# Supplementary material for: The evolutionary history of 2,658 cancers
Source: Nature. 2020 Feb 5;578(7793):122–8. doi: 10.1038/s41586-019-1907-7 (PMC7054212; doi:10.1038/s41586-019-1907-7)
Supplement: Supplementary file 5 — Source Data Fig. 2 [file 41586_2019_1907_MOESM5_ESM.xlsx]

## Sheet: Figure2a
	Cancer Type	clonal [early]	clonal [late]	clonal [unsp]	subclonal	N/A
2584b428-c623-11e3-bf01-24c6515278c0	Biliary-AdenoCa	7277	733	946	49	172
f0e0d978-3e32-4444-a07a-26049b2594e6	Biliary-AdenoCa	11281	2462	831	0	102
6f395380-c623-11e3-bf01-24c6515278c0	Biliary-AdenoCa	6602	928	1145	1	117
f2b2111c-c622-11e3-bf01-24c6515278c0	Biliary-AdenoCa	13433	443	5168	2	116
ec399861-7a56-4ffd-8619-700b6e3a4367	Biliary-AdenoCa	7798	2723	3847	0	134
bb65d670-0411-4fc5-a6cb-019caec1ab36	Biliary-AdenoCa	5406	1751	7149	558	121
1e2dcbcc-771c-43c5-8c8d-e0eb77cb3494	Biliary-AdenoCa	5880	2800	7345	389	165
56cc8740-b132-4cbc-b513-f0b5b2305ca6	Biliary-AdenoCa	4168	3049	5993	260	54
e7c90af0-4b03-453e-b44f-e07248415088	Biliary-AdenoCa	2925	6759	4044	0	165
d876d576-c622-11e3-bf01-24c6515278c0	Biliary-AdenoCa	1261	1	9585	2	63
7ae872a6-c623-11e3-bf01-24c6515278c0	Biliary-AdenoCa	389	298	2633	214	641
7789ef18-c623-11e3-bf01-24c6515278c0	Biliary-AdenoCa	598	372	9573	0	60
2109e1d4-c623-11e3-bf01-24c6515278c0	Biliary-AdenoCa	156	5	3532	0	20
bcc74a5e-c622-11e3-bf01-24c6515278c0	Biliary-AdenoCa	370	5	9022	33	72
7512b38c-c623-11e3-bf01-24c6515278c0	Biliary-AdenoCa	150	2	3681	0	31
4ef20a13-f107-4654-adca-fc60b8f5be47	Biliary-AdenoCa	217	0	5315	405	24
50e3a421-9741-4cd8-911b-0f47ca518b6a	Biliary-AdenoCa	215	82	5944	104	78
da5b9926-c622-11e3-bf01-24c6515278c0	Biliary-AdenoCa	202	142	3288	2296	148
983c14b8-f35b-497b-9fd4-5e5f5f0a7aa7	Biliary-AdenoCa	214	32	6624	68	40
e4fd1b3e-c622-11e3-bf01-24c6515278c0	Biliary-AdenoCa	98	0	2230	1332	34
760881cc-c623-11e3-bf01-24c6515278c0	Biliary-AdenoCa	7545	12	314042	13131	2216
df9f8c80-c622-11e3-bf01-24c6515278c0	Biliary-AdenoCa	34	4	1613	1	37
79b23f34-c623-11e3-bf01-24c6515278c0	Biliary-AdenoCa	83	2	3715	563	39
60f81dba-c623-11e3-bf01-24c6515278c0	Biliary-AdenoCa	111	2	3442	2765	60
5975deb5-00d2-4d18-b5c0-34ac9947fe11	Biliary-AdenoCa	47	1	3549	0	41
7034e5f6-c623-11e3-bf01-24c6515278c0	Biliary-AdenoCa	17	4	1511	0	10
796a8782-6d7e-47c8-b322-fcfe1dd240c8	Biliary-AdenoCa	112	3	10098	1692	79
5c9b8a2c-c623-11e3-bf01-24c6515278c0	Biliary-AdenoCa	7	0	3272	835	18
7bdcb78a-c623-11e3-bf01-24c6515278c0	Biliary-AdenoCa	1	2	3920	10	12
39458b0e-c623-11e3-bf01-24c6515278c0	Biliary-AdenoCa	0	0	1637	0	41
5a51a6fc-c623-11e3-bf01-24c6515278c0	Biliary-AdenoCa	0	2	10983	0	79
78bc2608-c623-11e3-bf01-24c6515278c0	Biliary-AdenoCa	0	0	2689	253	12
97a6f44a-c622-11e3-bf01-24c6515278c0	Biliary-AdenoCa	0	0	1078	1515	12
a47c2012-c13d-48ac-88b6-e09bfd50122b	Biliary-AdenoCa	0	0	8593	2383	40
cda1a403-16b6-487c-a82a-c377d1d0f89d	Bladder-TCC	32788	1159	4697	0	310
b73523d7-f5a5-4140-8537-4df4d1ecf465	Bladder-TCC	33490	4128	15457	1	341
4838b5a9-968c-4178-bffb-3fafe1f6dc09	Bladder-TCC	10670	1371	7756	3	132
418a3dec-96ff-4719-becb-e1a8260cce2f	Bladder-TCC	20657	2339	15222	498	237
ffdd4feb-aca3-4104-b1e8-954d705a6450	Bladder-TCC	6236	1316	4726	0	502
45a7949d-e63f-4956-866c-df51257032de	Bladder-TCC	10074	4246	5457	0	951
df8a913c-5160-4fc5-950d-7c890e24e820	Bladder-TCC	16643	3325	15738	0	276
f389176f-d8f3-45c2-aae4-7378a3d6fc7f	Bladder-TCC	4807	2388	3064	54	212
91f458e6-64b7-454d-a542-b0aa23638fd8	Bladder-TCC	9283	3086	8712	1	211
448fe471-3f4e-4dc8-a4e0-6f147dc93abe	Bladder-TCC	13565	5703	15060	175	332
94108975-b7a0-40ba-ad39-e44cc62e8cc0	Bladder-TCC	18129	26625	15791	0	714
2b142863-b963-4cc9-8f8f-c72503c93390	Bladder-TCC	5737	7252	12887	25	133
0c7aca3f-e006-4de3-afc2-20b4f727d4fd	Bladder-TCC	3511	6672	5614	1	161
c66c92d5-df65-46e6-861d-d8a98808e6a3	Bladder-TCC	689	1392	1660	0	31
973d0577-8ca4-44a1-817f-1d3c1bada151	Bladder-TCC	1901	6185	5203	0	162
e6c78a98-f45b-482b-a551-4f11b8c1ff8b	Bladder-TCC	488	4	9593	438	58
d4615ca0-b5c7-4a5c-8593-bd50034a78ae	Bladder-TCC	312	191	12666	1259	63
8c619cbc-9e91-4716-9711-5236e55d8f46	Bladder-TCC	162	11	9171	25	43
abd2d959-d5ed-4eb3-9759-67eb1aa23325	Bladder-TCC	230	2	13216	572	69
804ffa2e-158b-447d-945c-707684134c87	Bladder-TCC	122	8	12506	543	50
301d6ce3-4099-4c1d-8e50-c04b7ce91450	Bladder-TCC	163	59	23811	7730	165
7d2a22eb-7344-4cba-ad7d-94c3f9ef3d7c	Bladder-TCC	10	0	8506	1693	49
acc629cb-ad03-4cec-9b21-922e4932ef3e	Bladder-TCC	9	0	12775	1125	518
fc950c33-faa4-0241-e040-11ac0c486786	Bone-Benign	57	29	952	0	7
fc876f51-0577-3b53-e040-11ac0d48515e	Bone-Benign	1	0	607	1121	2
fc876f5c-8339-bc9c-e040-11ac0d485160	Bone-Benign	0	0	523	166	8
fc876f66-ff0d-f338-e040-11ac0d485162	Bone-Benign	0	2	759	0	42
fc93369d-3ffb-1b53-e040-11ac0c4852ba	Bone-Benign	0	0	560	94	9
fc93bd81-a3f9-2f8e-e040-11ac0d48306f	Bone-Benign	0	0	742	135	11
fc93e38d-6bd5-9912-e040-11ac0c4838cd	Bone-Benign	0	0	363	0	6
fc9404ed-1ba3-2638-e040-11ac0c484da2	Bone-Benign	0	0	558	96	13
fc9469d0-4d0e-bb59-e040-11ac0d481e59	Bone-Benign	0	0	370	0	7
fc94ea15-2d98-0c5b-e040-11ac0c48569b	Bone-Benign	0	2	913	0	6
fc94ec40-2cf2-7ce8-e040-11ac0d4871fb	Bone-Benign	0	0	511	577	30
fc9500f3-e7d0-9820-e040-11ac0c48617e	Bone-Benign	0	0	620	151	17
fc96f0df-ef04-411e-e040-11ac0d484291	Bone-Benign	0	0	117	0	1
fc998aec-57dd-eab2-e040-11ac0d48680a	Bone-Benign	0	0	385	0	2
fc99b734-7f61-88d1-e040-11ac0c482e88	Bone-Benign	0	0	13	172	5
fc99bbb0-e5c7-fb9e-e040-11ac0d4807e1	Bone-Benign	0	0	8	68	4
fc969f27-bdc6-cd03-e040-11ac0c48577e	Bone-Epith	58	0	1771	0	5
fc975588-6e70-b496-e040-11ac0c484689	Bone-Epith	40	671	1164	0	10
fc968a86-32e3-ee88-e040-11ac0d487adb	Bone-Epith	61	5	3947	247	23
fc95d5ce-6899-62f1-e040-11ac0c486011	Bone-Epith	69	3	5430	635	24
fc99832e-a4ae-8259-e040-11ac0c48131c	Bone-Epith	6	0	814	0	6
fc96e36c-67f1-4c02-e040-11ac0d48393d	Bone-Epith	7	136	1334	163	7
fc962061-8ab0-42b3-e040-11ac0c4810cc	Bone-Epith	11	4	2169	583	48
fc97c1c5-9f4a-be90-e040-11ac0c480992	Bone-Epith	10	7	871	1923	24
fc9650a1-9aef-ab3b-e040-11ac0c4829a7	Bone-Epith	2	0	1388	543	33
fc990cee-3a1e-9d45-e040-11ac0c484ab3	Bone-Epith	0	21	1135	2	13
f82d213f-caa7-fd59-e040-11ac0d483e46	Bone-Osteosarc	3380	1202	429	0	59
f860bc4c-f31b-6538-e040-11ac0c48268f	Bone-Osteosarc	1061	347	149	109	22
f843ed5c-0336-3d33-e040-11ac0d48478c	Bone-Osteosarc	2142	550	417	285	62
f82d213f-9ba5-7b6b-e040-11ac0c486882	Bone-Osteosarc	3455	1413	845	531	54
f87348df-7186-4c6b-e040-11ac0c482ba9	Bone-Osteosarc	3733	1449	1555	616	92
f87d7c27-eeef-920e-e040-11ac0d48388d	Bone-Osteosarc	2294	848	415	997	118
f845ebba-8c56-b559-e040-11ac0c4863d5	Bone-Osteosarc	2824	1218	321	1554	64
f8572359-f29a-5945-e040-11ac0d4821cf	Bone-Osteosarc	872	1027	451	12	96
f221c897-6ad0-0df9-e040-11ac0c4813ef	Bone-Osteosarc	2461	3324	493	1241	87
f87eb1b5-1712-ca1f-e040-11ac0c483848	Bone-Osteosarc	1012	586	1604	14	20
f82d213f-9843-28eb-e040-11ac0d483e48	Bone-Osteosarc	418	796	37	86	18
f86e2d80-911b-7a19-e040-11ac0d486900	Bone-Osteosarc	2614	4015	2337	298	153
f866123a-9eb0-e856-e040-11ac0c48717e	Bone-Osteosarc	1877	768	1340	3186	74
f86b7e84-7040-c751-e040-11ac0c485675	Bone-Osteosarc	1690	1945	1287	1508	110
f8593ac0-9480-22a0-e040-11ac0d48697a	Bone-Osteosarc	1587	3137	1596	2	112
f83fc777-5416-c3e9-e040-11ac0d482c8e	Bone-Osteosarc	2106	4759	2134	617	130
f86b6ba2-8f4b-ee53-e040-11ac0d485904	Bone-Osteosarc	625	1208	187	1028	32
f82d213f-bc99-5b1d-e040-11ac0c486880	Bone-Osteosarc	2050	2893	4019	1074	168
f8407106-8a96-8f85-e040-11ac0d481656	Bone-Osteosarc	491	1025	756	516	77
f85397dc-e6e9-4f54-e040-11ac0d48706c	Bone-Osteosarc	505	1897	1265	5	41
f82d2146-70f5-8114-e040-11ac0d483e50	Bone-Osteosarc	491	385	515	2359	61
f85add3d-e2e6-31f8-e040-11ac0d48479c	Bone-Osteosarc	1697	5032	6542	1385	181
f86ae246-2492-9785-e040-11ac0d4813b0	Bone-Osteosarc	596	1879	2613	996	52
f86975a2-78a4-ef8c-e040-11ac0c4809da	Bone-Osteosarc	338	1643	2582	607	96
f83f1eb8-b2c8-c3d6-e040-11ac0c48261e	Bone-Osteosarc	315	22	4881	222	31
f82d2146-726a-d0e0-e040-11ac0c486888	Bone-Osteosarc	166	36	3527	3	46
f87e94a9-ef37-fcba-e040-11ac0c482332	Bone-Osteosarc	70	2	1430	325	42
f85ae2b7-cebf-17a2-e040-11ac0c48033a	Bone-Osteosarc	88	61	2313	153	26
f82d213f-bc06-5b51-e040-11ac0c48687e	Bone-Osteosarc	48	22	1902	237	20
f87cdca1-2c85-49d2-e040-11ac0d485c9d	Bone-Osteosarc	57	32	1620	1021	33
f854ae3f-356d-f0ad-e040-11ac0c485dae	Bone-Osteosarc	36	18	1752	0	22
f8515e5a-7de3-6be3-e040-11ac0c480d6d	Bone-Osteosarc	22	0	894	374	8
f8425828-5b0f-23a8-e040-11ac0d484128	Bone-Osteosarc	38	1	1933	612	10
f841c488-6b8d-6645-e040-11ac0c481418	Bone-Osteosarc	0	1	1177	1	7
f8809cee-8f81-28f8-e040-11ac0d4873bf	Bone-Osteosarc	0	0	168	264	11
db45d81f-695c-4f99-beea-6dbec1ff47fc	Breast-AdenoCa	15924	3552	3316	5	124
fc8130e0-0bc1-bba7-e040-11ac0c483289	Breast-AdenoCa	1462	109	569	0	16
f393bb0c-3ffa-cb72-e040-11ac0d48455c	Breast-AdenoCa	1828	466	374	0	28
fc8130df-8ec8-5b1e-e040-11ac0d485e06	Breast-AdenoCa	16283	3766	1789	2649	56
f393bb0c-4178-ca4a-e040-11ac0d48455f	Breast-AdenoCa	1436	491	219	8	52
d5372745-95cf-4572-a6e7-e7f5b796911a	Breast-AdenoCa	5024	1758	925	6	64
fc8130e0-09f1-b964-e040-11ac0c48326e	Breast-AdenoCa	2014	167	894	0	43
fc447d55-95d8-0b34-e040-11ac0d483afa	Breast-AdenoCa	3179	1264	642	1	44
b752b444-f033-4be4-9d24-e5e80b4181af	Breast-AdenoCa	5839	2465	1074	9	86
fca3f7d0-2231-661c-e040-11ac0c4832fd	Breast-AdenoCa	5530	2601	959	288	99
fc81312a-99ae-7672-e040-11ac0c4832a2	Breast-AdenoCa	1798	865	407	0	33
3585e133-b3c1-4d90-b5f2-2b867e0ae0ec	Breast-AdenoCa	5591	2207	827	1104	100
fc78685a-7053-152a-e040-11ac0c480ded	Breast-AdenoCa	1807	1318	76	0	38
5b7d5767-2037-4175-aec9-886776343181	Breast-AdenoCa	4052	1724	676	735	143
207f8a42-5b05-4876-b0ae-ebfaeea27844	Breast-AdenoCa	5228	2256	1518	375	131
4e84eed6-82a8-4e91-b0fd-61ec6ef69ce9	Breast-AdenoCa	2800	1057	837	342	62
13c312ec-0add-4758-ab8d-c193e2e08c6d	Breast-AdenoCa	1418	551	672	10	10
f393bb08-4121-cad8-e040-11ac0d484535	Breast-AdenoCa	6150	4748	804	1	77
73936e8b-c893-4afd-bd1f-be90c06a4869	Breast-AdenoCa	2166	349	1410	190	50
6c8e9197-fd16-4fed-bfda-e349cab26314	Breast-AdenoCa	4552	2898	1290	98	77
43f7a2e0-fec9-4e43-872d-18c6c946fa17	Breast-AdenoCa	1798	903	788	12	55
418e916b-7a4e-4fab-8616-15dcec4d79f8	Breast-AdenoCa	4688	3627	371	584	121
fc8130e3-01ba-c740-e040-11ac0c483291	Breast-AdenoCa	5473	3966	1639	2	119
8e03e773-5557-4e78-889b-4710c515378f	Breast-AdenoCa	4781	4043	786	407	185
fc9f6cb0-ceb9-790d-e040-11ac0c480ad1	Breast-AdenoCa	4596	1494	2145	1644	118
fc8130df-6860-7677-e040-11ac0d485ddc	Breast-AdenoCa	3902	4539	194	0	57
a85cf239-ff51-46e7-9b88-4c2cb49c66b9	Breast-AdenoCa	5302	3214	3045	345	184
f393bb08-5b50-e009-e040-11ac0d484537	Breast-AdenoCa	2619	1636	1655	0	121
d8fbb398-d1da-4444-984a-22c8523625da	Breast-AdenoCa	7011	2874	4024	2162	192
f7ed28a6-8f5f-e87b-e040-11ac0c48120e	Breast-AdenoCa	1019	521	819	0	12
dabb5a94-9706-4429-8db0-c328e2004340	Breast-AdenoCa	1491	1141	752	63	30
6d7f44df-e9f0-4542-a6d8-d14ee7804002	Breast-AdenoCa	926	704	573	0	11
110b5f05-ded7-45ec-b0f6-a941c92d77dd	Breast-AdenoCa	3789	1984	3019	580	110
f393bb05-53c2-f80a-e040-11ac0d484528	Breast-AdenoCa	1346	1953	168	0	25
eddfbfb9-3ae8-449b-b870-46062a2571c1	Breast-AdenoCa	3427	3105	2338	51	95
f393bb07-270c-2c93-e040-11ac0d484533	Breast-AdenoCa	3716	3512	2111	481	130
ea43434b-197e-48ac-ae2e-46bc7f3776de	Breast-AdenoCa	7614	5334	5794	1455	270
f6114c69-71a1-47d5-9b28-b0227b1872f7	Breast-AdenoCa	1973	923	493	1794	175
fc63cbab-d27a-5ebb-e040-11ac0c48724f	Breast-AdenoCa	3505	1543	3587	1055	38
f7b84b5d-8f28-e6b7-e040-11ac0c484704	Breast-AdenoCa	960	253	403	1083	21
aacaba97-ecde-440b-aae0-0e9c608c4b24	Breast-AdenoCa	1408	1082	1286	212	28
fc93b9ab-760a-5223-e040-11ac0c482177	Breast-AdenoCa	3017	4321	1478	1	121
fc8130e0-a8b4-d80d-e040-11ac0c483272	Breast-AdenoCa	1561	2350	700	0	19
fc5dc6d8-62d2-76d8-e040-11ac0d4863c3	Breast-AdenoCa	2367	3900	747	0	97
fc8130df-1f21-c8f9-e040-11ac0d485dfc	Breast-AdenoCa	900	1301	506	0	17
01658141-8398-4585-9f0f-8355dd9b0604	Breast-AdenoCa	7527	7809	7325	0	248
f393bafe-7503-5c45-e040-11ac0d484511	Breast-AdenoCa	4284	6279	2807	0	85
8f558713-f32b-403b-aedf-c79efeb41c67	Breast-AdenoCa	1060	912	490	833	36
fc8130df-90ba-5d94-e040-11ac0d485e0c	Breast-AdenoCa	3184	1186	1270	4373	56
fc813235-5ed8-7695-e040-11ac0d485e3e	Breast-AdenoCa	3279	3227	3888	45	140
987528ac-437a-4eb8-a335-4f2076d5c006	Breast-AdenoCa	5044	7519	3390	828	212
f7c7373c-1972-4968-e040-11ac0d486e80	Breast-AdenoCa	16023	9443	29942	0	528
f7d70fac-c76f-399e-e040-11ac0c482f9c	Breast-AdenoCa	899	1038	687	499	45
cc4f9175-a8c8-424a-99d7-8bd11cae0e52	Breast-AdenoCa	2324	1939	3753	249	73
74039acd-5aca-4c65-818c-3b577d295be0	Breast-AdenoCa	1035	645	2091	50	27
84c77098-03d0-4b22-afb1-797703e85c6c	Breast-AdenoCa	2754	4992	2465	0	104
71fda5a9-7049-406f-9348-2c24f7ddf5f4	Breast-AdenoCa	2583	3085	2941	1019	108
27f87d1e-2c32-4beb-9677-62f7a286673d	Breast-AdenoCa	1193	1800	1453	31	73
fc806c50-2f6e-418d-e040-11ac0d485f01	Breast-AdenoCa	1918	3597	1704	18	79
f393bb05-ec1c-17be-e040-11ac0d48452f	Breast-AdenoCa	1566	2214	2434	7	86
5dbf3203-ce73-41e4-bf9a-32fc856f73f5	Breast-AdenoCa	4492	2591	2975	7918	208
1eb62abc-7928-405b-84cc-f091ca5347b2	Breast-AdenoCa	3171	2981	1914	5775	137
74b57d2c-a83f-4798-b86b-a533975e4cc0	Breast-AdenoCa	2093	2619	4501	1	156
7b08e810-f3c9-4155-ac11-f45a3a4f8b41	Breast-AdenoCa	2146	2312	5096	19	104
fc8130e3-023d-c7d4-e040-11ac0c483295	Breast-AdenoCa	2082	3157	3147	1086	118
e8392f20-c9e3-4649-b64f-5b266c393a76	Breast-AdenoCa	837	2068	967	29	37
c67409b2-ac25-42a0-8543-4636ef132fe4	Breast-AdenoCa	770	975	1440	503	35
fc8130e0-0e1f-b54d-e040-11ac0c48326c	Breast-AdenoCa	1295	2424	2449	1	102
fc8130e2-f2ef-d096-e040-11ac0c483293	Breast-AdenoCa	622	702	936	839	20
f221cbb5-eefa-187f-e040-11ac0c481708	Breast-AdenoCa	2140	4108	4200	478	160
f7f3e156-0dde-72b9-e040-11ac0d48542c	Breast-AdenoCa	1814	1202	784	5548	87
47312f61-5ef4-4f25-9320-8fbb4758790e	Breast-AdenoCa	1885	2853	4965	20	103
fc9ef456-75a2-5967-e040-11ac0c484477	Breast-AdenoCa	576	246	2144	0	137
fc447d53-24d1-c83d-e040-11ac0c4846a6	Breast-AdenoCa	629	1049	1568	286	25
f7e7b258-b4b2-e6c5-e040-11ac0d486773	Breast-AdenoCa	1221	1820	1727	2575	71
8691c87f-2468-44bb-a670-3dccd6da33c6	Breast-AdenoCa	2353	8659	3333	0	183
fc447d51-cdc2-a180-e040-11ac0c4846a4	Breast-AdenoCa	908	1466	3169	49	68
6c65cb6d-8c50-4c7c-bc84-eeebe09fbe01	Breast-AdenoCa	764	1582	1398	950	93
987d41ee-6bab-490c-b0f2-bf28c0089de9	Breast-AdenoCa	2413	10179	3069	305	171
fc8130e0-a539-dda8-e040-11ac0c48326a	Breast-AdenoCa	827	2261	2391	0	61
fc8edf46-2005-1af4-e040-11ac0d481414	Breast-AdenoCa	413	129	2255	5	35
df291849-4c35-44e1-b013-8f6b7ee36113	Breast-AdenoCa	970	1435	2588	1679	116
fc68e599-6a40-61dc-e040-11ac0d48700d	Breast-AdenoCa	1552	4006	4233	946	140
4d409156-3a36-4c63-9ad6-b6af34f27b06	Breast-AdenoCa	833	1984	2124	944	55
fca6150f-d555-a29e-e040-11ac0d4873b2	Breast-AdenoCa	712	1239	2838	562	87
fc8130e0-a538-dda3-e040-11ac0c483264	Breast-AdenoCa	798	3180	2075	1	83
fc9f6916-da31-ab17-e040-11ac0c4808f3	Breast-AdenoCa	986	3093	3699	6	88
fc8130e0-0f1a-b6eb-e040-11ac0c48328f	Breast-AdenoCa	1061	3911	3742	0	99
7456abd5-303e-4e6f-bf4e-47efefc7310f	Breast-AdenoCa	487	909	2613	0	69
30dbe353-86d5-40ed-84c2-dbddf7beb17b	Breast-AdenoCa	158	790	12	384	5
f8f749b7-547d-49fa-9da2-44eed962b6fd	Breast-AdenoCa	1151	3798	4572	365	26
fb9135d9-2acf-41dd-8552-359e6b8c9470	Breast-AdenoCa	1593	7820	2890	1717	186
6e839eaf-1dbb-43f5-8846-c980e05540c7	Breast-AdenoCa	1365	5474	2857	3025	175
fc8130e5-18b8-ef38-e040-11ac0c483297	Breast-AdenoCa	461	1392	1585	897	31
0448206f-3ade-4087-b1a9-4fb2d14e1367	Breast-AdenoCa	1971	1206	12181	5062	149
ec4d4cbc-d5d1-418d-a292-cad9576624fd	Breast-AdenoCa	288	4	2277	397	40
f393bb0b-08ed-3335-e040-11ac0d484554	Breast-AdenoCa	1095	3668	7073	19	123
f7c6a336-3126-7580-e040-11ac0c485971	Breast-AdenoCa	259	3	2468	137	8
f69e5057-eda6-4391-ba9a-aedbf6b572da	Breast-AdenoCa	1068	1545	8781	713	84
fc8130df-6bec-7627-e040-11ac0d485e04	Breast-AdenoCa	571	441	5831	196	81
fc8130df-2ca4-39d2-e040-11ac0d485e00	Breast-AdenoCa	129	0	1405	113	4
fe04d042-a4cc-4a14-8197-415ea40951aa	Breast-AdenoCa	2010	1648	17840	4150	144
d8c6d4b8-f279-4edc-aaa3-a1cc266aec4d	Breast-AdenoCa	966	650	9808	899	135
fc8130e0-08dd-b996-e040-11ac0c48327b	Breast-AdenoCa	275	222	3116	142	16
f393bb0a-9b20-a0e5-e040-11ac0d48454e	Breast-AdenoCa	363	872	3699	0	94
25e4cad7-2403-4992-9cbc-433574673549	Breast-AdenoCa	162	74	1753	351	19
fc8130e0-0c53-b432-e040-11ac0c483283	Breast-AdenoCa	99	0	1237	103	4
6764e0a2-7a78-45c1-9189-6001c6518ce4	Breast-AdenoCa	930	1137	7801	3618	87
1bb3a1c7-4d7b-4fb6-b54d-e94cbd0e32aa	Breast-AdenoCa	384	491	4728	0	59
fc8130df-1bc2-c537-e040-11ac0d485de6	Breast-AdenoCa	229	76	2820	411	23
fc68c24d-47ad-7961-e040-11ac0c48595c	Breast-AdenoCa	427	293	2816	3266	35
fc7f8eeb-9c40-123e-e040-11ac0c484061	Breast-AdenoCa	523	2679	5099	21	99
15f90ef0-831b-40a3-98bd-ec226a9e8b26	Breast-AdenoCa	300	37	3712	762	33
fc8130df-24d9-32f1-e040-11ac0d485df0	Breast-AdenoCa	187	64	2403	368	26
f393bafe-c99f-3725-e040-11ac0d484514	Breast-AdenoCa	337	392	4547	188	55
36d1a85e-a09b-4537-86e0-eaf1eb03aed8	Breast-AdenoCa	340	163	4851	191	84
9c70688d-6e43-4520-9262-eaae4e4d597d	Breast-AdenoCa	256	98	3251	621	37
1c0e384f-7254-4afe-93c0-b3fc6c6a7894	Breast-AdenoCa	1606	8781	6351	9684	368
f7b84c09-15d4-3046-e040-11ac0c4847ff	Breast-AdenoCa	97	0	1464	92	2
2290b078-6a5b-4c83-9dfb-b525bbf14e4e	Breast-AdenoCa	391	512	4259	1510	88
25c76a8f-77c0-4650-bddf-45ed0c10a2e6	Breast-AdenoCa	514	383	6967	1131	61
fc8130df-2211-cfcc-e040-11ac0d485dde	Breast-AdenoCa	365	241	5591	332	43
fc6d77a9-121b-48ab-a899-713c3d1319a2	Breast-AdenoCa	480	264	7073	821	61
fc8130e0-a94d-d9d0-e040-11ac0c483262	Breast-AdenoCa	119	90	1509	415	28
f393baf9-2710-9203-e040-11ac0d484504	Breast-AdenoCa	359	571	5431	150	41
2b000af3-2c9d-4eaa-af3f-8101b7425c37	Breast-AdenoCa	246	168	1263	2787	69
546b982f-60d9-43df-9761-09369afbee2d	Breast-AdenoCa	136	23	1857	484	22
e55f338f-97e2-4394-ae23-c92606069485	Breast-AdenoCa	136	69	2211	144	51
fc8130df-2628-304a-e040-11ac0d485dfa	Breast-AdenoCa	115	2	1924	166	40
a6c14ebc-81a2-44f7-af87-2b7ec85e5696	Breast-AdenoCa	245	175	4180	246	48
f393bb01-6ed7-9533-e040-11ac0d484521	Breast-AdenoCa	361	455	4004	2331	67
fc8130e0-aed2-bb2f-e040-11ac0d485e12	Breast-AdenoCa	121	4	1911	414	25
fc8130df-e399-e34d-e040-11ac0c483279	Breast-AdenoCa	420	44	8157	0	30
f393bafd-1baa-e5f4-e040-11ac0d48450b	Breast-AdenoCa	330	357	5182	911	56
fc8130df-30a5-3e6a-e040-11ac0d485de2	Breast-AdenoCa	401	369	7742	13	30
2c6f1862-bb82-4e7e-9cb3-338bdf022ff4	Breast-AdenoCa	228	94	2371	2345	30
467ef778-f481-44f3-9768-b9900252d2ba	Breast-AdenoCa	288	141	4603	1508	85
fc639186-8302-798e-e040-11ac0c484cec	Breast-AdenoCa	217	197	4123	453	38
fc7eb420-5c13-20bd-e040-11ac0d484574	Breast-AdenoCa	292	137	5468	1184	64
07b5141f-ac79-439b-883b-b0183bbe7ff5	Breast-AdenoCa	424	823	8786	790	75
fc8130df-897d-5404-e040-11ac0d485e0a	Breast-AdenoCa	74	2	1426	380	26
fc8130e0-a774-d834-e040-11ac0c483268	Breast-AdenoCa	149	137	2318	1237	47
fc8130df-6977-7704-e040-11ac0d485de4	Breast-AdenoCa	119	0	2791	240	13
e5593865-5f8e-4a4c-b36f-73fbe64d66da	Breast-AdenoCa	175	12	3030	1470	89
13d05f7a-e16a-40ef-9a15-21257da2cf89	Breast-AdenoCa	69	0	1483	336	12
aa58c09a-7799-4675-8310-d270224b163e	Breast-AdenoCa	79	0	1918	216	16
f848b66f-bd9e-4fba-afd4-eb58848d1ef4	Breast-AdenoCa	371	648	7636	2837	84
f7b847e5-0f5d-69b4-e040-11ac0c4845fe	Breast-AdenoCa	74	0	2117	143	11
fc447d4f-2532-c8ea-e040-11ac0c48469f	Breast-AdenoCa	325	209	4516	5511	95
fc8130df-3361-3c8a-e040-11ac0d485dea	Breast-AdenoCa	77	3	1812	686	10
97064332-1d4f-4571-93ff-354ffe6d7df9	Breast-AdenoCa	137	190	3672	715	44
fca07e09-1fd2-9ef5-e040-11ac0d485bbd	Breast-AdenoCa	365	455	10432	1787	82
fc8130e0-0b9c-bbc9-e040-11ac0c483266	Breast-AdenoCa	70	1	1799	646	14
fc9dbf68-4599-3c64-e040-11ac0d481623	Breast-AdenoCa	121	116	3682	408	51
f809247c-2bab-ab06-e040-11ac0d482b8a	Breast-AdenoCa	57	6	1467	530	11
9ddf2119-a222-4fa5-a9f3-0bec7eeea36b	Breast-AdenoCa	456	930	11475	3854	120
a876398c-5b1d-444f-a360-5fe2db697480	Breast-AdenoCa	338	402	6811	5324	325
fc8130df-297f-34a3-e040-11ac0d485e02	Breast-AdenoCa	56	0	2008	113	14
fc8130e0-ad8a-b832-e040-11ac0d485e14	Breast-AdenoCa	80	0	2738	329	20
9032b7fe-e38a-4641-a45e-67041668adc4	Breast-AdenoCa	208	427	5743	1833	72
fc8130df-35ac-2304-e040-11ac0d485dda	Breast-AdenoCa	114	88	3968	698	64
f393bb0a-df7d-645c-e040-11ac0d484550	Breast-AdenoCa	164	2	7103	31	64
b27d75ba-5989-4200-bfe9-f1b7d7cf8008	Breast-AdenoCa	244	129	6453	4069	67
f7e4a2a8-093d-9e36-e040-11ac0d480c7d	Breast-AdenoCa	118	36	4831	300	47
f393bb05-c737-4cc3-e040-11ac0d48452a	Breast-AdenoCa	44	24	1711	342	27
f7f6619b-fae8-3381-e040-11ac0c483f78	Breast-AdenoCa	42	0	2009	0	4
fc447d56-0d53-e0c3-e040-11ac0c4846a8	Breast-AdenoCa	222	748	9211	791	42
e7dc7492-3a84-49c7-8dea-8f508b53dc40	Breast-AdenoCa	63	19	2935	115	12
fc8130df-2d5f-3b53-e040-11ac0d485dee	Breast-AdenoCa	104	65	4479	1076	37
f7e7d61f-e2dc-b523-e040-11ac0c482000	Breast-AdenoCa	44	0	2300	231	9
fc8130df-18fe-c74d-e040-11ac0d485df2	Breast-AdenoCa	28	0	1604	153	9
ddc7377d-82c3-480a-be3c-3d1da52c77d4	Breast-AdenoCa	499	302	31077	0	192
f7f66114-e321-1d4c-e040-11ac0d48541a	Breast-AdenoCa	21	0	943	316	79
fc81312a-d451-38fb-e040-11ac0c4832a4	Breast-AdenoCa	39	27	2642	0	11
f39cc911-36a7-4c06-9e91-4ad86281db3d	Breast-AdenoCa	56	0	3858	276	36
fc8130e0-0d25-b475-e040-11ac0c483277	Breast-AdenoCa	19	0	1504	52	8
fc8130df-2e39-3814-e040-11ac0d485de0	Breast-AdenoCa	41	0	1658	1717	7
fc8130df-34f8-22c6-e040-11ac0d485de8	Breast-AdenoCa	26	5	2154	37	16
f7d128d2-3964-e3bc-e040-11ac0d481667	Breast-AdenoCa	26	22	2172	176	13
fc8130df-1cdd-cade-e040-11ac0d485dec	Breast-AdenoCa	20	0	1622	283	10
f7c6486a-bb08-f77a-e040-11ac0c482953	Breast-AdenoCa	20	0	1740	228	3
2da2b745-068d-408c-9163-3b3a78d4aaed	Breast-AdenoCa	22	1	1644	522	14
f7d7b3db-02af-61cb-e040-11ac0c480c03	Breast-AdenoCa	30	0	2255	1010	6
41f140b8-72b9-4ae3-8b25-6144d9f94d0f	Breast-AdenoCa	37	0	3144	892	29
fc8130df-3147-3e94-e040-11ac0d485df8	Breast-AdenoCa	16	0	1518	389	9
c61ded54-f80e-4da8-b1d8-e22551c96118	Breast-AdenoCa	35	0	2852	2022	21
fc8130df-3225-3f96-e040-11ac0d485dfe	Breast-AdenoCa	69	24	12772	0	31
f7b84bac-f161-9eee-e040-11ac0c4847ed	Breast-AdenoCa	10	3	4086	0	12
fc8130e0-096a-b991-e040-11ac0c48327d	Breast-AdenoCa	69	65	3915	32269	63
fc8130e0-095f-b953-e040-11ac0c483287	Breast-AdenoCa	3	0	1211	723	17
fc8130e0-0db6-b568-e040-11ac0c483281	Breast-AdenoCa	1	0	457	1253	17
f80293b8-ddb7-f575-e040-11ac0d48309d	Breast-AdenoCa	1	0	1595	275	7
097a7d36-905b-72be-e050-11ac0d482c9a	Breast-AdenoCa	7	4	25834	39681	71
5a535c49-d42e-43c6-9d32-dc76f28d4f0f	Breast-AdenoCa	0	0	1584	547	19
f7fdda4f-7bf7-ede7-e040-11ac0c486e57	Breast-AdenoCa	0	2	1178	87	25
fc8130e0-ad66-b82e-e040-11ac0d485e0e	Breast-DCIS	1397	383	412	0	20
f393ba16-9361-5df4-e040-11ac0d4844e8	Breast-DCIS	1005	423	705	96	33
fc8130e0-0bfa-bba4-e040-11ac0c48328d	Breast-DCIS	38	33	2031	224	12
6dbc5c31-043b-40e9-bf1a-e7b4ec351b4d	Breast-LobularCa	3433	310	1526	0	35
fc8130e0-0fde-b756-e040-11ac0c48328b	Breast-LobularCa	1467	1052	101	0	11
fc8130df-8e4e-586b-e040-11ac0d485e08	Breast-LobularCa	1713	1098	287	0	25
7b0b60c7-5fa0-440e-937f-8d82119330d6	Breast-LobularCa	1210	534	1292	430	20
fc8130e0-a38a-23b9-e040-11ac0c48327f	Breast-LobularCa	942	4328	5857	47	125
7cdbe0e8-f614-4f54-b864-fd6b39e8ef1c	Breast-LobularCa	788	3358	5966	6397	74
47b5d831-5287-4f62-b17a-6e5eff2e4184	Breast-LobularCa	146	46	2587	513	23
98bb3025-0637-4106-8621-12df7b5d662f	Breast-LobularCa	1948	2821	35514	3914	89
f9f04e42-63a2-4ee1-ade4-9e5bb5c20cdd	Breast-LobularCa	52	85	2519	220	31
f7d77a03-28a0-f446-e040-11ac0c4866fb	Breast-LobularCa	15	0	1897	358	36
fc8130e0-a39a-23b5-e040-11ac0c483270	Breast-LobularCa	10	0	1512	65	9
f393cfd8-ddbb-a0e1-e040-11ac0d48516b	Breast-LobularCa	7	0	1314	449	65
fc8130e0-ad63-b804-e040-11ac0d485e10	Breast-LobularCa	4	1	1395	553	23
0332b017-17d5-4083-8fc4-9d6f8fdbbbde	CNS-GBM	5353	1144	631	0	139
b60392fb-43d9-4c9c-b91b-ded40492e61c	CNS-GBM	5947	274	1189	845	25
2c71d542-1653-4d97-8752-f2fd05c7e75d	CNS-GBM	5904	1755	654	1	148
c065761d-f775-457f-bda0-4c7c257a701e	CNS-GBM	5206	2710	1276	3335	753
56ffaa35-814c-4c0b-b3c6-d4514d34fec2	CNS-GBM	3430	3717	891	1846	129
25bee010-cc99-4af0-ba2f-fe4dd308be33	CNS-GBM	419	613	849	0	33
c27290e4-6835-448a-abdc-df8ddd5f4630	CNS-GBM	315	3	5265	756	114
5fd77ba9-5015-4d8b-86a0-582e5c76bdd6	CNS-GBM	430	27	10680	578	96
4a1ad661-f6ae-44e8-b50b-72ff658ff22b	CNS-GBM	220	1245	4132	659	42
a6957d15-453c-4f3b-ab8c-c38054dfe548	CNS-GBM	54	165	1869	1121	26
65723119-bdfe-46f0-b629-c171023abd71	CNS-GBM	144	765	6493	1386	106
53dec97d-0464-4ffd-8e2e-95b2b9a03af0	CNS-GBM	172	2	10271	1121	45
4d7f2c74-862b-4aad-98e1-fa831f14a905	CNS-GBM	68	40	3670	1292	35
2fdab641-d73b-4f9a-aa4c-c1944f131a69	CNS-GBM	47	231	4105	266	29
b8151614-b08f-49a3-ab6f-2e780f765a17	CNS-GBM	61	652	5230	367	179
04339769-517c-448d-a7ca-951f83608c60	CNS-GBM	32	21	2840	512	24
914421d2-898e-433e-bb66-b1710eaae2c7	CNS-GBM	86	4	10515	487	120
b2d17671-d2e1-4c97-8b01-a976d5abe1d6	CNS-GBM	44	13	5231	541	23
a8f86b64-914c-4d89-897b-33bcdd1759f7	CNS-GBM	30	0	3605	784	88
96e3db14-2bb1-4f68-aed6-5e794750c96e	CNS-GBM	70	26	10935	229	52
39520be3-a2af-4189-acf4-9d239363333a	CNS-GBM	31	120	5554	0	68
6de41ac1-229b-40b9-a494-5588c284351d	CNS-GBM	46	612	7443	983	34
41d50a3c-49fc-4d8a-9c25-bbbcd3a5da6f	CNS-GBM	34	6	6926	352	82
9880c3c9-5685-42a7-8fe9-7585ea1a1d37	CNS-GBM	26	535	4880	591	18
d1132127-1250-43af-9c16-425798a3d1a7	CNS-GBM	30	15	7177	408	55
7163a0f7-2c69-40b8-8857-8ab3f46f0acf	CNS-GBM	35	128	8517	233	70
374cbd87-428e-4509-85c1-b7d3302c30a0	CNS-GBM	27	0	7151	202	40
fca08ee9-b480-4dc7-be56-f1eb03b56f7c	CNS-GBM	19	1	4986	330	72
b1e62d8e-24d2-4118-8cd0-3142acebdd5b	CNS-GBM	18	11	4974	511	24
d60f54f5-b154-42c4-99fb-cea4e7a33dc7	CNS-GBM	21	90	7083	342	120
3914c02e-44ad-4c96-8464-61aa95b42c49	CNS-GBM	22	10	7365	1291	33
1e27cc8a-5394-4958-9af6-5ece1fe24516	CNS-GBM	21	6	7624	806	29
08ac57ec-0036-4134-a9bb-f22eaa27ab0d	CNS-GBM	15	0	4933	1963	33
96ef40c3-8d4c-4fe1-a33a-99f5b205a0bb	CNS-GBM	10	76	5171	196	24
ece0f3a4-a204-4c52-bb1f-88d44a875b2e	CNS-GBM	16	1	10638	1181	27
f98de26b-c7d6-435d-81fa-1f1869da9087	CNS-GBM	317	244	4983	241138	652
eab71331-53d3-4cf5-96c9-5121a3962c27	CNS-GBM	9	17	6641	551	43
7cae6c0b-36fe-411b-bbba-093a4c846d84	CNS-GBM	5	126	8346	1354	78
82d7fa2d-19cd-41b7-8ed1-ea9fb9a544c6	CNS-GBM	0	1	3562	211	15
436af904-65b2-4196-ad8c-a4e98081ee41	CNS-Medullo	399	54	48	27	12
5f00a760-fbc0-41f0-b92b-b3c553eac0e5	CNS-Medullo	1565	1058	144	3	121
868c95ad-45df-4f8e-9553-b7c2c5679deb	CNS-Medullo	1334	882	385	0	23
7bd4d5e2-69ee-4264-93e4-2ba01418c460	CNS-Medullo	510	323	127	0	77
75e1bdbc-474e-4367-9b4a-963b31f3b297	CNS-Medullo	166	228	45	0	1
6d3d5531-16b4-46ec-bd7e-394946855d62	CNS-Medullo	457	562	20	199	25
12d7121a-0345-4808-a819-09d6e3227bd5	CNS-Medullo	824	632	428	498	24
d609ce92-9edd-4286-bd5f-b93304cae9a2	CNS-Medullo	1318	3094	369	0	37
b061cb06-e927-4f24-82bb-9e651f7ae0e3	CNS-Medullo	639	696	553	406	55
f15989a1-e820-4879-a535-438277acad49	CNS-Medullo	794	224	1967	0	9
b16780b0-75ba-4304-87e0-33f1e321b622	CNS-Medullo	473	229	185	1210	22
6d2a5ee7-9e46-4c09-a982-7b61b5d9bdea	CNS-Medullo	199	626	170	64	20
30376989-7edb-4863-9496-1789eccef8c4	CNS-Medullo	155	712	70	1	12
aa4bf69c-a1a6-48dc-96fc-3fe7d2680517	CNS-Medullo	103	297	64	172	7
9beb4126-0112-4c06-80a3-e5dd1c2b88d5	CNS-Medullo	151	319	481	0	12
5cbd429f-ffab-41ad-8016-422f1c922e99	CNS-Medullo	512	3062	85	0	31
1bea3a72-3b73-4072-a6bb-96a90119d3ac	CNS-Medullo	69	102	122	37	285
b86678f3-c9cf-4ba4-8248-3efb2a7c4884	CNS-Medullo	434	2767	1092	412	60
aed4363b-19b8-4cb5-aa34-a442410d0796	CNS-Medullo	397	1883	2224	160	91
cc39b534-5ba1-4ea0-956b-676f6732beec	CNS-Medullo	46	8	299	205	10
19b6b9d6-6912-4b85-a4bf-52014bcb170b	CNS-Medullo	144	0	1522	177	55
03b5268e-881e-49e7-824f-170c3fc8b11b	CNS-Medullo	143	1252	532	0	16
4f3c2c94-fa7f-4945-9dff-e4d4dac95f56	CNS-Medullo	122	449	969	137	10
5a5a8409-a8f2-4c7b-85e5-b8bd85f2930c	CNS-Medullo	182	1720	558	529	32
34b0c838-bf6c-4d0f-8cd2-d2928adbb539	CNS-Medullo	74	51	1013	73	34
492694a7-bb41-4128-a909-c424e7fc0c9e	CNS-Medullo	64	0	882	206	15
589daa3f-0b76-4c9c-b494-048955e36052	CNS-Medullo	92	43	1012	593	26
518d6c1b-8234-40be-9560-6d383d5866fa	CNS-Medullo	81	397	43	1110	8
70990332-7702-45e2-84cb-8bbff773f160	CNS-Medullo	64	0	1051	199	45
906f6f1e-569d-4ce2-9273-1f305782f77f	CNS-Medullo	74	1263	313	159	18
d5f92ce6-796f-480d-bf98-e1080a279207	CNS-Medullo	87	35	1740	490	57
4a698352-25e6-4137-bef8-b6520d5b1b95	CNS-Medullo	48	32	13	1241	9
8bda75a6-86b9-458e-948b-05049b4c52ce	CNS-Medullo	158	3539	786	0	15
27847313-3b1e-47f2-84f1-acadaf265cf3	CNS-Medullo	56	441	985	387	16
e23462f2-cb86-4a3e-8521-221f4bec247c	CNS-Medullo	48	0	1446	188	68
12ae2ba1-9484-47fe-8a3f-bba94a6abe0c	CNS-Medullo	13	0	253	195	16
b64173fc-abac-4695-902b-f0acf9444e9f	CNS-Medullo	50	26	1263	499	8
32a63b4f-3baa-4987-ad30-5bd0c0548088	CNS-Medullo	39	238	67	1197	9
0609b182-0396-4755-b463-10f949c5b8bb	CNS-Medullo	40	3	1059	534	30
b68f18e1-0117-420c-9405-e8d3a1e8caff	CNS-Medullo	30	19	1107	122	31
637208b2-d8b6-45a3-a389-6f34db18fea4	CNS-Medullo	44	0	1419	482	11
cdc672cc-35df-4f10-88f1-d3e40dabf601	CNS-Medullo	22	4	351	586	31
391a949d-217a-472c-a6d4-80e548039684	CNS-Medullo	22	0	985	14	18
f8d89ae2-2c7d-40ae-8d40-34b93b16efc9	CNS-Medullo	40	0	1789	63	16
f2d18ad2-2f18-4c1d-8b35-46f999a82f30	CNS-Medullo	5	5	91	139	1
ed1f5a41-921f-469a-bc04-306a5435e067	CNS-Medullo	21	0	249	748	24
3f3aff50-d71b-44af-85d4-f81e813ea420	CNS-Medullo	25	1053	17	136	12
fccb865d-83ed-4bfe-ad84-0689813ae977	CNS-Medullo	11	0	471	56	19
c4c776f8-ee3f-4cce-beb9-8dcf262cdcdf	CNS-Medullo	29	37	1368	25	32
ea121956-77f5-4da3-ab15-0b825469eafe	CNS-Medullo	15	6	570	166	23
d17c2123-d262-43f4-9d06-3547f991cde7	CNS-Medullo	18	0	665	250	19
4d6bb438-86f0-4414-962f-2b1cebee4524	CNS-Medullo	11	0	416	219	10
14f41457-25c3-4979-8515-4f33322039a5	CNS-Medullo	19	41	1030	108	4
04b9837e-9ab5-4eb9-9a9c-ef49e3a62662	CNS-Medullo	23	266	532	651	10
d9338d73-1d5e-4808-91f2-b5a09f7342de	CNS-Medullo	7	0	330	125	19
cb89cea8-f78e-4024-97c2-8f24debee1bc	CNS-Medullo	18	3	1243	85	1
5beafbbb-4613-4bab-977a-11c865e13a84	CNS-Medullo	11	0	431	427	8
55c75a2a-f3d2-4469-9d23-604cf539d548	CNS-Medullo	30	2028	385	0	24
aca4d810-9540-4ce3-8ceb-72d396c9b704	CNS-Medullo	15	80	707	421	22
49fa7e44-c86f-4b1f-8849-e5fe5b9de734	CNS-Medullo	68	53	4175	1619	59
c955387a-16e5-447c-8e69-e4c04a9861d5	CNS-Medullo	25	39	1988	200	36
7dddd413-d2c6-4f75-bbf6-3b202877546e	CNS-Medullo	4	0	124	259	4
571ce258-b453-4cac-b05e-05755791be84	CNS-Medullo	18	2	662	1096	16
90ab64be-2229-4a8e-b864-4260b6cb39e9	CNS-Medullo	28	2	2441	302	48
cd2a045b-fbde-49c6-8be6-c0e3ecee246f	CNS-Medullo	13	0	1037	241	43
209a9b10-7129-48fe-a899-d14ba17efe6f	CNS-Medullo	14	114	601	746	18
bf24366f-fd91-4d84-8b3d-eed80064250d	CNS-Medullo	20	7	2022	75	57
147e3496-514e-4da7-be42-7cd9be78ed04	CNS-Medullo	10	0	746	312	28
031962d6-fc7d-4c6c-9d47-ffa45997b249	CNS-Medullo	6	1	139	548	6
d8995dfa-a780-4fe6-b3f8-fb464f51a1cf	CNS-Medullo	11	11	820	462	10
d4ea36e2-1323-4441-8c63-40ce269608f4	CNS-Medullo	5	5	284	333	6
35b951c0-edb0-47c4-9076-ede346ea7cb1	CNS-Medullo	17	11	2060	97	44
8404ef5b-7a64-47fe-98f9-3f63619d2d99	CNS-Medullo	7	0	363	524	25
8efb116f-4ecf-4191-8ebf-90a94c1880cf	CNS-Medullo	6	5	482	260	37
4d121008-0987-4142-a2b8-7dac58f3110a	CNS-Medullo	5	0	293	354	7
18f9240e-7acd-41eb-a154-c2a67a1cbe9b	CNS-Medullo	4	0	310	226	18
cb56e4c2-2fff-4f09-be34-fbdaa3794b35	CNS-Medullo	10	0	689	683	21
ed46bb2e-97e3-4914-a086-de80e00d6ee8	CNS-Medullo	7	42	610	320	10
880e6970-0131-4966-b13e-8614d33f0df7	CNS-Medullo	5	0	440	285	10
ac1bd179-8285-468c-ab9f-7f91151ca0f2	CNS-Medullo	16	30	254	2032	60
889fb525-5055-4408-a12e-17f1225c9d29	CNS-Medullo	6	0	780	124	5
19aa8223-ee84-4b5c-b11a-6ca2a2680b3c	CNS-Medullo	3	0	416	79	10
37c913e6-9ce5-4338-8849-b5bf7862d36a	CNS-Medullo	5	0	535	308	8
5fa88c3a-dbc1-43f2-82b2-e0592f35ce57	CNS-Medullo	18	47	2969	120	118
d8e2af63-afe0-4f15-88b4-78118cf68160	CNS-Medullo	2	5	168	188	9
d0161ca7-3c33-4fe5-80df-0cc4b3c4e8ee	CNS-Medullo	6	8	485	689	13
c20cb5c8-a6d0-4150-b72b-3f7e8909d72b	CNS-Medullo	2	0	330	78	3
2009e5e7-1796-445b-8677-46b3804fe0bf	CNS-Medullo	4	0	385	447	3
48fadd0f-6561-4294-bff4-d5e4f7dfe79f	CNS-Medullo	7	3	1366	101	7
4d690424-b015-46ae-885d-aa6d9031f66f	CNS-Medullo	6	4	1017	220	47
aa018d90-5250-4313-9f7c-a3f196765e07	CNS-Medullo	6	0	648	640	21
5f096d7b-a1ea-4cc2-af73-10108089ae84	CNS-Medullo	5	0	708	445	7
3166f1ae-678d-42ae-9d44-d3d25d6860c7	CNS-Medullo	3	0	523	270	28
0ba8f2e2-935a-4123-86aa-6e7f5de85bf4	CNS-Medullo	11	20	443	2568	23
cc69fe94-0ecf-45ad-a03f-8fb7198e8657	CNS-Medullo	7	0	1485	449	63
51dd1a39-7349-442c-b7e1-7850fb800569	CNS-Medullo	1	0	183	136	5
0db9309e-7b95-4ae3-b0ed-dfd4f38d11b0	CNS-Medullo	8	50	2431	165	75
5c775f90-83d4-4c1e-88c2-4e1ed1daa96f	CNS-Medullo	2	0	56	631	7
3e1180a5-149c-4e6c-9a29-696e3ba567e3	CNS-Medullo	8	11	2787	219	14
45614404-2149-4468-848c-0796e3757d62	CNS-Medullo	1	0	184	195	7
97f451e5-a1cc-4f29-8318-0e6ae74efe2f	CNS-Medullo	15	8	5890	1	49
93be2990-bceb-45fd-aca5-3358d96e9d5a	CNS-Medullo	11	43	3941	495	35
0624eb1d-3aff-4037-a3c5-fc363a9edd02	CNS-Medullo	3	0	538	685	14
96e62134-b8cc-4931-9c99-1193448c7c93	CNS-Medullo	6	0	2575	235	29
a65bcd07-c47d-4bda-a2bf-21f68cef2f3b	CNS-Medullo	1	0	334	139	9
aa5907cb-3be3-4e23-982d-719417baeb37	CNS-Medullo	2	56	494	487	4
8a8dd718-c46e-462a-9793-83d88f5caa7f	CNS-Medullo	6	0	3329	58	73
ae464652-2f8c-4d94-8b08-cd8f1d29256e	CNS-Medullo	1	0	631	341	13
59bfcb53-91c1-4dce-856a-f4afc8fa6224	CNS-Medullo	1	9	601	737	11
e76128b3-8629-4ffd-b02a-e3f0aae8b1a9	CNS-Medullo	1	0	2104	191	57
0e1e628b-823a-4861-aa95-bed2fada7349	CNS-Medullo	0	0	1537	214	58
13446fc4-9fa6-4bb3-a00a-b9265b41eb12	CNS-Medullo	0	0	516	109	19
13c7065e-6780-4571-978e-a7c13078ff50	CNS-Medullo	0	3	166	598	8
1bd74f92-47f6-427e-af6f-299c3a7fe023	CNS-Medullo	0	0	202	986	20
1f8d8720-30ca-4057-90f7-a34b8383eafe	CNS-Medullo	0	0	238	1151	15
2321c412-7730-4694-bc8f-199d7e51a7f8	CNS-Medullo	0	0	380	279	7
2abe2e53-ad9b-4fbc-b9a7-93444f1bea87	CNS-Medullo	0	0	3463	110	23
324adcfa-3fba-45b9-99f0-9d41c0c54d79	CNS-Medullo	0	0	93	35	3
4c3f733d-5fd5-4f67-af5f-8c36c5b37be2	CNS-Medullo	0	0	54	528	3
4daa2708-d0db-40fe-a07a-763f003adcae	CNS-Medullo	0	0	505	282	8
573ee34b-43a7-40d8-95ee-0ced4b46a7c8	CNS-Medullo	0	0	554	713	8
6551ec26-4166-4d4f-bee2-444ea2466978	CNS-Medullo	0	0	240	950	10
68956108-2606-4696-b038-462b6c432398	CNS-Medullo	0	0	505	365	8
6c642c0b-4dd0-406c-ac68-ea376802d61b	CNS-Medullo	0	0	389	298	8
706a1085-5994-4d04-b56b-d301c9ed5afa	CNS-Medullo	0	0	201	214	6
72b62805-76f9-476a-b876-a781e69a2c90	CNS-Medullo	0	0	797	47	1
7f22b0f7-4040-4c84-939e-894c3050ef5d	CNS-Medullo	0	2	806	327	26
909f3c5d-89fc-419b-a654-75ac1dbb149f	CNS-Medullo	0	0	182	170	2
9be1246b-3dc1-4928-8b89-2d5ed0c866e8	CNS-Medullo	0	0	2374	147	55
a2a4021e-1273-4c18-907c-d20454ab898c	CNS-Medullo	0	0	40	43	4
b0d1fde4-928f-4f4c-bff6-33b885582bb5	CNS-Medullo	0	0	3588	621	87
ba5667da-7688-4931-bdb7-d65f391caf60	CNS-Medullo	0	0	853	609	12
bd1ce02b-bfaf-4cde-aaac-06097a12e248	CNS-Medullo	0	0	115	129	8
bdc039d6-4817-4e6f-b8c6-a40b1e8e1a06	CNS-Medullo	0	0	1874	2051	59
c59188a8-c6bb-433c-97fe-69f79a126d03	CNS-Medullo	0	5	235	183	3
c6224ab0-74f5-4f0a-9fe0-c083f806c853	CNS-Medullo	0	0	2056	151	64
cc6ab103-f07c-4b80-8c8e-cddc8a4da02e	CNS-Medullo	0	0	73	165	1
ce6154e9-3f3a-442f-a608-35e1bab66927	CNS-Medullo	0	0	2025	418	41
e9d607e8-41c3-4210-870b-a9ab9b1d1c8c	CNS-Medullo	0	0	583	1176	53
edc070db-b768-478f-ae75-4c4012bdc3fe	CNS-Medullo	0	0	403	1143	13
f663ff15-c8d3-4bff-8bf9-bf8e983579e0	CNS-Medullo	0	0	838	133	36
c1abb741-4fcd-4161-b057-c7efd619cc99	CNS-Oligo	1537	608	206	0	16
2aeaab9f-4459-4be8-91e7-e0746cbd671c	CNS-Oligo	87	58	3230	0	22
f92a34fa-014e-4b41-a6d0-3b46b8c8a3ee	CNS-Oligo	49	0	1739	492	21
a78544d7-65c6-4778-af62-ceec24c14056	CNS-Oligo	83	46	5416	982	61
ba94c29b-b76e-4d67-bf5a-ce6bc45d85f8	CNS-Oligo	36	15	2722	482	30
d414e076-dcb6-4edf-adef-0abdc57354ea	CNS-Oligo	31	0	2479	544	17
3d477ac1-3bdf-4410-9594-1a3a1412c6ae	CNS-Oligo	39	59	5431	249	29
c6888be2-4517-41e4-a801-9c915f24e737	CNS-Oligo	23	0	2163	1312	21
4853fd17-7214-4f0c-984b-1be0346ca4ab	CNS-Oligo	9	0	1539	453	8
8c46a1df-1c10-4188-992a-a55b782494c9	CNS-Oligo	3	0	2111	748	8
88395c0e-4afe-434d-8b20-5a3eef8b7f00	CNS-Oligo	1	4	391	792	23
3a81f733-b3a3-4578-b925-a663612bc92c	CNS-Oligo	1	8	1102	1353	31
00493087-9d9d-40ca-86d5-936f1b951c93	CNS-Oligo	0	0	2066	702	11
67f88cd9-ab77-4227-a8d7-5512246f9772	CNS-Oligo	0	0	769	958	9
6847e993-1414-4e6f-a2af-39ebe218dd7c	CNS-Oligo	0	0	366	86	2
85d915b8-0184-4ec7-93ad-e9ffa2f5743b	CNS-Oligo	0	0	3729	706	31
86386b36-2950-4479-b79f-4b347053c8bc	CNS-Oligo	0	0	114	1509	3
d252a54e-0377-4b3e-8228-26108ea704fa	CNS-Oligo	0	0	1875	663	14
7ac3e543-3bc2-4a59-84fc-b5aa0def592c	CNS-PiloAstro	79	26	399	0	18
a742a46d-2594-4efe-a701-4a2737ffae81	CNS-PiloAstro	50	14	149	164	8
4a35b01f-5e19-4673-abea-d87fd1d605d0	CNS-PiloAstro	87	45	583	0	6
bc5160ae-d629-46c4-b068-7075876b9103	CNS-PiloAstro	43	3	331	0	2
fe4611c2-bd37-4605-adfe-60efe0392b03	CNS-PiloAstro	37	0	328	0	5
cb74d12c-eed1-4b14-8f93-d70e625eb65e	CNS-PiloAstro	25	2	189	171	1
2a5a5840-a834-47a1-b1f4-dc8fed620f5c	CNS-PiloAstro	31	0	250	211	4
e68bc7b4-b6b1-4807-b52c-7c7a19cdc373	CNS-PiloAstro	23	5	128	366	8
89f34810-19c6-47bc-981d-98498b013686	CNS-PiloAstro	55	0	855	387	5
6e516c4b-fee7-4336-8470-494588e645b3	CNS-PiloAstro	18	3	146	286	6
8fa7549d-d0a6-4216-9763-74b0f21c0fd7	CNS-PiloAstro	3	0	44	49	6
b61f7f76-f365-4071-a28d-bf354d5a670d	CNS-PiloAstro	14	13	226	267	4
de92d076-24b7-46eb-8df6-56094d264f3b	CNS-PiloAstro	6	0	267	197	8
e63fac5a-cc48-4ab4-b69d-3f0be6ad684d	CNS-PiloAstro	13	49	771	218	9
534d941c-ec2d-47eb-b2dc-d3f856d0b151	CNS-PiloAstro	1	0	74	39	4
dccddb92-bb26-4dc9-a935-2320d089a54a	CNS-PiloAstro	2	0	116	127	10
94cf1801-a720-4b2f-aab5-0b76c8ccb242	CNS-PiloAstro	1	0	72	50	9
bb91765e-4c55-4e7d-93e8-77face8c91f4	CNS-PiloAstro	1	0	85	58	1
afd1f2e0-343c-416d-8e8f-2177f312c2f0	CNS-PiloAstro	1	1	172	0	2
aa2654f4-94f9-487a-b415-85df69261161	CNS-PiloAstro	1	0	60	136	1
f4798483-9e32-4e6a-8bb5-6f45af2a8ac5	CNS-PiloAstro	2	0	168	242	7
363d3a59-dce3-408d-a736-5c29ba9f9b6d	CNS-PiloAstro	3	23	92	619	5
c8f61136-0bea-4fb4-bb63-699af7f22146	CNS-PiloAstro	1	0	83	190	3
ea351a5c-2982-4499-b631-c003deff7d33	CNS-PiloAstro	1	0	156	176	2
003819bc-c415-4e76-887c-931d60ed39e7	CNS-PiloAstro	0	0	58	57	0
02078f77-2b35-4fa3-ab02-2c017181295e	CNS-PiloAstro	0	0	114	113	3
02706819-bcab-4c49-a569-a4a8c60db1c0	CNS-PiloAstro	0	0	90	1	8
0292a46f-a282-4b7f-a7d6-ac55cc7324fb	CNS-PiloAstro	0	0	146	157	2
06018aae-1107-4899-bd24-14e6b1f94709	CNS-PiloAstro	0	0	101	102	4
0c8f7e63-7a3e-42e8-9408-c5cbd2f52f9d	CNS-PiloAstro	0	0	58	36	5
11ae45fb-05f6-425a-9295-d50d13407006	CNS-PiloAstro	0	0	49	100	0
129d2c6c-6688-4b29-bfa7-8df3fe77b25a	CNS-PiloAstro	0	0	53	78	3
1358ff92-4db9-4e42-b63a-984a7bea425a	CNS-PiloAstro	0	0	70	41	2
1a134c18-ced3-4bae-9f15-5f0f09526639	CNS-PiloAstro	0	0	184	111	8
25e68b09-7d62-4449-a14a-8d09edd96db6	CNS-PiloAstro	0	0	93	72	5
2c2e5f87-bd22-4a5e-be71-3bcc2aefaf74	CNS-PiloAstro	0	0	210	93	3
36160be6-368f-4cdb-b1ee-9ed5b64462fa	CNS-PiloAstro	0	0	126	48	5
3935af50-d992-4430-9909-e688347aead9	CNS-PiloAstro	0	0	46	54	6
3b4ff158-c6d8-4a26-9568-0634ddb4a609	CNS-PiloAstro	0	0	144	230	28
3baecfba-6977-4374-8bc9-22240abad9b5	CNS-PiloAstro	0	0	43	88	2
43bf37e0-3dbc-4360-818c-fc1356d77495	CNS-PiloAstro	0	0	106	173	3
46e503ae-461d-443a-869b-f261c5570de1	CNS-PiloAstro	0	0	50	82	6
49900a43-d42e-4052-a8cb-1563b82ad0a0	CNS-PiloAstro	0	0	54	36	4
49b26ab5-2ca9-49b1-ae83-573fa41af2cd	CNS-PiloAstro	0	0	75	86	2
52f2d49e-f24d-41d2-9f73-33bd1cc51bba	CNS-PiloAstro	0	0	79	25	7
53ac794d-1067-43e0-8dc0-43b131f43ec5	CNS-PiloAstro	0	0	84	37	1
5714b52d-7048-41b5-8141-bf42d960abe4	CNS-PiloAstro	0	0	113	162	3
57947014-053e-4c34-b6a7-9e6f36f48010	CNS-PiloAstro	0	0	74	52	6
5fe83740-0688-46fe-97b4-4c7c8cfa206e	CNS-PiloAstro	0	0	65	35	3
6239e340-d50c-45b1-a7ca-e1135671ae0f	CNS-PiloAstro	0	0	30	50	0
62ac7c91-da99-4144-b927-e90528dcd8d4	CNS-PiloAstro	0	0	65	165	5
64e5ee38-e5c6-4911-ad87-c50dd8e52f1b	CNS-PiloAstro	0	0	15	41	2
67a2e34f-454e-4253-8f22-262fc74d312c	CNS-PiloAstro	0	0	35	75	3
69d6142c-3a16-46c9-8bed-1f4edc267c4d	CNS-PiloAstro	0	0	62	0	1
6aba73ff-81e0-4f8d-ad12-e3136196e814	CNS-PiloAstro	0	0	57	123	3
6f4d836f-e86f-4b12-9549-7117f59e3d4a	CNS-PiloAstro	0	0	86	0	2
718c5a31-6b19-4f68-9fb9-79b0c00d64a5	CNS-PiloAstro	0	0	1	66	2
759d30b2-ddb8-49e2-a604-57ff9222d3a0	CNS-PiloAstro	0	0	50	43	0
7f9382a5-f6da-4fe8-93ad-6adc91f508fa	CNS-PiloAstro	0	0	69	65	4
86cbb7ad-b22b-414f-a122-77d38c77207d	CNS-PiloAstro	0	0	62	133	2
8ce95cae-6adb-4bac-b072-94e2d9b70017	CNS-PiloAstro	0	0	64	99	5
924613ef-8732-4703-a387-136d37b2ba6b	CNS-PiloAstro	0	0	91	54	7
955763f0-0735-418f-9ea4-3c980a966002	CNS-PiloAstro	0	0	91	165	14
9c949c63-aa63-4a84-ac5a-b5260775cee6	CNS-PiloAstro	0	0	123	0	3
a13ee768-1423-4fcc-b663-caaf6694acb3	CNS-PiloAstro	0	0	128	62	2
a7fb0931-28df-46f4-bc0f-2011fc91f0e1	CNS-PiloAstro	0	0	263	94	9
b1d2457d-3267-46ba-9fdf-663985e60538	CNS-PiloAstro	0	0	368	782	4
bb45c6f5-49cb-418d-85bb-3ded165e2d07	CNS-PiloAstro	0	0	129	87	8
bb66787e-e0b2-45b6-b452-98a6c32132e7	CNS-PiloAstro	0	0	60	66	0
bc69c97c-65c1-4e1c-a241-d17d3130e024	CNS-PiloAstro	0	0	89	119	5
bea0e802-96d3-46e2-8030-17019a71e0bb	CNS-PiloAstro	0	0	52	185	1
c9ca979d-b3ad-4ff0-92d0-140105413d28	CNS-PiloAstro	0	0	131	45	6
cdc2c513-590f-444b-9347-32ba365313a7	CNS-PiloAstro	0	0	143	64	1
d00625b4-6e0e-4d96-8e4c-8f1ddcc7aded	CNS-PiloAstro	0	0	56	165	9
d1d2932b-f1c4-4080-9b75-dcf1ab0ab217	CNS-PiloAstro	0	0	66	72	5
d4ecbf52-f6a9-4394-9d3b-8eb8eee1b17b	CNS-PiloAstro	0	0	17	20	4
d884d070-6077-4155-9978-76aca7ba1e76	CNS-PiloAstro	0	0	140	0	7
da10f77f-4414-4125-b359-de596421cca6	CNS-PiloAstro	0	0	70	25	3
db98d6d5-94a5-4559-8f29-49eb74f83ce3	CNS-PiloAstro	0	0	348	41	5
ddb6c68e-0c90-4bde-a011-523600ce8b29	CNS-PiloAstro	0	0	53	272	3
de55876b-5d7d-46e7-bf3e-35db7a155300	CNS-PiloAstro	0	0	64	461	7
df6b025e-ccb7-4f1a-ba22-1dcf76e6554c	CNS-PiloAstro	0	0	83	27	1
e592e8db-b3d1-4ab5-ae0d-de4b5b4c0f1a	CNS-PiloAstro	0	0	95	52	5
ea7d37ca-0dac-4ae6-ad03-97c6df3d116d	CNS-PiloAstro	0	0	158	324	7
ea83f4e6-d2fa-481e-9e2f-e0489f3cbc93	CNS-PiloAstro	0	0	56	38	3
ef76231d-5a21-4bbd-9847-c01be6fe8916	CNS-PiloAstro	0	0	82	47	3
f0b46dcd-ce45-4405-8744-8f8b35606b75	CNS-PiloAstro	0	0	50	89	4
f21832da-df8b-43d4-9bf4-34ad72b1bcd9	CNS-PiloAstro	0	0	17	81	4
f54d6b6f-3bc2-41dd-81d0-74cf9e1e90e9	CNS-PiloAstro	0	0	98	1	5
b9d1a64e-d445-4174-a5b4-76dd6ea69419	Cervix-AdenoCa	3493	332	1553	292	14
842df341-d34f-4ed6-928c-eaf15bf7f667	Cervix-AdenoCa	67	7	2824	360	16
0f6b355e-3898-4be6-be97-da0c3840a4ed	Cervix-SCC	3062	456	648	1	35
f658c350-fb89-4268-8a59-a07e365f4221	Cervix-SCC	4720	625	1182	444	23
801e67c8-c506-410a-bdf0-856a66e974f4	Cervix-SCC	5381	2260	1258	360	105
a67f4531-99ef-43df-82f5-f6abc4b11826	Cervix-SCC	1778	521	1130	0	26
14b8bbf2-310b-459b-b52d-a7ef510ce1cf	Cervix-SCC	1451	166	3230	393	20
b3b3a27c-ee9a-42af-a6d1-9af5970a98b9	Cervix-SCC	1128	633	2354	144	20
3269608c-5dd7-452a-976a-31ac971aac2f	Cervix-SCC	1108	1970	5894	127	124
9ff21093-58d7-4b69-aade-c242a383ea56	Cervix-SCC	311	258	3420	698	114
047f9e4d-86b5-4943-aef5-68199bf29e8c	Cervix-SCC	651	68	8888	748	62
06dad93a-4b67-49b3-8fa5-f2546e22bae7	Cervix-SCC	336	240	6908	581	45
0d31a44f-1fc5-43a2-9633-36c4e650d3d2	Cervix-SCC	85	0	2144	266	36
8be2b0f5-7bad-4720-b13c-e95b32bdb933	Cervix-SCC	318	517	5593	2980	78
945e6808-2887-4f32-ac32-8f9e00353bf6	Cervix-SCC	89	85	2831	291	40
43be43cb-a367-4a74-94e4-973acafcf576	Cervix-SCC	291	172	6042	7195	55
7dc3e035-c7ae-4164-a62b-9c2460812b05	Cervix-SCC	107	0	4266	2770	16
7bc3209f-b349-49bf-9b3d-44ef870b586f	Cervix-SCC	40	12	3657	886	88
e07991a4-0901-4ed1-8704-aa376565d862	Cervix-SCC	59	0	2548	4993	24
07d20658-3db4-47e7-877b-66536266edfc	Cervix-SCC	46	0	6005	604	80
81b1e78c-6032-4ff4-b52a-83456b9450ea	ColoRect-AdenoCa	21883	2684	3207	158	168
faff4626-615b-416a-b7a6-9d177dcc94a9	ColoRect-AdenoCa	14814	4255	4458	14	245
8a929c55-35a6-4645-bb70-4b85d281b139	ColoRect-AdenoCa	7300	3527	1878	988	67
2cdc4cce-0877-4ec1-85f5-20c909912e65	ColoRect-AdenoCa	6640	320	5274	318	59
5b180356-cf58-4fad-a3d4-00fc12b43fcc	ColoRect-AdenoCa	10607	2079	4444	3518	98
e3ef5cad-4d6e-4f04-babb-a908ee02644b	ColoRect-AdenoCa	9312	1566	2083	6140	110
4cfb0aee-6661-478a-8694-9d8ba15e46b7	ColoRect-AdenoCa	10291	3181	7427	852	93
428c100f-d7d0-4860-a8fc-2bae6a4bba95	ColoRect-AdenoCa	7535	7921	935	0	58
bb6150f7-23e4-40f2-b466-6b6edd19c502	ColoRect-AdenoCa	5669	1242	5624	2	72
b7f2e85a-3c6a-48b7-8a4f-2dec1d85359d	ColoRect-AdenoCa	4391	244	5092	962	25
03cff38d-7e29-4409-a508-749bddb1b3df	ColoRect-AdenoCa	6934	3097	3039	5574	159
8da641e4-9b12-4163-bd1e-9d5af91e5186	ColoRect-AdenoCa	7293	6599	8855	0	149
75ad15b9-8f9c-40c1-9ca6-1e8454fbd310	ColoRect-AdenoCa	4576	5292	4751	4	151
d452293a-6148-4fcf-9fbc-446815016751	ColoRect-AdenoCa	2522	1684	4072	44	69
cd3d7559-b583-4474-81df-4bf9232de3c2	ColoRect-AdenoCa	2444	1251	3887	555	54
080ecc31-756a-4a1b-a51e-d632ac8219f7	ColoRect-AdenoCa	7406	5860	10267	2673	138
fc453f67-6623-4e8c-b519-0bd79e4d4651	ColoRect-AdenoCa	7036	7720	14241	113	218
d3d65db3-36f9-41c7-8e5e-1683ce94dfcb	ColoRect-AdenoCa	3052	1831	6722	1456	131
f38b5d2e-5cab-45c7-bb0a-38b2efc5c156	ColoRect-AdenoCa	2444	1118	8208	290	106
66701395-5a53-41bb-866b-3bbf08bc33ab	ColoRect-AdenoCa	2413	411	10505	266	47
aa06ae46-2336-4666-a3af-fc790daf8da4	ColoRect-AdenoCa	2466	2639	8527	1101	140
14334aea-2dae-428c-9d4a-1a37878dfc3f	ColoRect-AdenoCa	2586	1248	8000	4518	79
6051f40a-99e5-4461-9255-0e70d757b4d5	ColoRect-AdenoCa	4865	5469	12837	7952	250
85e29049-a5e8-49fa-a576-e113c7b2c2e3	ColoRect-AdenoCa	1623	1523	5268	2783	101
ecf4e05a-0912-4b93-ad66-323002f0c845	ColoRect-AdenoCa	1241	0	9387	239	21
4019c219-c51e-479f-8a9d-cfa6816ed696	ColoRect-AdenoCa	2471	1459	18690	1413	94
d0a0d845-32e2-4590-b909-29bd27b92900	ColoRect-AdenoCa	1365	1175	10614	778	37
3c019b2f-52ec-40a8-99b5-98c1423ce627	ColoRect-AdenoCa	2002	1204	13483	3935	127
b6b6e1d3-c592-4836-bdad-d53af2dbcc9a	ColoRect-AdenoCa	1520	502	17186	387	175
d3daf373-1485-455e-a0a1-8e33d215d623	ColoRect-AdenoCa	1059	382	10707	3748	111
10ad692b-4c3d-42de-9b5e-4968441388b3	ColoRect-AdenoCa	734	2	9830	517	44
0980e7fd-051d-45e9-9ca6-2baf073da4e8	ColoRect-AdenoCa	50037	19	700190	106221	1565
a64000df-16e5-4b88-865f-5c680adf60eb	ColoRect-AdenoCa	474	178	7167	335	45
b2afbcba-d67d-43f1-be3b-05f3a5836ec0	ColoRect-AdenoCa	838	1259	12327	522	23
55345803-83d4-4fdb-b0ee-328753801da1	ColoRect-AdenoCa	1189	55	18673	2480	90
63bc376e-5a3d-44fd-8d77-686dfc41e458	ColoRect-AdenoCa	1792	4	32221	0	69
05780d48-80e7-4d70-b00c-081f8a9519f2	ColoRect-AdenoCa	7093	106	162769	49	420
786fc3e4-e2bf-4914-9251-41c800ebb2fa	ColoRect-AdenoCa	572	419	11570	1259	184
d9690a27-bb02-498e-b15c-ee76e31d16ee	ColoRect-AdenoCa	799	1937	16145	1655	84
9e5f0a23-e184-4611-b42b-e882dcf23acd	ColoRect-AdenoCa	613	1052	18047	739	101
a0f94565-9169-49ee-8e6a-21bdc43d9de6	ColoRect-AdenoCa	388	23	12475	756	40
05486349-24a4-4931-bf5f-c9fefe369af2	ColoRect-AdenoCa	180	5	4784	2678	72
492b4e58-12e2-47b2-bd47-28f8607072fa	ColoRect-AdenoCa	355	865	19744	805	72
14c5b81d-da49-4db1-9834-77711c2b1d38	ColoRect-AdenoCa	37198	4202	318602	2086146	7145
31f02f48-44a4-445e-ac3d-e9bf3d8d25a2	ColoRect-AdenoCa	190	459	17675	322	114
93ff786e-0165-4b02-8d27-806d422e93fc	ColoRect-AdenoCa	6526	2152	472172	496712	1564
154f80bd-984c-4792-bb89-20c4da0c08e0	ColoRect-AdenoCa	1350	1597	241679	18925	819
2df02f2b-9f1c-4249-b3b4-b03079cd97d9	ColoRect-AdenoCa	5849	7469	906933	1540079	5164
7d59205a-65ec-4341-9748-28639d82ed29	ColoRect-AdenoCa	2	0	9537	283	21
6ca5c1bb-275b-4d05-948a-3c6c7d03fab9	ColoRect-AdenoCa	135	243	632742	166907	4905
00aa769d-622c-433e-8a8a-63fb5c41ea42	ColoRect-AdenoCa	1	42	190613	45918	1277
42d20028-0ddc-4dac-9f05-d674f8915f21	ColoRect-AdenoCa	1	0	162657	100987	257
d1842491-29ff-4801-8c8a-4d619f749dd1	Eso-AdenoCa	21515	2960	1444	0	238
9258860c-a336-4075-996d-2ee0c18b281c	Eso-AdenoCa	22105	1410	5611	0	138
48a0da38-8147-40fe-b683-3f070413a792	Eso-AdenoCa	15309	3113	2017	1	150
9bb9164e-ea1b-49ab-bbcc-f59cf8c32345	Eso-AdenoCa	5112	581	748	681	36
0250e6f7-2538-4d1f-a8ff-ca34a7057dde	Eso-AdenoCa	23024	6116	4368	0	73
f0a33adc-ea90-46ef-a24a-a8d7e4e15db3	Eso-AdenoCa	27003	6648	7598	3	487
a37a825c-d74e-46cc-92ef-b65016857b4a	Eso-AdenoCa	17154	5806	2725	2128	205
f37de4fa-52f6-4fe4-a3fa-41803032c93f	Eso-AdenoCa	22584	9942	6714	6	412
708e21ac-f529-4461-bc4f-d3a194a92b80	Eso-AdenoCa	5354	2766	1663	17	94
4283773c-c04b-4f33-a398-f3566f6d293a	Eso-AdenoCa	21923	13417	2242	4022	473
5fd632ea-085e-4e9b-8dcc-ec94e492d3bf	Eso-AdenoCa	10191	4362	5238	0	55
384ef419-ee94-4563-9237-236fddeb4b64	Eso-AdenoCa	5900	1921	3599	0	74
1bb2bdb7-8a89-4e7d-903d-03a6f8018efb	Eso-AdenoCa	6539	1766	4150	415	62
e7a0889c-dd8c-4230-9c63-384f1f6ee577	Eso-AdenoCa	10496	2389	6454	1839	128
7a4f6014-f7a2-459b-bc43-df164e73cbba	Eso-AdenoCa	11720	4080	6023	2284	161
42629ae0-9410-4fac-8df1-2c276467deb5	Eso-AdenoCa	22974	1683	21194	2406	324
8ff9b1b6-a498-47fe-a970-ab7cfb64e653	Eso-AdenoCa	21341	4452	15393	5254	448
293a2f0a-4846-4c7c-b8b1-bb741c8d3275	Eso-AdenoCa	37141	18785	22023	4355	199
ba096d4f-5a6c-4c31-ae03-e7483cf58c38	Eso-AdenoCa	5149	3702	2617	6	24
09497b9b-6fca-48cb-af97-161a3e434a51	Eso-AdenoCa	4741	4901	1039	4	134
35eb6ecf-9514-4416-94b1-02200c0a1571	Eso-AdenoCa	8425	9522	1641	0	189
926a04de-ef57-4271-91db-e90de8aa8a1a	Eso-AdenoCa	13402	3189	10944	4577	247
3b590d75-ccfb-4da8-a2e9-10fb07e02cea	Eso-AdenoCa	15185	4770	15803	1481	360
d707940e-0f9d-4da3-9380-90a422e44efd	Eso-AdenoCa	10270	2303	12582	487	207
8e48aa43-6cd1-4aef-83ce-2451b1b86e8e	Eso-AdenoCa	11686	3942	14240	1150	215
2e69c886-535b-4ff0-9236-abf6799acdbd	Eso-AdenoCa	8180	4962	9049	0	182
f48c3c82-bebe-4b8e-909e-e1a51a7142ec	Eso-AdenoCa	10811	1733	9711	7067	333
7c5c2293-3f40-4ae3-8346-6a327b2abf4d	Eso-AdenoCa	27196	14312	27232	7346	1060
3a551616-4840-4111-a8c5-b4aa773d82c2	Eso-AdenoCa	4316	4024	3381	501	113
7866dfb2-46b3-42b4-905b-12f80593d6bd	Eso-AdenoCa	5094	2802	4811	1410	790
6495e68e-1434-45d3-a03d-f286447dda79	Eso-AdenoCa	7469	2315	5317	6683	92
b8f3137e-5e92-4a56-90d4-884a4ed2ef9c	Eso-AdenoCa	3691	932	5394	679	129
9ae33a63-6b1a-43bf-9205-463c867bcbc4	Eso-AdenoCa	9036	5777	11219	368	173
cb753e6f-5ea3-4b58-9db3-7a62d15c8b2e	Eso-AdenoCa	8883	2327	10173	5357	277
0ef92ff8-829f-425a-91d8-c594b6e22a2b	Eso-AdenoCa	5666	3956	2661	5357	173
1f967003-82d6-4932-a445-24fc25723594	Eso-AdenoCa	5067	3494	4167	3131	92
b9bcba3a-c9be-4305-b5f4-c861282921e0	Eso-AdenoCa	7443	8519	7703	286	169
a284fe9d-9afd-4472-8d70-243ca9be5c2c	Eso-AdenoCa	10612	8110	17500	62	252
e91ab7da-79a6-4ea0-bc24-7aacb39f7614	Eso-AdenoCa	10721	13863	12758	0	562
47874ff4-0b1c-4a31-9192-2a10e93ce9a1	Eso-AdenoCa	5910	4478	10473	95	162
b53dcb4d-f894-47b8-8a4e-17c7998d8120	Eso-AdenoCa	11508	4478	21312	3616	226
532bec86-b8d3-41a1-ba17-913a7d378f66	Eso-AdenoCa	9715	4337	16389	4124	253
fab0be4b-c84a-45cd-a76f-44d9a8bf1846	Eso-AdenoCa	6017	2258	7742	5182	391
e93b0979-65ef-4883-9b6e-39eb17966e66	Eso-AdenoCa	3206	2575	5263	0	623
3bb4c27b-4d0d-4d13-b910-41a9ebf95880	Eso-AdenoCa	6166	846	16052	1571	134
eb1531b0-8af1-4b2b-9192-644cb47101fc	Eso-AdenoCa	7857	2615	21377	1198	205
abe290ed-67c8-42bb-84f7-0d32a5f8f3db	Eso-AdenoCa	3830	4709	1989	5710	93
a1e3dc5b-b81f-4890-870c-ed3b8ac36dec	Eso-AdenoCa	1622	2499	2884	0	64
7f94d650-41b9-4664-bcde-dc8533e4602d	Eso-AdenoCa	10806	17752	18767	784	356
35dc84c1-476c-4d48-ae23-622bf6e043ac	Eso-AdenoCa	7334	7933	19085	2173	277
ce799e7b-30e7-44a5-a185-3e50d5e059ef	Eso-AdenoCa	2161	2455	6091	39	139
569393c8-e2fe-4580-a45b-81f1b1e01135	Eso-AdenoCa	8270	10409	23187	108	293
de581588-be15-4bf4-95d1-aa5478b53ab6	Eso-AdenoCa	2609	690	9741	589	67
a08c196e-4f96-4b16-94b4-aa6a0153ac50	Eso-AdenoCa	11643	12336	22681	15370	424
2b41746a-95c0-4875-afb5-c6d3d3ad30d9	Eso-AdenoCa	5410	7916	10595	4937	162
31f3ff14-7d74-447c-a5da-9ad8336c3f3f	Eso-AdenoCa	6217	5654	21696	0	280
96a2896c-1e32-4827-a526-6b7104832f9a	Eso-AdenoCa	7113	3749	31464	0	319
9c00828e-e9ae-4b9c-959e-34837ee2b230	Eso-AdenoCa	3278	1052	14438	827	208
64623aaa-a274-4baa-8b71-958d9c8df733	Eso-AdenoCa	9415	8084	22874	18446	708
da910f22-126e-41dc-be6b-47c8f69ad106	Eso-AdenoCa	8911	4682	38072	9785	313
6a0d0c42-1884-4c6a-936a-678a822c0936	Eso-AdenoCa	5701	705	25248	8669	286
0e872e0d-4711-4364-a5d0-6beeb6fd3ff2	Eso-AdenoCa	6009	14734	5425	17112	301
60525b38-c34b-479b-86d3-013c7e567b8f	Eso-AdenoCa	9811	21803	45638	3983	1428
b757a040-3c9e-45e7-a045-9cd08db11d62	Eso-AdenoCa	6112	4411	41004	3361	657
134c9a92-e91e-4347-a9c4-727279edebb1	Eso-AdenoCa	7238	840	57384	1198	181
3e6a17f9-c249-41b6-ba49-55aaa39d21c5	Eso-AdenoCa	4499	11278	26882	88	489
27b56bf2-7a9d-4061-98d4-61fe2761578c	Eso-AdenoCa	4157	1796	37066	2995	259
cb381d49-4546-400c-af02-f877083caa0a	Eso-AdenoCa	2378	567	14952	8577	124
c9f91ded-3b04-4cd1-8ea6-bbc635a8a4f0	Eso-AdenoCa	11432	51982	64577	274	1139
7adcea71-1aed-450c-b0ff-b9d9820c6153	Eso-AdenoCa	1598	668	16410	767	89
f2e639cc-c30c-459f-8afc-7ace7d0209c5	Eso-AdenoCa	979	258	9727	1679	85
33992441-4f34-42f2-ba87-6ddd227f2250	Eso-AdenoCa	689	356	7676	628	67
ec474dfa-527c-44f3-9224-bf1c858cabfc	Eso-AdenoCa	1409	236	20040	0	146
15e7d981-8c27-4b2b-b4f8-626e22021895	Eso-AdenoCa	1274	3877	21587	980	236
371235d9-55b8-40a7-8cd6-baa7c2ad0493	Eso-AdenoCa	1309	720	25863	1677	292
dfde4013-9062-42f5-a42b-626ef8334a41	Eso-AdenoCa	1460	1314	19867	12512	311
77c022d3-2f29-49d3-a1df-cc2e9407fd7f	Eso-AdenoCa	340	337	6649	1648	75
69c3c88c-d51e-4e03-b96b-ec4f1a0faa2d	Eso-AdenoCa	709	38	14254	4214	101
ad4aa4dc-bea4-4f4a-8b1b-8f361112f84f	Eso-AdenoCa	603	980	14971	536	30
ded8b673-53df-4038-a375-7cd0fd2a1b9f	Eso-AdenoCa	476	70	14935	352	56
bb5bedd3-d8fc-4739-8e6b-9e37223f8be2	Eso-AdenoCa	536	923	17611	0	102
9749a9a5-cb7f-4038-a5f9-5e2d6b97c689	Eso-AdenoCa	400	69	8359	5843	127
9de495d1-55b2-4535-9b0a-a999df35977c	Eso-AdenoCa	364	33	15659	2568	98
36680797-36de-413d-b2a1-8804ac1705e9	Eso-AdenoCa	256	229	13343	0	94
28e81540-4744-4865-b627-c7c9d8a3c2b8	Eso-AdenoCa	218	518	12928	0	231
7d2da7ba-f57c-4083-9572-6fa98008083b	Eso-AdenoCa	349	179	21748	1036	123
d4cf11be-3bd7-403b-9722-91d8e8761e4d	Eso-AdenoCa	312	29	18235	6639	92
3da169e8-844a-4eee-b794-a2eb81db779a	Eso-AdenoCa	300	0	669	17919	5885
9ba6be6d-2032-444b-ab3c-dbee8023759d	Eso-AdenoCa	170	46	14051	0	69
a92023de-5c97-4bf2-aa3c-0e768d7c5ece	Eso-AdenoCa	1174	126	95432	10812	754
25c99312-bf63-4654-a73a-03c3c1cd50b6	Eso-AdenoCa	45	0	6063	2	11
c971ffa7-ce37-4138-b028-598a30478e25	Eso-AdenoCa	44	0	553	5946	46
b02b4bba-6e66-44fb-a48f-38c309aaaac5	Eso-AdenoCa	109	0	13031	6160	192
3a18aa52-b6e2-4d03-ad05-ef99d653f0e0	Eso-AdenoCa	12	0	3383	0	30
dd7d623b-b9af-4147-9aa6-e09793691f10	Eso-AdenoCa	1	0	29701	1196	61
0efb6e20-236d-4640-9373-6fc03e67d090	Eso-AdenoCa	0	0	58	0	4
23fa90d5-b273-4e2c-9c88-68aa57b60e97	Eso-AdenoCa	0	0	2288	5198	29
9988eb07-01f6-4f83-8699-bb63e0525f08	Head-SCC	46577	4733	3720	6	1149
ca137611-533a-4d20-a85d-8e4c3a1eab2d	Head-SCC	5041	682	398	0	68
5046f1b4-9d95-4841-ba30-691fa44719a2	Head-SCC	25034	4987	2223	136	144
54e78de0-d357-4125-a904-ab35e461572b	Head-SCC	9930	2308	1635	19	234
1fdab6a6-7346-4229-aa8d-5dbd258f0c60	Head-SCC	5923	1187	2430	0	130
dd67dec6-35dd-4efe-b913-ed4884855365	Head-SCC	3379	822	1415	1	61
1727e88b-df0a-4af2-9191-8c6061d98ad0	Head-SCC	5161	2653	1425	0	123
34d7b6cc-cfcf-4178-b075-f4d129ab18f7	Head-SCC	1360	212	1267	0	184
08227616-02a5-46e8-9db1-f2d1d691ab23	Head-SCC	5802	3356	3828	0	230
0f9e70b3-24cf-4d76-af7b-84ace66ec5a7	Head-SCC	3153	1468	2706	9	141
f35f7712-d5c6-47f6-98ed-704edbbc1e19	Head-SCC	6984	8209	8967	0	276
a8041e86-071e-46cd-8fb5-7ecdc1ab0553	Head-SCC	1567	642	3791	181	45
190eb791-383d-4e27-870d-e470630843e7	Head-SCC	4093	6756	6515	190	87
7e584ff6-0b81-4f85-81da-b8117afee326	Head-SCC	1786	1865	3859	127	88
81598359-24d5-4a8b-a6e6-7a6f94289119	Head-SCC	1401	2473	1904	441	29
e52ffa79-557a-4024-81f3-f3826c227ec5	Head-SCC	7633	12015	11689	2420	329
de8ef60b-4dbe-4aa8-adef-6f58cdfada29	Head-SCC	3078	5643	5088	2	132
d3709eea-ca2a-49ac-b79c-871a5473d450	Head-SCC	4845	1322	16765	0	102
21205681-a0c7-48d0-81d4-0b7ef31158cf	Head-SCC	10351	17667	20048	2891	274
1fff8b62-534b-4d71-a65f-e5f93b8b50ed	Head-SCC	3518	3894	9596	796	199
ee963667-56b1-49bd-8896-e07b536d3014	Head-SCC	589	374	2397	96	11
ab923db7-54e8-4a50-b7fd-c2b4b300041e	Head-SCC	3720	7827	8599	2169	179
c76f7fcc-2748-4b6d-805e-d21652dd5e3a	Head-SCC	3988	9235	9335	3274	285
878a7fe7-20ff-4651-9587-b4d6fd42e929	Head-SCC	723	1646	2327	348	60
3e604a1c-b95f-44ff-9723-e2fac845da3b	Head-SCC	11115	2445	77055	1944	748
e2b5c926-491d-430d-8d9c-5c73d7752d1b	Head-SCC	7885	910	57938	70	736
9fb6b7be-0084-48f7-a256-6d170e72e97f	Head-SCC	457	248	3175	13	25
1aff91a6-1b0f-4575-8f4b-4e064a50b886	Head-SCC	1270	3898	5962	236	148
7158c9fd-a633-4fef-aa23-bd285f2a87a8	Head-SCC	411	62	3714	0	19
1db83e80-bdf7-4d8d-8008-bd8406d641fc	Head-SCC	925	948	11916	0	38
9650640f-154d-4696-aa96-3611c6fcee7b	Head-SCC	781	1132	8955	1050	69
e2e6a409-b64d-463c-ac3b-e7987a3124f0	Head-SCC	1007	1911	12948	2	60
b86e88e7-0d5f-4b32-a35f-dc97251ab990	Head-SCC	510	381	8278	0	44
7625877a-7a2b-466f-944b-9e56689ad47b	Head-SCC	371	36	6296	0	94
a0fe80e0-e3ac-485b-8a1a-4c80c101b874	Head-SCC	404	653	4325	2589	51
c2124bb2-30e1-4093-9a8a-3a188a6dc0a9	Head-SCC	690	160	9533	3421	88
8294a969-59a1-4d3b-895b-f07e96bf9f7a	Head-SCC	940	967	16882	133	87
46d35b82-e1b7-4d35-be5e-3a70fd47e421	Head-SCC	1202	4525	19042	3453	74
5193a482-6ed9-4504-bd7c-c8b9e4103577	Head-SCC	1854	224	41577	879	130
1ff155dd-deb4-44e0-b3a2-e4875b618435	Head-SCC	549	691	12470	162	85
feccc27e-5c2e-4339-8746-0945fee93c1e	Head-SCC	104	32	2905	49	35
02c6a893-49c5-49d1-8eb1-195021e70d52	Head-SCC	99	0	3085	31	10
fb8b5ff5-4164-4276-b75b-b0ee6bda7329	Head-SCC	334	1117	11600	0	55
0e6ca8dc-0f31-4675-95b1-5920576daeff	Head-SCC	150	7	5287	1114	31
a315b798-f037-48d5-91ed-e733e3bbd6ee	Head-SCC	338	2	11848	5864	134
83eca7b5-45bb-44c0-8afe-36f8988d0078	Head-SCC	252	353	12282	1412	97
c0812962-a345-48b7-aec0-01336c2d1eed	Head-SCC	50	47	2031	1077	5
ef673d3d-2031-4036-ba25-4bc7ef04075b	Head-SCC	109	0	6556	912	11
dfa20d2d-1ba3-476a-b4b9-21d21470bee2	Head-SCC	692	4900	37867	6757	204
b537bc07-9998-49f4-bbbe-5b617152bfd9	Head-SCC	34	5	3438	840	50
bcc819eb-f4d8-4ddc-9fdc-a6307fb6741b	Head-SCC	34	217	4409	0	22
6bbd66dd-efee-4d6e-b02f-f88e98526b82	Head-SCC	33	0	462	4659	18
d4b80307-abbd-48bb-b52c-6dcd409699a2	Head-SCC	16	0	5051	402	22
469eddf2-6e02-46bf-820f-6296a2b776e2	Head-SCC	1	0	776	10	22
29fc38aa-f367-46a3-a14d-a5f657ad0caa	Head-SCC	0	0	3369	288	13
c121de15-78f7-4698-91bf-fd0485c466c2	Head-SCC	0	0	511	16	5
f6e758a5-150f-4424-90b7-1c1a34aec9a3	Kidney-CCRCC	4783	157	1222	0	31
d926a39f-d057-4e78-8907-b74f52157d99	Kidney-CCRCC	4006	493	809	0	17
c9ad6b1c-baa0-45a7-b7c4-733728505b8a	Kidney-CCRCC	20372	1117	8348	0	155
e5c89fcf-cc57-4fad-a138-ea47ee9ea225	Kidney-CCRCC	5302	1473	1151	0	30
00db1b95-8ca3-4cc4-bb46-6b8c8019a7c7	Kidney-CCRCC	7235	2531	1137	1	69
29548b5f-c88a-4908-8c46-e86483e75067	Kidney-CCRCC	3530	470	1472	0	45
04db8bef-8777-48ac-bc2e-3c9acb103f48	Kidney-CCRCC	5121	1545	2447	0	31
1e046ab9-fa4c-4c15-8d78-ed0048c80ebf	Kidney-CCRCC	2442	246	1782	11	18
dacd4cc2-fc2b-4fbd-adf6-c8a46ae69c91	Kidney-CCRCC	4129	1102	2394	0	20
10d15b7a-16d1-4953-aaef-f193ffa97f42	Kidney-CCRCC	3958	3664	329	3	44
675a5a32-b405-4f03-bfcd-756343d1dfaf	Kidney-CCRCC	4122	1914	2446	415	50
f64e9609-d75d-400c-a92d-d77fd54d6c29	Kidney-CCRCC	3380	1773	2870	0	22
f4baf913-c4ac-46f3-83b6-306b9182207d	Kidney-CCRCC	3202	3236	3159	0	56
b7fbd99c-dea0-4448-a430-7f94c611e702	Kidney-CCRCC	1975	466	4186	28	42
6d3551d6-b5f4-4fd1-b8d7-8e5931096c19	Kidney-CCRCC	1439	383	9740	623	31
f9a81200-5381-496a-8062-099f9e793618	Kidney-CCRCC	1131	664	7506	497	58
1d325d84-a3a0-4802-9842-76cb21cecb1c	Kidney-CCRCC	486	67	4415	821	27
db4592fb-13c2-4d61-9dc3-a5d43def8d4b	Kidney-CCRCC	529	0	5109	845	15
2c581a74-7716-4c20-b366-a8e1d9a901f6	Kidney-CCRCC	536	32	7003	30	52
603594e3-e427-494c-b9ee-e872d6629563	Kidney-CCRCC	346	4	3971	718	20
0f53e757-1823-409f-a0ea-249270728e15	Kidney-CCRCC	311	73	4009	336	15
d429c27a-5963-42fe-b3a0-7252c20669d8	Kidney-CCRCC	388	76	6013	1144	13
9c181313-5b4c-41c5-9ad5-a5a86fe609aa	Kidney-CCRCC	159	4	2695	680	19
deb0de92-a46b-4e71-814c-2f6c5e97dbcd	Kidney-CCRCC	170	2	3660	0	17
3afb3f57-545a-4ed5-9461-2fcb28d89399	Kidney-CCRCC	316	0	6661	194	32
8fc7a4cc-c25d-4372-bf17-2dae795e5596	Kidney-CCRCC	153	0	3508	0	13
d4c6061b-5019-4564-806d-4e75910a4690	Kidney-CCRCC	538	240	11438	688	48
c8f64a71-e545-4eb6-9da3-2d43ae0c2627	Kidney-CCRCC	275	35	5729	712	27
ebe80d6c-7513-4f5e-9919-669b6d1fa68c	Kidney-CCRCC	172	0	4124	192	13
bb659e7c-0b97-41b5-ac10-a66bb1f6f283	Kidney-CCRCC	309	0	7931	598	60
b51fa117-2c0a-4e1d-8ec4-9f039073a486	Kidney-CCRCC	133	0	3737	418	20
d2ab7fd4-d1c7-48ae-ba9a-78c5d811465e	Kidney-CCRCC	229	1	7285	309	47
b28f7607-f162-425f-b44d-64e9633c8824	Kidney-CCRCC	74	0	1678	1002	10
3232f77f-b745-4232-a802-6699b6356efd	Kidney-CCRCC	204	0	8719	147	30
b9d2e29e-8546-4310-aeea-e029f17c0516	Kidney-CCRCC	136	0	5403	574	18
68b7fdb1-22b5-4152-9e69-a41151640cd8	Kidney-CCRCC	168	0	7637	251	24
d991f23a-dc1b-427a-b798-bd4187d3aa02	Kidney-CCRCC	213	0	10098	294	32
33bf46dd-16b3-49c6-80d7-76caf27aa0f4	Kidney-CCRCC	140	4	6815	1	32
a4f8305f-4409-4776-b34d-4878d18c8693	Kidney-CCRCC	119	25	6075	0	32
49ad3c8d-88cd-43cd-a273-1623fe2aec0b	Kidney-CCRCC	106	0	5237	325	17
aad8c8d6-d828-4aac-9cfb-cee893e36850	Kidney-CCRCC	76	199	3459	616	22
6bd4bca3-e568-4d1b-8b42-401fdf13d751	Kidney-CCRCC	184	0	9497	1121	37
ba67c02a-180b-43f3-b53c-2b77d84fbe3c	Kidney-CCRCC	133	0	7830	619	21
c298ec82-8305-4c89-898f-268308f782b2	Kidney-CCRCC	316	0	19527	772	51
d5c87d16-172f-4790-8867-949dcaa534d4	Kidney-CCRCC	173	0	10550	680	41
fd74de4d-6973-4597-a541-e8a13d80ad55	Kidney-CCRCC	60	0	3517	536	22
cdf045a6-ab6a-4dc5-b0b0-d72fbb26b0bb	Kidney-CCRCC	51	0	2913	574	14
c19a1388-95e6-4708-a24c-3738f1908071	Kidney-CCRCC	107	0	6697	711	23
3feac02a-c99f-4dd9-9eff-e4f5e87f7dc5	Kidney-CCRCC	61	3	4067	227	13
063cfacf-9933-4a2d-8921-0aeb76e12779	Kidney-CCRCC	65	0	3727	1087	20
fec30898-f86b-4207-aa78-de77142c8f50	Kidney-CCRCC	46	1	3406	0	21
3b7810f7-f8ff-4d62-b766-3ba06170194c	Kidney-CCRCC	537	10	39221	1690	92
0168a2a6-c3af-4d58-a51c-d33f0fc7876d	Kidney-CCRCC	108	0	7989	244	52
fb194ca3-10aa-4dc5-8d08-619ddbd6d1b6	Kidney-CCRCC	41	0	3408	319	13
51206157-94cc-4702-8247-c98283b487aa	Kidney-CCRCC	96	0	9497	160	40
a2034620-e4b5-4d4f-ac05-7fc1c098eb40	Kidney-CCRCC	86	0	8881	444	23
39c55051-e1bc-4081-962a-17205645de45	Kidney-CCRCC	38	4	4668	393	12
f37971bd-ec65-4840-8d4f-678692cee695	Kidney-CCRCC	30	73	3398	610	14
54842328-9432-4820-8976-7964bf9bf147	Kidney-CCRCC	50	21	6116	866	25
7bd3d112-d411-4ea8-a9a9-bd965f0fc943	Kidney-CCRCC	29	2	3843	222	19
64446aec-c125-4c81-b9cc-62482cb1aaed	Kidney-CCRCC	51	0	6504	1136	18
50515723-b495-42a9-8750-e3da288bf6a3	Kidney-CCRCC	31	0	4804	0	20
a335b03d-41ac-4d41-a2a9-3134b5b0a0a7	Kidney-CCRCC	33	0	4891	361	32
959efb81-1d56-4659-9b7a-09f2b62483f2	Kidney-CCRCC	29	0	3987	998	29
decfb419-63b3-47b0-9dfc-baae180566a0	Kidney-CCRCC	28	0	4462	427	30
141918cd-3e23-45bc-96e1-b208c80f69e7	Kidney-CCRCC	41	204	6237	757	35
fbf937f1-5f30-470c-8a77-46cd1c41e073	Kidney-CCRCC	47	6	4620	3825	55
81d0d6bb-7319-4b67-bcf7-36df24e76b43	Kidney-CCRCC	49	4	8852	288	28
87e0b332-60f3-4d59-8c4e-691a820c9ee1	Kidney-CCRCC	52	0	10657	21	42
494701ce-05d4-440b-a65e-d925902b9d42	Kidney-CCRCC	26	0	5098	410	23
155873b2-e5de-405f-87f6-6de0d238b160	Kidney-CCRCC	92	674	19037	433	120
a56cd282-f6c5-4373-b3d8-676562894598	Kidney-CCRCC	23	2	5073	1	9
34ab4c57-5240-4af7-a329-a5ab55934fd4	Kidney-CCRCC	18	0	4951	104	19
252a1c43-f954-44d7-8e31-6bcd0157a05c	Kidney-CCRCC	20	0	5373	520	28
e053d377-e4f2-4aee-af7d-e61605e0f4f5	Kidney-CCRCC	27	39	7583	429	37
50a5970d-a0cb-4251-8ab0-74ad0e94be9a	Kidney-CCRCC	21	0	6148	454	37
a0eb2611-1ca6-44b7-897e-ce18399eb7bc	Kidney-CCRCC	25	1	7653	547	36
00bf0350-8c7c-4b9e-8143-13ea2dc1122f	Kidney-CCRCC	17	0	4098	1882	15
79fa8423-2014-4536-a1f9-cb48aed3c45f	Kidney-CCRCC	15	0	5309	333	36
f3c1a125-06e9-41c4-9558-275a3e346cc5	Kidney-CCRCC	13	0	4215	1145	14
d01710f9-efc8-4b5f-9e53-300b30f9219f	Kidney-CCRCC	15	81	5956	391	30
759e20be-6a2b-4c54-aca0-6d358598d6f5	Kidney-CCRCC	85	0	37416	111	182
8fa0484b-5f95-4ec8-b3de-cea2e8f3c5ca	Kidney-CCRCC	16	2	5923	1211	29
de4c3f91-d164-47df-9971-feba840d247c	Kidney-CCRCC	6	0	4674	775	21
741c4656-0fd0-416e-86c8-f6533b6c96f4	Kidney-CCRCC	9	0	6741	1582	57
db4d1d04-1189-4c0e-99a7-904667af07b5	Kidney-CCRCC	4	3	3933	0	21
9ae0744a-9bc1-4cd7-b7cf-c6569ed9e4aa	Kidney-CCRCC	2	2	2676	818	26
fa5e2900-95e7-4700-9707-a329cd0c77fd	Kidney-CCRCC	2	0	4276	242	8
15a93657-0521-430a-a816-bf0842374b75	Kidney-CCRCC	2	0	4227	607	24
72a27124-24b9-41f7-a065-774fdf5f7d19	Kidney-CCRCC	2	21	4391	588	18
005794f1-5a87-45b5-9811-83ddf6924568	Kidney-CCRCC	0	0	5359	540	23
267a9862-17bd-4056-ba4a-1f373736ffbb	Kidney-CCRCC	0	0	5120	706	48
3afae3fb-2d87-4724-a589-d31cce1f4c28	Kidney-CCRCC	0	0	3288	1331	23
45348eff-4b09-4776-825e-b18de9dba937	Kidney-CCRCC	0	0	4857	1122	25
50203cff-83f8-4884-8346-b91ef717d00e	Kidney-CCRCC	0	0	1051	1726	6
51e5a835-eb48-4640-87d0-f40f5e2bff18	Kidney-CCRCC	0	0	7474	497	31
5c156f63-6537-4d93-a6c2-4155618cf638	Kidney-CCRCC	0	1	12577	891	69
85422a8e-2599-4dab-a257-150e380ecba8	Kidney-CCRCC	0	0	2072	440	6
85448d11-9f84-44b7-8ae3-a115f24bdb76	Kidney-CCRCC	0	0	3500	195	9
9a015939-8810-4808-9dfa-fb60a1173bc7	Kidney-CCRCC	0	0	5577	0	28
a54aac0e-4108-49cf-bf50-687031c7cda6	Kidney-CCRCC	0	0	2777	1706	9
a89a2341-263d-4e7f-87fa-18d9692d6b2b	Kidney-CCRCC	0	0	6478	2199	19
b30dfb8b-8288-4e5a-afc2-3d5bd7bfa26c	Kidney-CCRCC	0	0	4315	2517	22
b6365bdb-e6d5-4615-95b3-db12a0c2f3d9	Kidney-CCRCC	0	0	2719	5273	14
bb567851-d4ff-4a93-8576-04a37aea68af	Kidney-CCRCC	0	0	4919	647	18
bcf54c96-2b62-4e24-926f-d77576250dd1	Kidney-CCRCC	0	0	4590	205	19
c2aafb9c-230a-43df-9a43-b34aa145a7bd	Kidney-CCRCC	0	0	5489	2802	51
c5bc0826-8037-4fe6-ad4e-b1b675e771fb	Kidney-CCRCC	0	0	1041	270	10
cbb788dd-964b-4cfd-80e1-979c7b5b3c52	Kidney-CCRCC	0	0	5879	2272	20
effb868c-f905-41a0-ace1-b5e508732534	Kidney-CCRCC	0	0	6856	522	36
f269134a-e3d5-4020-bcf5-01fb42f914b2	Kidney-CCRCC	0	0	1403	752	9
148536ce-ee2a-4952-a19d-10d6f44146b9	Kidney-ChRCC	1508	310	155	469	15
d648c804-4eaf-4252-8b6f-13378158a07d	Kidney-ChRCC	580	371	46	64	6
a3deafcb-b54f-4b7e-89ac-c92c16fb919f	Kidney-ChRCC	1324	366	121	859	24
e9032df3-8692-4146-a867-b9b64c9b310a	Kidney-ChRCC	1552	710	178	826	68
c00de7a0-0b09-4e07-988c-ef2a7f8e932a	Kidney-ChRCC	1137	1017	322	411	33
07e0e938-f61f-477a-92a2-5b7e74b78943	Kidney-ChRCC	2840	2733	1990	2974	30
1e8ae8dd-74c1-44d5-a74e-bfdce801c736	Kidney-ChRCC	329	1522	74	238	7
81bb13fc-f082-4c0b-8066-1729f11ef617	Kidney-ChRCC	136	362	122	373	6
d72a7338-c144-4c62-a70e-2177a3b4b77e	Kidney-ChRCC	111	295	179	1082	13
a592e80a-3b1a-46aa-be30-bcd87d6bca6f	Kidney-ChRCC	85	59	404	1364	27
fae88d21-171c-4df4-b258-3c5948a1034b	Kidney-ChRCC	89	0	1812	582	10
34739bd6-b3be-441d-8cdb-e4233bf14080	Kidney-ChRCC	46	0	1322	566	6
0b811c6a-8f05-44bd-ac33-fb720d189e71	Kidney-ChRCC	38	6	1233	589	6
6400c324-2c94-477d-acb9-669d4ea46f1e	Kidney-ChRCC	18	628	328	103	4
715f59dd-a80f-422d-988c-f73f4b987baf	Kidney-ChRCC	26	54	1628	431	29
24f887e1-ce82-40f3-9674-11102bd076c0	Kidney-ChRCC	10	0	1079	962	7
2ccd028d-e7e0-4f77-a512-f658a31819a4	Kidney-ChRCC	9	2	1179	973	9
09537dce-c797-4b60-962a-d4c3cd6ab00a	Kidney-ChRCC	9	10	390	1786	15
345a06d6-fa5c-4674-a847-88a6b537cf3c	Kidney-ChRCC	0	0	831	149	5
3ace181a-23bd-424e-a87e-e0c01a2a2cb8	Kidney-ChRCC	0	0	751	565	7
4729fe4b-c1ac-489b-a67e-91e5c5e3ff8c	Kidney-ChRCC	0	0	384	1509	5
4ecbfd89-393f-4126-aa1c-951a2c23ef89	Kidney-ChRCC	0	0	795	857	8
58c7e9c3-1345-48c0-a758-0887358b8696	Kidney-ChRCC	0	0	519	529	9
5bebc389-de0d-45b8-9d2f-6476988c358a	Kidney-ChRCC	0	0	981	909	14
64f696a6-58b2-40a8-b848-fd775cd52529	Kidney-ChRCC	0	0	313	1412	10
7087a2b6-7fc4-45b0-8c48-248864f03deb	Kidney-ChRCC	0	0	854	1229	11
85ed2434-da94-4333-90ca-6ca4691cbdd3	Kidney-ChRCC	0	0	569	3201	15
93b51c61-6eea-4228-a102-840a2e118522	Kidney-ChRCC	0	0	388	841	5
94434272-4cbd-4b4d-bd98-44f18526dd69	Kidney-ChRCC	0	0	799	130	5
97c1a300-978d-4df1-9e97-ce2f92b9eff1	Kidney-ChRCC	0	0	874	480	4
9a90f951-ad96-4883-b97f-ac43395dae5d	Kidney-ChRCC	0	2	884	955	7
9d3b0b87-5fc5-4d09-9c63-4d5fc4bc46d0	Kidney-ChRCC	0	1	499	151	6
9dfcbabf-2bc0-43a2-bdde-d0b2aaca3f6b	Kidney-ChRCC	0	0	335	1211	10
9fb73d89-f7c4-47b2-810b-3ce37cd8a3c9	Kidney-ChRCC	0	0	580	1334	5
9fc0e0e8-1b0f-400c-b4cf-126193283695	Kidney-ChRCC	0	0	1028	777	24
ba686386-8113-4885-b20f-6ad09a295604	Kidney-ChRCC	0	0	666	730	8
bd2ec47b-a120-4b3b-b10d-aee09805ab33	Kidney-ChRCC	0	0	1403	953	55
c29f6ed6-880d-4f03-977e-1087738e5e60	Kidney-ChRCC	0	0	104	1005	9
c56505cb-e150-408d-9df6-3af4e608c376	Kidney-ChRCC	0	0	588	569	5
c6d6f49e-6e95-4e41-8388-71f6fe017d80	Kidney-ChRCC	0	0	779	903	6
cdf313c8-59f9-41c6-9bd2-f47cb4287da5	Kidney-ChRCC	0	0	521	496	13
d113ce88-04ab-4675-b363-92f80c28de34	Kidney-ChRCC	0	0	212	756	6
f38fc6ac-2af8-4d89-a514-4e2c5fdf08de	Kidney-ChRCC	0	0	620	995	6
88e35d25-d98d-4576-8ebe-1cd74010ecd8	Kidney-PapRCC	9638	874	1831	417	71
6ba5f81a-b7a0-4c18-a112-2e11094eec85	Kidney-PapRCC	1201	26	2438	188	26
642e1379-1061-40bc-9a4c-f7c191e84d9d	Kidney-PapRCC	1552	470	555	2854	30
b4f515ce-5bee-4e40-a66a-01f41e92181e	Kidney-PapRCC	938	1111	1903	152	13
bef23192-57cd-4301-b7a7-5e82ca62482d	Kidney-PapRCC	790	21	3544	232	22
c14407ad-670e-4d1e-9417-2b76f4810fff	Kidney-PapRCC	960	17	5299	0	16
19d6cf34-1cd7-4242-a4d1-5d3e11f428aa	Kidney-PapRCC	1334	228	6056	1173	45
2425a532-f562-423a-88f5-228642f53875	Kidney-PapRCC	1020	46	5581	214	36
483bb781-0179-42e1-bf9c-487b240769b8	Kidney-PapRCC	662	9	4118	437	16
7815397b-aa39-4b79-bcaa-6859a3f115f8	Kidney-PapRCC	710	2	5916	0	15
d8415cf6-8e4d-4c54-811e-199da14237f1	Kidney-PapRCC	714	10	5969	130	37
ad9455e9-7147-489e-9b1f-3540c457c260	Kidney-PapRCC	771	3494	833	3404	47
a9dbd55c-5dcc-48db-8785-6baef3fdd7db	Kidney-PapRCC	547	65	5403	214	21
5ecc88f7-8391-4168-af11-07a6bf9b3652	Kidney-PapRCC	803	43	7996	762	27
cf5deb22-f7eb-409d-a0e4-882716199c39	Kidney-PapRCC	348	4	3703	429	8
f03330dd-c616-4ad5-abc3-6d6b0445e9e9	Kidney-PapRCC	454	14	5122	434	27
8fb7fcac-6c1d-40c2-9309-b53821cbef30	Kidney-PapRCC	650	195	7562	427	23
0ed63d84-d3fe-4289-9255-35f4a03b703b	Kidney-PapRCC	350	23	4232	255	16
2deb8f9a-9e0a-46d1-bcb5-902db3b5c8ac	Kidney-PapRCC	570	0	6836	587	26
42f88b95-fa12-47c7-93f1-cf72f207291c	Kidney-PapRCC	530	0	6849	506	23
dddea2e4-b8c3-4157-9d92-6de472e8375a	Kidney-PapRCC	354	60	3609	1256	10
b19ec4cd-2876-4a2b-bcb9-b3c8db54fc15	Kidney-PapRCC	581	321	7493	356	37
c504d5a9-29b0-4b7e-ac7b-5e543449a0f4	Kidney-PapRCC	484	0	7526	389	19
63d0c49d-918d-41fb-808a-1f8001981917	Kidney-PapRCC	149	92	3380	310	28
bd2cc59d-f5ce-46ed-beb0-4c80b24cbe71	Kidney-PapRCC	72	0	1473	534	4
e6801359-d1d7-4871-b2fb-180674a2e469	Kidney-PapRCC	146	0	8594	573	45
ca2b9fe2-97e0-4d4f-afd7-a5acf638800f	Kidney-PapRCC	43	0	2974	57	15
e1217ebe-1826-41a9-b6c4-702100a66f5e	Kidney-PapRCC	28	0	2455	237	11
14dd86c1-dfb3-4124-a453-4d64223bc048	Kidney-PapRCC	23	0	4992	5	26
2e8ad1cd-d5d5-4bb4-8bbd-e9bef45088da	Kidney-PapRCC	16	0	7002	2051	14
a441697c-4ca0-4eab-9b01-b9cb50223ce2	Kidney-PapRCC	3	0	5592	650	18
33b7e799-ad10-498f-9948-8ce433311539	Kidney-PapRCC	0	0	7426	416	22
627823ec-c623-11e3-bf01-24c6515278c0	Liver-HCC	11153	577	1052	1	239
0cdbabf2-c623-11e3-bf01-24c6515278c0	Liver-HCC	5285	436	510	0	35
f9718c44-c622-11e3-bf01-24c6515278c0	Liver-HCC	10769	1168	835	0	99
9ec31146-c622-11e3-bf01-24c6515278c0	Liver-HCC	13128	1164	1622	0	129
305a5074-5384-45a0-985d-289b178d09f6	Liver-HCC	9517	539	1114	481	24
0a9c9db0-c623-11e3-bf01-24c6515278c0	Liver-HCC	9368	1466	799	2	88
d252f328-4583-4e97-9a71-bb2885f06f73	Liver-HCC	6529	1065	184	356	49
5e9c69d2-c622-11e3-bf01-24c6515278c0	Liver-HCC	4972	468	845	0	35
7fba5aac-c622-11e3-bf01-24c6515278c0	Liver-HCC	8280	1670	535	0	132
9db994a0-c622-11e3-bf01-24c6515278c0	Liver-HCC	13008	411	3246	0	105
1dbdbb2c-c623-11e3-bf01-24c6515278c0	Liver-HCC	18098	2337	3628	0	128
2f149d78-c623-11e3-bf01-24c6515278c0	Liver-HCC	9938	255	2997	5	101
4f6f48bc-c622-11e3-bf01-24c6515278c0	Liver-HCC	9513	1737	1441	40	107
93a49462-4bd3-4efa-87a5-69006abba5a0	Liver-HCC	8466	2040	940	4	56
10db2142-c623-11e3-bf01-24c6515278c0	Liver-HCC	9962	2386	832	2	387
dcf45005-7e6d-4c26-9994-f973da7e814f	Liver-HCC	6733	1103	1331	0	29
3c78970e-c622-11e3-bf01-24c6515278c0	Liver-HCC	8936	1344	1922	0	75
6b25a78f-20dc-4ccc-b4c0-f9885d16725d	Liver-HCC	9091	1954	1667	0	191
b070af2a-c622-11e3-bf01-24c6515278c0	Liver-HCC	6600	1766	909	2	157
2468e58c-c623-11e3-bf01-24c6515278c0	Liver-HCC	10218	4058	305	0	113
380593d8-c623-11e3-bf01-24c6515278c0	Liver-HCC	15010	1815	5133	0	161
5d58b984-e0b8-4237-a576-0e9d4079599e	Liver-HCC	2564	952	150	0	141
6d9d7ffc-c622-11e3-bf01-24c6515278c0	Liver-HCC	8986	1367	2930	0	87
ba940092-c622-11e3-bf01-24c6515278c0	Liver-HCC	9393	664	3884	1	65
59632e7e-c622-11e3-bf01-24c6515278c0	Liver-HCC	10976	870	4310	250	301
10cb8ac6-c622-11e3-bf01-24c6515278c0	Liver-HCC	15706	3152	4283	923	146
3faeb03e-c622-11e3-bf01-24c6515278c0	Liver-HCC	13506	4484	2705	0	153
b86655a4-c622-11e3-bf01-24c6515278c0	Liver-HCC	2808	1132	345	0	63
7eb0ee38-fbe2-49ea-ba63-aa13825eca6e	Liver-HCC	6810	388	3298	0	114
e9445993-854d-44fc-a063-eacf70222fdf	Liver-HCC	6605	2637	575	415	81
5ead73fe-1c34-48ed-b20d-89fc3c82dbd6	Liver-HCC	2765	954	52	493	56
5bb37ffc-c623-11e3-bf01-24c6515278c0	Liver-HCC	13033	3826	3528	0	150
f0768c67-f38c-40a8-8f27-81a927fb5dca	Liver-HCC	10704	252	5630	283	71
50ee360c-e3df-4888-9999-ebb88e271d08	Liver-HCC	5220	1533	1394	314	87
cdcc04fc-c622-11e3-bf01-24c6515278c0	Liver-HCC	11181	2897	4309	0	92
53df19a8-c623-11e3-bf01-24c6515278c0	Liver-HCC	10216	2995	3964	1	64
6a129b50-c623-11e3-bf01-24c6515278c0	Liver-HCC	10590	3030	4229	4	66
b421b9ca-c622-11e3-bf01-24c6515278c0	Liver-HCC	11967	3824	4517	0	223
fabf1f6c-c622-11e3-bf01-24c6515278c0	Liver-HCC	12399	3938	4963	0	122
1df8939c-c622-11e3-bf01-24c6515278c0	Liver-HCC	5934	1713	2719	1	50
1c00925b-7328-4db0-b930-04aab2d80719	Liver-HCC	5843	2048	487	1724	171
5042b417-d14e-42bb-b6f3-de303346a252	Liver-HCC	9803	461	6859	0	114
cf2d34c4-c622-11e3-bf01-24c6515278c0	Liver-HCC	14316	7547	3472	2	279
c016d025-3c92-41c5-b846-493b1fcce79e	Liver-HCC	3366	1715	892	0	72
cb86fbb6-c622-11e3-bf01-24c6515278c0	Liver-HCC	5186	1704	2368	0	57
f181848a-c622-11e3-bf01-24c6515278c0	Liver-HCC	4451	1673	1651	185	62
2bff30d5-be79-4686-8164-7a7d9619d3c0	Liver-HCC	9051	2946	3815	456	89
5df489bc-6178-49e4-8a42-506f70300dff	Liver-HCC	5212	2727	1584	0	81
f410b432-c622-11e3-bf01-24c6515278c0	Liver-HCC	7110	633	5319	159	145
b32449c0-c622-11e3-bf01-24c6515278c0	Liver-HCC	6378	2527	3121	1	109
4f1fc78e-733d-4c6e-86b2-dbe1f98c141d	Liver-HCC	6958	2289	4314	6	150
a7314730-c622-11e3-bf01-24c6515278c0	Liver-HCC	7689	2619	5179	0	127
4ed52e0c-c623-11e3-bf01-24c6515278c0	Liver-HCC	3320	2286	1584	24	61
8a2580c3-9c89-4cb0-b94d-3eca15dac1c3	Liver-HCC	5964	2431	4329	313	99
4b8943be-c623-11e3-bf01-24c6515278c0	Liver-HCC	6960	923	7567	1	182
7f795952-c623-11e3-bf01-24c6515278c0	Liver-HCC	8442	286	9531	633	89
f7e9eed5-7a0b-4b2d-bea3-fd8c42a3b90e	Liver-HCC	2915	3023	699	165	45
96abdbc8-c622-11e3-bf01-24c6515278c0	Liver-HCC	7138	3671	3943	1869	156
35e33a7a-c622-11e3-bf01-24c6515278c0	Liver-HCC	2645	1703	1874	2	29
50b61288-1412-4104-92e6-8b1a359ef399	Liver-HCC	5003	2941	2636	1631	64
c05adc19-2e01-4712-a35a-69eee4d40998	Liver-HCC	7708	4770	4042	2237	161
9c681cd9-25fb-42ac-aa6b-bb962882fa22	Liver-HCC	3190	935	3059	839	47
a2f143d6-ba07-4ff0-960d-b29c3c716665	Liver-HCC	2114	541	1410	1278	29
221d0290-c623-11e3-bf01-24c6515278c0	Liver-HCC	5832	4443	4515	1	116
7df3a542-c623-11e3-bf01-24c6515278c0	Liver-HCC	4767	1035	6389	29	97
52d8ccfc-c623-11e3-bf01-24c6515278c0	Liver-HCC	6569	1311	8519	549	91
6c306cbe-c623-11e3-bf01-24c6515278c0	Liver-HCC	8727	3673	10072	397	264
81a8b064-e735-455f-b2db-af7ae11daac4	Liver-HCC	7272	1751	6163	5319	314
36d9c1aa-c623-11e3-bf01-24c6515278c0	Liver-HCC	2400	1590	2982	1	52
558239c7-a160-4228-8fdf-a0a1d2f62133	Liver-HCC	1122	1377	776	17	33
15895218-c623-11e3-bf01-24c6515278c0	Liver-HCC	5073	3524	6142	1177	128
a3914a6c-c622-11e3-bf01-24c6515278c0	Liver-HCC	5583	932	11222	21	154
8659a35e-c622-11e3-bf01-24c6515278c0	Liver-HCC	2792	1863	3142	1919	81
532259b8-c622-11e3-bf01-24c6515278c0	Liver-HCC	8235	6529	15220	267	202
b994762c-c622-11e3-bf01-24c6515278c0	Liver-HCC	5372	1093	13232	0	186
8c5f9574-c622-11e3-bf01-24c6515278c0	Liver-HCC	2969	23	7968	363	41
6e6ad1a2-f1eb-44d1-9852-f5752afcf5eb	Liver-HCC	4776	8437	3589	2706	89
41840dc1-5ea2-4f01-a0d4-8b65add641c8	Liver-HCC	925	1036	1831	205	28
a1a75f66-c622-11e3-bf01-24c6515278c0	Liver-HCC	3805	5447	7237	0	86
35f82a33-bde2-47e2-8aba-ff1fd5920219	Liver-HCC	2813	3	9162	292	52
f4025b40-a249-487f-8e93-7a140bcf57c1	Liver-HCC	2930	672	9310	0	95
e30c64d5-e796-4cfc-8dc8-6e62bf97822f	Liver-HCC	3180	4	11254	382	43
7260f57c-c623-11e3-bf01-24c6515278c0	Liver-HCC	1828	154	8068	2	52
1cb25b72-3726-4f12-9e22-f5c7e4b05681	Liver-HCC	1152	62	5344	212	59
42e92d78-c623-11e3-bf01-24c6515278c0	Liver-HCC	3075	512	14347	447	115
7d38018a-c622-11e3-bf01-24c6515278c0	Liver-HCC	2795	0	13862	257	201
5cf21488-c622-11e3-bf01-24c6515278c0	Liver-HCC	2126	400	10094	365	109
27fcccdc-c622-11e3-bf01-24c6515278c0	Liver-HCC	3361	111	17329	554	141
d02597f8-3ac7-4165-a65f-0e134e5d215b	Liver-HCC	1702	327	8900	272	54
67189cd8-c623-11e3-bf01-24c6515278c0	Liver-HCC	1001	26	5393	500	31
7ae510f8-c622-11e3-bf01-24c6515278c0	Liver-HCC	1600	143	10029	292	47
45aedf22-c622-11e3-bf01-24c6515278c0	Liver-HCC	1837	45	12676	586	66
c906a13e-c622-11e3-bf01-24c6515278c0	Liver-HCC	1036	6826	653	63	70
83d57c5c-c622-11e3-bf01-24c6515278c0	Liver-HCC	1102	373	7685	162	39
c5ad7238-c622-11e3-bf01-24c6515278c0	Liver-HCC	1935	60	11420	3480	182
96517058-18d2-4847-8085-768ca8aa1565	Liver-HCC	7187	31363	26444	821	333
d9c5493e-f969-4c04-a646-9a3134011021	Liver-HCC	864	0	6708	496	37
29b92b51-7ba3-42a9-97d3-6a9b5e43f928	Liver-HCC	1795	812	12328	1874	83
94431626-c622-11e3-bf01-24c6515278c0	Liver-HCC	1825	100	14806	337	176
eb588266-c622-11e3-bf01-24c6515278c0	Liver-HCC	1971	115	15930	637	106
0831e45e-c623-11e3-bf01-24c6515278c0	Liver-HCC	2249	249	19174	24	188
b9098b7c-eab0-4ef5-b968-8d3024bf32f7	Liver-HCC	1154	3	10224	293	69
d3ad5b5a-c622-11e3-bf01-24c6515278c0	Liver-HCC	960	240	8795	0	76
03c88506-d72e-4a44-a34e-a7f0564f1799	Liver-HCC	923	164	8316	259	26
47d77750-c622-11e3-bf01-24c6515278c0	Liver-HCC	2217	942	19718	490	140
64b80154-c623-11e3-bf01-24c6515278c0	Liver-HCC	1593	238	12260	2833	141
484a41c8-fcaf-488d-97dc-bfe6a4b88a95	Liver-HCC	1247	321	11179	585	95
54cfd4b0-c623-11e3-bf01-24c6515278c0	Liver-HCC	1468	189	13776	371	69
41de507a-c623-11e3-bf01-24c6515278c0	Liver-HCC	560	289	4705	490	24
4fdc8980-c623-11e3-bf01-24c6515278c0	Liver-HCC	1186	103	10911	428	255
fbd899a0-c622-11e3-bf01-24c6515278c0	Liver-HCC	1848	418	17279	613	112
2e0bbaf6-c623-11e3-bf01-24c6515278c0	Liver-HCC	450	2	4542	0	32
9fba5db6-c622-11e3-bf01-24c6515278c0	Liver-HCC	1215	129	11614	565	54
36e1d9cc-32ec-4a0a-8fb1-c46f058a6fb8	Liver-HCC	1030	41	9608	787	73
aabddb20-c622-11e3-bf01-24c6515278c0	Liver-HCC	567	66	4360	1277	115
ec5e2990-c622-11e3-bf01-24c6515278c0	Liver-HCC	926	15	9831	1	107
2ecd8358-c622-11e3-bf01-24c6515278c0	Liver-HCC	1124	232	11027	655	225
ca5ded1c-c622-11e3-bf01-24c6515278c0	Liver-HCC	900	41	9550	421	158
0be08326-c623-11e3-bf01-24c6515278c0	Liver-HCC	1166	217	12875	0	92
ec23a354-e339-4466-9a1b-8e886ef627e6	Liver-HCC	1539	405	15493	1441	79
78bc4dfa-c622-11e3-bf01-24c6515278c0	Liver-HCC	371	9	4154	0	41
7a6cb147-a576-446d-a605-fa846ea3d1ad	Liver-HCC	455	1	3834	1311	34
ee7b8074-c622-11e3-bf01-24c6515278c0	Liver-HCC	750	2	8555	1	69
d6ccfd6f-2ea9-499d-a25d-4ba9d4a9258e	Liver-HCC	780	49	8057	946	46
88d82a42-c622-11e3-bf01-24c6515278c0	Liver-HCC	926	5	10458	279	83
992d9566-b1da-421a-bf36-d23382b115fa	Liver-HCC	859	49	9719	481	32
dd2e7b3c-c622-11e3-bf01-24c6515278c0	Liver-HCC	1159	158	13856	0	56
3a49a936-c623-11e3-bf01-24c6515278c0	Liver-HCC	846	203	9069	1090	52
5eddfb26-c623-11e3-bf01-24c6515278c0	Liver-HCC	832	137	10302	1	121
2572b0bc-c622-11e3-bf01-24c6515278c0	Liver-HCC	631	476	7548	3	214
1ea7e01c-c623-11e3-bf01-24c6515278c0	Liver-HCC	868	165	11171	58	98
e23c591e-c622-11e3-bf01-24c6515278c0	Liver-HCC	754	61	9952	1	40
40b1e928-c623-11e3-bf01-24c6515278c0	Liver-HCC	1327	30	17197	423	75
f4f48342-c622-11e3-bf01-24c6515278c0	Liver-HCC	597	36	8347	175	62
fdf9a814-c622-11e3-bf01-24c6515278c0	Liver-HCC	400	2	5759	0	29
34030a28-c622-11e3-bf01-24c6515278c0	Liver-HCC	657	0	8344	1302	45
a612b654-c622-11e3-bf01-24c6515278c0	Liver-HCC	623	113	9087	8	78
18f5e75e-c623-11e3-bf01-24c6515278c0	Liver-HCC	329	1	3579	1340	10
c36213e4-c057-46f5-ada5-f1f921855bb4	Liver-HCC	368	9	4569	942	20
b2d9aaff-5a48-48f0-bf55-bfd4ddaeccaf	Liver-HCC	522	117	7717	52	39
7eac4710-c622-11e3-bf01-24c6515278c0	Liver-HCC	1180	167	16472	1082	203
00c27940-c623-11e3-bf01-24c6515278c0	Liver-HCC	1029	12	16179	215	75
764ded9e-c622-11e3-bf01-24c6515278c0	Liver-HCC	1006	81	16095	9	89
062e96d4-c623-11e3-bf01-24c6515278c0	Liver-HCC	614	23	10487	0	108
49795e42-c623-11e3-bf01-24c6515278c0	Liver-HCC	1303	19	22404	352	145
c271b7d2-c622-11e3-bf01-24c6515278c0	Liver-HCC	528	14	9257	0	51
0d259ac2-03d1-4814-9b0b-d05e3a6029b7	Liver-HCC	447	39	7041	855	37
6012cb02-c623-11e3-bf01-24c6515278c0	Liver-HCC	310	17	5548	0	48
9aac83e4-c622-11e3-bf01-24c6515278c0	Liver-HCC	612	124	10033	1155	159
06ecd127-6c24-422d-a7fb-bf5aee1b8b7b	Liver-HCC	412	218	7223	273	47
98d27916-c622-11e3-bf01-24c6515278c0	Liver-HCC	1518	834	23514	3659	605
9ba2c970-c622-11e3-bf01-24c6515278c0	Liver-HCC	859	0	14038	2132	164
5769ae11-5f1b-483f-b228-7584591c66e6	Liver-HCC	304	3	5660	114	14
0040b1b6-b07a-4b6e-90ef-133523eaf412	Liver-HCC	795	1433	13375	275	83
9cb80280-c622-11e3-bf01-24c6515278c0	Liver-HCC	732	61	13236	753	79
0eeafcd6-c623-11e3-bf01-24c6515278c0	Liver-HCC	974	311	15559	2954	76
68054218-c623-11e3-bf01-24c6515278c0	Liver-HCC	380	37	7118	289	34
99bdc3da-c622-11e3-bf01-24c6515278c0	Liver-HCC	670	357	13072	1	69
6622f932-c622-11e3-bf01-24c6515278c0	Liver-HCC	335	0	6609	121	20
1b06afe2-c623-11e3-bf01-24c6515278c0	Liver-HCC	366	21	7315	0	45
43206cb7-787d-4f68-8019-55e8585c4b4d	Liver-HCC	537	0	9990	839	36
3e2a85d0-c622-11e3-bf01-24c6515278c0	Liver-HCC	326	46	6570	0	40
73afad06-c623-11e3-bf01-24c6515278c0	Liver-HCC	819	116	15577	1118	198
d182b67c-c622-11e3-bf01-24c6515278c0	Liver-HCC	255	1	5249	195	46
51800588-c622-11e3-bf01-24c6515278c0	Liver-HCC	298	8	5991	356	64
55e5497a-c623-11e3-bf01-24c6515278c0	Liver-HCC	837	586	17021	601	85
43dadc68-c623-11e3-bf01-24c6515278c0	Liver-HCC	540	0	796	11259	86
31bcfd64-c622-11e3-bf01-24c6515278c0	Liver-HCC	371	76	7941	323	34
5dce221a-c623-11e3-bf01-24c6515278c0	Liver-HCC	314	83	6567	443	43
dbfa4e8a-c622-11e3-bf01-24c6515278c0	Liver-HCC	442	27	10326	0	74
e34bcc5e-c622-11e3-bf01-24c6515278c0	Liver-HCC	586	5	13194	857	43
17de5b12-c623-11e3-bf01-24c6515278c0	Liver-HCC	564	5	11955	1675	111
ffad9288-c622-11e3-bf01-24c6515278c0	Liver-HCC	342	43	7975	267	56
d60f880a-c622-11e3-bf01-24c6515278c0	Liver-HCC	740	7	17200	820	66
850389d4-c622-11e3-bf01-24c6515278c0	Liver-HCC	759	232	16635	1596	187
3b41cb48-c623-11e3-bf01-24c6515278c0	Liver-HCC	319	212	6277	1320	72
13bd2b30-c623-11e3-bf01-24c6515278c0	Liver-HCC	223	29	5414	8	59
82aefe8e-c622-11e3-bf01-24c6515278c0	Liver-HCC	479	95	11699	0	44
b77543e4-c622-11e3-bf01-24c6515278c0	Liver-HCC	428	9	8518	2198	73
abbbe65c-c622-11e3-bf01-24c6515278c0	Liver-HCC	539	33	12528	1066	69
33a8693c-c623-11e3-bf01-24c6515278c0	Liver-HCC	579	1	14714	7	129
b67208c4-c622-11e3-bf01-24c6515278c0	Liver-HCC	266	0	6831	0	58
041e3b42-c623-11e3-bf01-24c6515278c0	Liver-HCC	327	60	7959	428	36
01dc6872-c623-11e3-bf01-24c6515278c0	Liver-HCC	378	9	8806	1043	29
d0469256-c622-11e3-bf01-24c6515278c0	Liver-HCC	728	7	17734	1245	469
11473a98-d953-45f9-abf5-709b68a4bae8	Liver-HCC	225	0	5356	656	30
19fe27d8-c623-11e3-bf01-24c6515278c0	Liver-HCC	356	0	9379	281	45
a2a67c8a-c622-11e3-bf01-24c6515278c0	Liver-HCC	436	3	11846	1	80
1127b561-ea40-4d5e-95df-daa0a5ebc1e4	Liver-HCC	633	36	15462	2004	53
70c2f91e-c622-11e3-bf01-24c6515278c0	Liver-HCC	380	17	9625	915	22
cf777ef1-765f-4828-b789-f5aa6722eb35	Liver-HCC	312	10	7373	1299	81
2828e5e6-c623-11e3-bf01-24c6515278c0	Liver-HCC	768	480	16261	4789	92
3e68233a-c623-11e3-bf01-24c6515278c0	Liver-HCC	290	4	7764	371	41
a4ca18dc-c622-11e3-bf01-24c6515278c0	Liver-HCC	592	206	15632	1092	169
f064f762-c622-11e3-bf01-24c6515278c0	Liver-HCC	397	9	11642	0	62
468083cb-95c3-47c1-9d96-79bcf7bf3f26	Liver-HCC	1233	2234	33918	2	297
4c183106-c622-11e3-bf01-24c6515278c0	Liver-HCC	219	0	5359	1098	22
58f4ff52-c623-11e3-bf01-24c6515278c0	Liver-HCC	410	180	11733	245	75
819b4304-c622-11e3-bf01-24c6515278c0	Liver-HCC	674	0	20533	9	144
8a6d6b2e-c622-11e3-bf01-24c6515278c0	Liver-HCC	296	2	9123	1	38
8eb90ea4-c622-11e3-bf01-24c6515278c0	Liver-HCC	281	0	8541	141	37
c1d9ed06-7498-4c6c-a0de-dbf28e868109	Liver-HCC	263	88	7132	1101	32
e127e9e4-c622-11e3-bf01-24c6515278c0	Liver-HCC	431	7	13022	622	87
7cd7fe38-c623-11e3-bf01-24c6515278c0	Liver-HCC	204	42	6454	0	27
7c405ca0-c622-11e3-bf01-24c6515278c0	Liver-HCC	432	1	13352	505	128
295aac88-c623-11e3-bf01-24c6515278c0	Liver-HCC	348	116	10782	363	57
030695f6-c623-11e3-bf01-24c6515278c0	Liver-HCC	401	48	10367	3040	150
bdeeb1a6-c622-11e3-bf01-24c6515278c0	Liver-HCC	194	18	6571	0	40
446437de-c622-11e3-bf01-24c6515278c0	Liver-HCC	554	4	17757	1127	84
4a703d3e-c623-11e3-bf01-24c6515278c0	Liver-HCC	514	41	17591	10	91
6e26f98e-c623-11e3-bf01-24c6515278c0	Liver-HCC	204	2	7007	1	33
6172ca02-c622-11e3-bf01-24c6515278c0	Liver-HCC	180	73	5043	1072	41
54354d24-c622-11e3-bf01-24c6515278c0	Liver-HCC	675	280	22571	1320	86
2bd56bba-c623-11e3-bf01-24c6515278c0	Liver-HCC	214	2	7574	0	124
2d0e4b82-c623-11e3-bf01-24c6515278c0	Liver-HCC	401	33	14014	315	207
4cff8590-559e-4204-8635-96e11bfeda68	Liver-HCC	446	0	7576	8619	55
7fc7b316-f3d3-4e71-9417-423fe334e6bc	Liver-HCC	831	370	12381	17413	120
f1a4f60a-5228-47cd-883f-ff8d2dfe1633	Liver-HCC	231	15	7573	793	44
65f702b8-c623-11e3-bf01-24c6515278c0	Liver-HCC	64	2	2339	0	29
343fcbc2-f30c-4ffa-a0b3-f5bb21e5e70b	Liver-HCC	202	1	7092	378	26
f8733b80-c622-11e3-bf01-24c6515278c0	Liver-HCC	224	33	8199	58	67
d4c9e5c6-c622-11e3-bf01-24c6515278c0	Liver-HCC	340	1	12342	389	83
63adc09c-e1b1-40dd-9c35-2f8276b656fc	Liver-HCC	358	25	12992	444	33
b5f90cb8-7304-48fb-a1d3-ff459c7d79d1	Liver-HCC	731	130	26276	1019	154
48624a82-c623-11e3-bf01-24c6515278c0	Liver-HCC	544	169	20367	1	46
70422e6d-cb1f-4284-8be9-1d4517ffad60	Liver-HCC	403	1	10176	5011	105
3b02a7a7-e5bc-4e77-b691-521603630b00	Liver-HCC	447	252	14720	2310	63
90611290-e44c-438e-91aa-f3b83dae3b71	Liver-HCC	647	365	23677	949	134
1c1c6494-c623-11e3-bf01-24c6515278c0	Liver-HCC	248	0	9493	135	58
8fd5e62c-c622-11e3-bf01-24c6515278c0	Liver-HCC	524	113	20551	0	82
bba106ce-c622-11e3-bf01-24c6515278c0	Liver-HCC	297	33	11704	22	97
712e5f3c-c623-11e3-bf01-24c6515278c0	Liver-HCC	231	123	9052	0	85
e64e9f76-c622-11e3-bf01-24c6515278c0	Liver-HCC	175	97	6678	183	63
8b0c4c91-2d07-4a9b-97a1-d2bda003437e	Liver-HCC	187	0	7214	187	102
917564e4-c622-11e3-bf01-24c6515278c0	Liver-HCC	73	0	2203	752	21
84fe77b4-f6cc-49bf-a6b9-1621ec9394f8	Liver-HCC	330	16	10639	3585	68
0dd39eca-c623-11e3-bf01-24c6515278c0	Liver-HCC	208	98	8738	205	37
87671312-c622-11e3-bf01-24c6515278c0	Liver-HCC	334	3	13787	1207	114
30a8f292-c623-11e3-bf01-24c6515278c0	Liver-HCC	201	25	3634	5476	72
23eb72d8-c622-11e3-bf01-24c6515278c0	Liver-HCC	372	264	16986	322	69
80ebcecc-4a7a-40dd-914c-f0648a58095f	Liver-HCC	113	0	3758	1568	33
19085f7d-e6a6-406f-bd09-520a27e0283d	Liver-HCC	293	171	12111	1656	42
bef21282-c622-11e3-bf01-24c6515278c0	Liver-HCC	298	35	13904	407	187
69f37546-c622-11e3-bf01-24c6515278c0	Liver-HCC	476	5	22715	465	113
463bf060-8ba6-4a73-8173-172025f7b527	Liver-HCC	281	0	13306	723	45
77bf9514-88da-473b-9a91-f669ef3cd343	Liver-HCC	213	2	10480	415	50
5b178f44-c622-11e3-bf01-24c6515278c0	Liver-HCC	155	91	7271	608	47
de4f520c-c622-11e3-bf01-24c6515278c0	Liver-HCC	123	4	5525	916	61
674819dc-c622-11e3-bf01-24c6515278c0	Liver-HCC	170	24	6758	2375	38
eb1792ee-6946-4e0d-bdd1-c924328dba5d	Liver-HCC	76	2	3430	761	20
1295947c-c623-11e3-bf01-24c6515278c0	Liver-HCC	607	0	32825	661	240
1c10ab52-01a3-11e4-8395-af1f6b7ba88c	Liver-HCC	199	0	10967	318	48
6baee028-c622-11e3-bf01-24c6515278c0	Liver-HCC	168	9	9326	445	72
4624fd20-e2ad-4826-b606-a694b04e1076	Liver-HCC	194	19	11406	0	49
5ee1dda9-2e84-4617-af09-2ae02873b44d	Liver-HCC	234	188	13645	272	53
6ec4456e-c622-11e3-bf01-24c6515278c0	Liver-HCC	165	1	9693	574	51
9321341c-c622-11e3-bf01-24c6515278c0	Liver-HCC	109	27	6053	707	32
56d4ea48-c623-11e3-bf01-24c6515278c0	Liver-HCC	313	0	19111	408	67
32be40fa-c623-11e3-bf01-24c6515278c0	Liver-HCC	148	0	8985	427	33
adfbba82-c622-11e3-bf01-24c6515278c0	Liver-HCC	157	0	9905	260	36
74ec279a-c622-11e3-bf01-24c6515278c0	Liver-HCC	270	35	17574	0	200
4904d56f-0fe7-4482-8f6d-9e54d261f399	Liver-HCC	267	2	13213	4398	63
145f6dbb-9744-44f7-8485-e440689de3fd	Liver-HCC	57	0	3301	461	12
c7d798b8-c622-11e3-bf01-24c6515278c0	Liver-HCC	194	209	11989	875	93
d3b72600-a888-4ef6-ac5d-661c105405dd	Liver-HCC	382	0	25991	0	143
63fef3fe-c622-11e3-bf01-24c6515278c0	Liver-HCC	467	9	26112	5839	144
a846f5e8-c622-11e3-bf01-24c6515278c0	Liver-HCC	171	2	10884	1050	125
50eb58ba-c623-11e3-bf01-24c6515278c0	Liver-HCC	190	0	13578	414	102
15fd8dc8-c622-11e3-bf01-24c6515278c0	Liver-HCC	201	0	14760	505	55
9563a264-c622-11e3-bf01-24c6515278c0	Liver-HCC	72	0	4164	1315	108
1fd69adc-c623-11e3-bf01-24c6515278c0	Liver-HCC	65	0	4672	365	19
35cca3b8-c623-11e3-bf01-24c6515278c0	Liver-HCC	205	2	9568	6447	104
a94d63fa-c622-11e3-bf01-24c6515278c0	Liver-HCC	163	0	12085	950	126
d2b7bb0a-c622-11e3-bf01-24c6515278c0	Liver-HCC	112	0	7882	1445	62
3d400522-c623-11e3-bf01-24c6515278c0	Liver-HCC	135	13	10854	568	31
d7578910-c622-11e3-bf01-24c6515278c0	Liver-HCC	152	1	13212	524	59
5808f774-c623-11e3-bf01-24c6515278c0	Liver-HCC	95	5	8612	0	47
e75fbf08-c622-11e3-bf01-24c6515278c0	Liver-HCC	86	5	7448	385	37
38d8e626-c622-11e3-bf01-24c6515278c0	Liver-HCC	177	35	15717	552	48
f61e794e-c622-11e3-bf01-24c6515278c0	Liver-HCC	118	96	10197	720	56
47e5ff56-9534-4fcf-a593-33027e877f93	Liver-HCC	179	1	16043	811	70
c6bb32f0-c622-11e3-bf01-24c6515278c0	Liver-HCC	781	11	64126	9579	164
4255582e-c622-11e3-bf01-24c6515278c0	Liver-HCC	58	69	5139	461	47
4dac9498-c623-11e3-bf01-24c6515278c0	Liver-HCC	113	22	11085	13	61
44e4f08a-c623-11e3-bf01-24c6515278c0	Liver-HCC	82	19	10588	0	39
e99ccc0c-c622-11e3-bf01-24c6515278c0	Liver-HCC	144	40	16528	2136	123
c488a170-c622-11e3-bf01-24c6515278c0	Liver-HCC	56	0	6932	742	42
47050918-c623-11e3-bf01-24c6515278c0	Liver-HCC	92	55	11043	1655	43
8d7592e2-c622-11e3-bf01-24c6515278c0	Liver-HCC	90	0	11751	1427	47
c285c2fa-24b4-47a1-874d-86e74b002b05	Liver-HCC	45	17	2223	4353	32
3bacc189-01b8-46cc-a442-f393c0f428c6	Liver-HCC	47	0	5644	1524	61
670f971f-a525-4ef8-91ba-610cfbaeb914	Liver-HCC	127	0	11271	8420	55
56c846d6-c622-11e3-bf01-24c6515278c0	Liver-HCC	64	0	8808	2372	35
b55751c4-c622-11e3-bf01-24c6515278c0	Liver-HCC	42	2	7854	3	52
e88397a6-c622-11e3-bf01-24c6515278c0	Liver-HCC	25	1	5130	0	67
af2cbdb6-c622-11e3-bf01-24c6515278c0	Liver-HCC	30	23	5655	2628	38
6b50391f-d890-4ca0-b942-beab0f8bf1c9	Liver-HCC	26	1	2355	6283	38
b9f03936-1de5-4330-8b0f-6d0ab533876e	Liver-HCC	12	0	2890	1236	8
c021b61c-c622-11e3-bf01-24c6515278c0	Liver-HCC	24	5	8123	63	106
4c8afa82-c623-11e3-bf01-24c6515278c0	Liver-HCC	32	2	12563	679	90
c158ac2a-c622-11e3-bf01-24c6515278c0	Liver-HCC	4	0	2083	0	10
cc792058-c622-11e3-bf01-24c6515278c0	Liver-HCC	19	32	8691	2246	132
3c30b10e-c623-11e3-bf01-24c6515278c0	Liver-HCC	15	5	9700	0	53
34c24482-c623-11e3-bf01-24c6515278c0	Liver-HCC	11	1	9303	400	43
4c3eda94-56f4-46d3-8c88-50d476e773f6	Liver-HCC	4	22	1982	1541	17
b1f19de6-c622-11e3-bf01-24c6515278c0	Liver-HCC	7	0	8161	378	33
31c0c8f8-c623-11e3-bf01-24c6515278c0	Liver-HCC	10	1	11644	2534	46
ed52e836-c622-11e3-bf01-24c6515278c0	Liver-HCC	2	0	4282	0	16
10136472-c623-11e3-bf01-24c6515278c0	Liver-HCC	0	0	3416	77	12
2316ee90-c623-11e3-bf01-24c6515278c0	Liver-HCC	0	0	628	0	98
352fbbb4-88a5-4354-b1fa-3a01da3fbfa7	Liver-HCC	0	0	1759	1144	15
7f03cb4b-60b1-460c-b761-402e7ca09b0d	Liver-HCC	0	0	2386	0	4
80ab6c08-c622-11e3-bf01-24c6515278c0	Liver-HCC	0	0	2027	583	11
8cf713ff-256b-4411-a1b4-5bf6f445b747	Liver-HCC	0	0	10013	336	37
53d32d8b-5649-42b0-8c52-2c39af2a961b	Lung-AdenoCa	20579	2152	4896	0	330
fa8844f8-c4b6-487a-8187-e30c12a7a453	Lung-AdenoCa	18478	3886	2670	0	102
2bde43e2-fd4e-413e-adc7-c50bca75d358	Lung-AdenoCa	39880	2273	15223	0	401
53bb7112-3e38-45fe-a9c4-1b0871babf4a	Lung-AdenoCa	41706	2480	21569	20	415
bce88385-4a1b-4a8c-920c-060f6a2675d4	Lung-AdenoCa	28061	2513	15059	5	440
d5443922-fea5-4ff0-bd6e-8ce04e1951d8	Lung-AdenoCa	42698	6638	20836	70	430
de614a3e-1c0d-49c7-a2f1-28bc58e6e5c7	Lung-AdenoCa	20801	5201	9526	4	443
14bf9bfb-14d6-4cac-a556-828f680e8a15	Lung-AdenoCa	14754	6243	4606	7	338
5a7f3c88-ef02-4e97-8009-5622245b6a09	Lung-AdenoCa	1250	426	543	0	15
9ffcb7fa-424c-4f93-87a7-ce5e9053c613	Lung-AdenoCa	28515	2617	20004	7	563
52910a60-bb15-4ba5-9d09-50d8ee6a445b	Lung-AdenoCa	2836	600	2145	8	121
23d77176-dfed-4bee-ac96-9934377d8d81	Lung-AdenoCa	58180	24851	36987	0	1218
cd0aeed5-93a1-4287-8a88-fe6b7b5e3983	Lung-AdenoCa	3805	2513	1346	623	67
46693a2b-5105-4770-a9e1-031dfedeb694	Lung-AdenoCa	19985	3876	10854	9931	382
c437535b-2acc-4236-beae-94e2c1336830	Lung-AdenoCa	6552	5358	3299	1332	202
3b20d548-2a7d-4031-85a1-425ca7201d7a	Lung-AdenoCa	65618	16206	86739	193	1826
49dec0c2-8e75-4f44-a253-82b2ea605890	Lung-AdenoCa	16865	7041	9422	16080	155
fa6a60f5-8949-4e01-9435-d3117601627f	Lung-AdenoCa	1830	3230	356	0	38
bf7462a2-394f-4838-bcb6-4d0126fa48b1	Lung-AdenoCa	2213	2568	1300	603	110
020fab36-c7de-4933-b2bf-dc7b019a1326	Lung-AdenoCa	2940	1455	2216	4241	102
09bc8542-4ea1-4599-91b3-d606425b37e2	Lung-AdenoCa	2761	5838	8100	26	115
bd3e88b3-b37c-4641-85fa-d8125ba324ca	Lung-AdenoCa	31830	770	162362	3	1135
0b19bee7-5281-4915-9d98-c20eb3e84ecf	Lung-AdenoCa	8908	2327	101569	5113	1746
b7f11036-7ac4-41bc-a9a4-64162725fdfc	Lung-AdenoCa	2308	9184	22164	107	204
fa2c3620-7e82-4b12-b135-87986f0f2890	Lung-AdenoCa	338	272	5186	175	96
dd09c7aa-744a-413d-839f-e75e1825f9f9	Lung-AdenoCa	216	1570	1280	1055	38
0176cf1d-0760-4769-a493-277f4bb7585e	Lung-AdenoCa	2014	33	40555	834	211
309f5324-5608-4f62-b744-5ab268b70927	Lung-AdenoCa	110	11	2343	2	24
199bbb0f-996c-40c1-b06d-2066f04be778	Lung-AdenoCa	1538	3	36036	3813	190
6726c157-f688-491d-8b56-35628645df89	Lung-AdenoCa	456	36	12558	585	125
68c2a355-862c-4657-b296-5776ed8447b0	Lung-AdenoCa	295	339	7455	2283	34
23d86395-9e20-4cf9-bf7e-f76544a1f772	Lung-AdenoCa	415	1	9836	4555	69
d9cd7f95-07d3-4b87-be83-87340b08d249	Lung-AdenoCa	32	61	1767	2	18
37d0cf1b-1743-4852-8073-372b16b5c17d	Lung-AdenoCa	38	45	2952	1447	43
9c7b3ac8-1352-49cd-8a8c-df6b19f6fd64	Lung-AdenoCa	2	0	241	346	2
15e097e3-e468-466c-8e57-b59fba90bbf2	Lung-AdenoCa	4	25	20540	755	61
0ce6f3ed-bdbc-4b70-9db4-2e48f4bf644d	Lung-AdenoCa	0	0	593	0	9
0bbc7ede-5022-4084-925c-d65baaf7abc2	Lung-SCC	36388	1423	4645	590	1120
ee6cc68e-8d2a-41ee-82c6-0fecdf7e6259	Lung-SCC	24093	2335	2536	1439	262
b88f014e-bc0f-4775-8228-39e0b471c3b0	Lung-SCC	59326	5976	10569	4	792
fb0c6353-a90c-45e2-9355-7cd16cf756ff	Lung-SCC	90617	7152	24271	25	1161
96dc785c-8417-4813-8d15-c32b22d78b74	Lung-SCC	40817	4184	10449	5	668
504d4cb0-d2dd-420d-82e6-9ec14434a0fc	Lung-SCC	34761	4855	7617	256	822
efe4d5dd-fffb-41df-ab86-be06cc16646f	Lung-SCC	23965	3550	5085	393	548
84e601b7-dfa5-4cd5-9fef-07f03967a0d4	Lung-SCC	36329	7142	7109	1091	400
a762dd44-a8ac-4269-8163-bbf6d0f8d4b3	Lung-SCC	33222	4456	8915	1487	796
4c3840df-9824-40db-879e-6d24adc8c155	Lung-SCC	21395	2197	8245	732	230
89c48e53-c8a9-4518-b3b8-509cdcaff52b	Lung-SCC	22019	7441	2776	1397	237
e7ebc6fb-0926-4c8a-a67b-0c6b9c1ffaba	Lung-SCC	17016	3324	3493	2151	348
7dc5f8ba-0080-43d3-8426-bd527a970761	Lung-SCC	32288	7379	7016	2922	580
ad41f1f3-e38e-4418-9c16-52bca5719f39	Lung-SCC	19363	3384	6793	884	271
43aa4123-0fe2-4071-8a81-cbdd0410b917	Lung-SCC	14408	3670	4396	808	238
c48d7f4a-e98a-4077-a749-eb9f56f05b84	Lung-SCC	33765	6052	15129	22	877
25224aa0-cfdd-48ec-92e5-8f3992a3e574	Lung-SCC	48367	6070	26281	43	914
71a2b4a2-88dd-4911-a67e-70b3309c4a12	Lung-SCC	31524	5841	14875	1971	896
0e6654c9-cd5e-4f94-a6d4-54f2bb16de1f	Lung-SCC	21457	4557	11849	0	567
48f68f73-3ac0-44ac-ba12-b8889fcb7f38	Lung-SCC	13545	2215	8960	2	262
45e16b70-c3ec-493e-86d1-505ffdf5056c	Lung-SCC	31716	9979	16530	71	842
935b113e-f5ed-4a07-8e1d-1603daba7f40	Lung-SCC	30914	3949	22870	59	1003
6962bc97-fbb8-4220-a600-e3c251e245cb	Lung-SCC	21288	3828	9915	7086	585
e9cb8877-8e83-46c0-93f0-ea20530c9400	Lung-SCC	27688	4724	13834	9946	533
649f2c20-5b50-40a8-a6fd-9a51f3d5b9df	Lung-SCC	21516	5351	17555	958	410
7ac0b303-d685-4fa5-bfec-34d2ba1dbc8e	Lung-SCC	35645	5533	36186	11	1141
2045c788-9ea8-4ea5-a5e3-65fc16a62adb	Lung-SCC	61861	17183	38258	19636	2011
7731ef7f-25bd-42f5-9a20-be249306a711	Lung-SCC	9058	6417	4192	4566	219
706868b5-4920-433a-bea3-92e9bf83059b	Lung-SCC	16803	3721	26047	21	591
34881c6b-f59f-42c0-9f29-9c5c47262ae6	Lung-SCC	11110	7400	12939	667	352
a96eddfc-3afb-4bf8-a440-c91778113fbd	Lung-SCC	22559	8731	37724	229	937
d54ca81c-1bcc-41ea-b17a-9f7249ebe9c1	Lung-SCC	4795	5095	9297	87	165
9623d295-c23d-4f2f-827c-69f767a26f1f	Lung-SCC	6206	779	53777	2251	573
369c06f2-8904-49cb-99d1-dd297ed0cd0c	Lung-SCC	1764	7274	9108	842	216
2fe2433b-9a55-431f-a869-2b5a63e8e8fc	Lung-SCC	4627	174	48027	1777	345
d2ab2555-7288-47a4-a80c-bf62d65b67b8	Lung-SCC	2540	1089	23853	3703	312
4c2ad4a0-5d57-4e27-9f35-058b2f205f50	Lung-SCC	4724	2080	52853	2388	615
448af8b4-e071-48b0-a65b-b4ad17afdc0c	Lung-SCC	2901	35	34382	1109	319
d18c6e64-9598-488a-8ab3-3652072f9277	Lung-SCC	4520	1491	53926	1630	425
387c6519-6529-4074-a5ab-00f8052a5732	Lung-SCC	4119	326	51149	1141	562
abc94013-71f5-4ac6-88a4-01b4ef9f9d2f	Lung-SCC	2879	1674	37882	3	368
79eb7bba-f0d8-462c-add7-20a2fb7843e1	Lung-SCC	1627	191	32906	2628	346
b7a7d93b-38a7-4fc3-a433-3bb0a8cb7c42	Lung-SCC	880	778	19835	1019	155
1c3df485-8e75-4378-87f6-c6463a520624	Lung-SCC	1796	596	38452	5708	187
fab3d6f4-de1c-4d6c-bdea-ac39a7884657	Lung-SCC	833	274	21980	2421	175
24badf07-8615-48a3-8d6e-45c3d783f18d	Lung-SCC	374	137	10707	2039	80
8cf9b32d-3d6f-4898-8c7a-89511b754021	Lung-SCC	66	6	5085	397	56
d733cf1a-4c42-4def-b6cb-5ef2c6a27fcd	Lymph-BNHL	22926	1320	964	292	324
929f2216-6ab3-414f-a814-49b69d4b49d9	Lymph-BNHL	19168	1279	3700	19	237
4e7cdeda-6dc1-4f17-b853-72a68e5aa7e1	Lymph-BNHL	24447	5122	6740	0	774
858631eb-4e91-4aad-809c-c3948519313d	Lymph-BNHL	10755	993	4365	2240	466
fa676301-902f-473f-8313-5bff34ae549a	Lymph-BNHL	10783	3332	8534	0	259
282b45ee-4af2-4c61-9acc-286eaf8d661a	Lymph-BNHL	4553	2771	3412	0	187
bc1d5327-2e76-4e0e-b749-72a559469d0d	Lymph-BNHL	6075	3825	4668	0	117
b2190e26-1809-4aba-9f45-07c2edb3b4a4	Lymph-BNHL	1584	661	1725	0	63
ce85ccf3-6621-4976-b187-2f28d45dd4d9	Lymph-BNHL	4996	8707	7402	2	276
461df2ae-fcf1-4b93-be0a-c14954fe7c42	Lymph-BNHL	4239	205	14410	2	279
5bcf473f-417d-47a5-9745-ac7faf830b1f	Lymph-BNHL	2369	3894	5233	0	126
e84e0649-a2e8-4873-9cb6-1aa65601ae3a	Lymph-BNHL	5259	13904	11632	0	228
650fe009-da01-4717-89df-9c95fafe3d7e	Lymph-BNHL	961	17	6343	0	94
124d5b04-4588-44c3-9c00-61e064cf1bdb	Lymph-BNHL	1382	815	10844	8	102
626c9788-d70c-449b-b9dc-5e3f6fc00991	Lymph-BNHL	1376	176	11935	602	275
82b8cda8-fbff-455e-b0db-7ff6528bd6c8	Lymph-BNHL	482	668	4539	0	59
f9dc999f-6dde-448d-9cf1-2897ddcf7b0b	Lymph-BNHL	9989	14659	96637	75	1452
07835447-5d7e-4828-80fd-89b063989c9a	Lymph-BNHL	884	94	9651	380	162
baa02e74-9cae-4996-858e-17d9f52d924b	Lymph-BNHL	749	506	8246	0	156
140d5fa9-afbe-444e-a7e7-6a4cb4ab2923	Lymph-BNHL	1023	32	13638	222	183
890e840c-1d1d-4874-a8eb-f9d9a2b50a1c	Lymph-BNHL	1138	300	16468	268	289
71982a1b-52a4-440f-bd5d-62a0e6cc7fd9	Lymph-BNHL	494	341	7142	178	64
2439ec74-1713-4d47-a5d9-886f69dddcb6	Lymph-BNHL	1024	118	16450	1	179
9c27fedd-b1b3-4af0-9e9b-20271854db08	Lymph-BNHL	1162	541	18711	0	138
f9837a56-7244-4846-a63d-266e6a92f168	Lymph-BNHL	276	458	4079	3	81
e89e9c69-ffcd-4a4c-818d-1dee43ddc76a	Lymph-BNHL	637	758	9513	628	83
aa20b9ab-dba9-4002-ad45-cafa2f85cef7	Lymph-BNHL	154	0	2514	102	83
fce8d8c6-f2a0-43a8-9a7a-b9c519a6686c	Lymph-BNHL	2583	2132	42388	675	249
068f4f69-d2fe-4f25-912e-ca7d4623efb6	Lymph-BNHL	410	133	7289	0	111
ac2c8928-33a2-4aa0-8bc1-cdfa1ca0b56a	Lymph-BNHL	375	477	6533	0	56
9e842227-2bc6-4185-bedb-abeb03836b51	Lymph-BNHL	360	65	5451	1573	208
3b55c58d-f95a-4a1d-9aa1-8d2c026656a9	Lymph-BNHL	236	5	5292	84	130
3e94aa64-7dd3-4d63-a5de-b4050d3dfafa	Lymph-BNHL	199	3	4425	193	31
4adc846a-42cb-4ebd-a954-e31eb29d7572	Lymph-BNHL	1126	396	24095	1728	317
9b3e7a03-cf8c-4da8-bc36-20129d7783ba	Lymph-BNHL	710	974	15085	1224	180
81cc0f39-6677-4f2e-9a75-d30152b188f3	Lymph-BNHL	400	485	9348	81	111
897a4500-6fb8-4e81-aa07-021a26d632fb	Lymph-BNHL	1279	575	33557	647	122
b9dbc78e-44ce-427c-bbeb-de8d097bde2c	Lymph-BNHL	278	8	7912	153	31
f2c08ac1-4755-4c36-a11d-338d8df9fa0d	Lymph-BNHL	110	25	3010	142	38
c66926a8-474d-482c-bfb7-043029c8b737	Lymph-BNHL	251	264	6749	321	64
0e7f46ca-6f5c-4538-b6d6-00af65d57fcf	Lymph-BNHL	2261	1282	51575	13528	519
05616329-e7ba-4efd-87b1-d79cd0f7af3d	Lymph-BNHL	346	612	9037	583	51
02917220-6a7a-46a1-8656-907e96bef88e	Lymph-BNHL	780	112	23125	0	249
81b4dd02-34ec-4ddc-8818-ed888a60ad88	Lymph-BNHL	144	17	3316	980	29
fdf7dfb7-9285-46b3-be60-672164507705	Lymph-BNHL	1091	64	31635	1174	169
15678c3d-ce61-454d-849e-1d4ca358909b	Lymph-BNHL	410	13	11476	699	341
aa847c3d-d3a7-46aa-a81b-db5099a458fb	Lymph-BNHL	240	12	6931	397	116
dbae3c4e-6d66-483a-a611-7285067bf85c	Lymph-BNHL	991	1925	29153	0	371
2b02e3ad-4423-491e-993a-561e80dc7bcf	Lymph-BNHL	172	2	5499	98	65
3e7ccab5-5b1d-4147-b907-77cab8f0837e	Lymph-BNHL	349	0	10961	488	104
4a4309b0-2aca-4d6a-ac50-039b28406bba	Lymph-BNHL	194	39	6628	2	117
dd8f3e1c-6ed6-41c2-957d-6f679a3cb3ca	Lymph-BNHL	120	83	3984	367	29
995a1ad2-faca-4a37-a59d-e62455985afb	Lymph-BNHL	497	427	17746	0	398
4d72d06d-b6af-4294-9eef-6e61e067761f	Lymph-BNHL	271	10	9505	717	259
41dba8d1-8aad-474c-a82b-20b28ab818bd	Lymph-BNHL	217	483	9095	1	79
e6168db0-d12f-4218-8ab9-bd704201cb2b	Lymph-BNHL	574	147	25188	692	384
1a4633c4-72a0-4e30-8c4c-345e04337627	Lymph-BNHL	328	14	14849	0	248
3e012b50-06d1-4120-971b-5e54139b00ee	Lymph-BNHL	658	567	30479	1	514
bd403458-5154-488b-931a-a7e737a6bf8c	Lymph-BNHL	360	265	16044	1675	407
2c3ada8b-9650-4859-9857-43209c0f7cea	Lymph-BNHL	191	12	9175	565	95
1b1780d5-06da-40ee-9e15-02631a68027b	Lymph-BNHL	235	24	11772	738	148
2b36ac4b-eed3-4591-8b4f-b44049dfc5ed	Lymph-BNHL	56	37	2689	541	71
df814571-57f1-4e55-bc1a-c892c568c4ba	Lymph-BNHL	65	5	3844	0	61
d31cce9d-1b38-44fd-9378-0d128e12a011	Lymph-BNHL	106	22	6362	177	105
e2fa7251-507e-4d76-95a3-a228adc3885a	Lymph-BNHL	118	0	7195	376	106
232b7754-b3c3-4530-9d24-3af40d9b2816	Lymph-BNHL	107	0	6933	0	80
0d569bd5-418d-4d72-87ca-8e14668c2119	Lymph-BNHL	205	325	12651	436	321
e98e4e23-a139-4fff-b017-35f3f976eddd	Lymph-BNHL	63	13	3814	400	50
4de7441f-a609-4a75-9fe7-17a647079ac1	Lymph-BNHL	26	0	1795	98	22
ebe0ed67-2d3f-45cd-8f9b-4912595b16a0	Lymph-BNHL	136	351	10449	952	95
78bd2aa8-e5f6-4b4b-96f0-d406fbdbcee8	Lymph-BNHL	41	0	3482	67	24
874f64e9-8a0d-4f88-92c4-7e831842b1d1	Lymph-BNHL	30	0	2356	240	29
8fc11cb6-9d79-41c3-bb45-0dadda890e8d	Lymph-BNHL	76	30	6350	212	142
db9ce6c6-529c-4da6-92c4-f4f3fc3fe109	Lymph-BNHL	41	32	3521	1	92
e2b09705-c5c8-48ee-a90e-19648a7bf2cb	Lymph-BNHL	96	37	8083	441	88
00b9d0e6-69dc-4345-bffd-ce32880c8eef	Lymph-BNHL	46	23	4116	118	129
56e57223-264e-489d-bc9a-a07789065c40	Lymph-BNHL	74	69	7486	0	139
15dd024e-c0da-461a-84db-d01e60a22210	Lymph-BNHL	15	2	1686	0	26
5f18b334-6616-406f-8f33-0592b56c14e6	Lymph-BNHL	26	0	3041	0	37
a29278af-7ecf-403e-b6a9-623ea7879d05	Lymph-BNHL	158	1169	15020	2561	279
4d1a4587-adb4-4a65-943e-f19efe8de142	Lymph-BNHL	16	0	1641	451	39
dc4bc4c4-2cc1-4a2e-a9f2-613088af17bf	Lymph-BNHL	64	12	7943	663	100
bd6bd940-ef06-433a-80d9-dca5683e9cd2	Lymph-BNHL	41	112	5407	50	83
f047cb85-8f88-45d5-83c3-0416c9f3fff7	Lymph-BNHL	43	0	5474	468	115
f60007b3-0603-4ad1-8b47-d2d4c4c621e4	Lymph-BNHL	31	17	4183	257	28
a31b6123-c1b7-4cd0-86d8-b2e640cce9da	Lymph-BNHL	14	23	1890	147	33
abedd46c-47b8-4242-adb6-12835400cb3f	Lymph-BNHL	145	77	23854	469	389
79e81ab3-5466-4324-9387-2de00d62315c	Lymph-BNHL	13	2	2136	88	17
f075dcdb-4b6a-4186-bfc5-c1787c4a14ac	Lymph-BNHL	84	0	12088	3891	197
b330c50b-c45f-413d-918f-33275d0d8f91	Lymph-BNHL	7	0	1761	249	19
ad0700e2-048a-4856-a77a-bc0b6f25f0e2	Lymph-BNHL	8	2	1692	603	29
03ad38a6-0902-4aaa-84a3-91ea88fa9883	Lymph-BNHL	20	63	5890	133	95
bdbcffb0-c7da-4e7d-8002-9feffe48533c	Lymph-BNHL	9	16	3448	0	62
578ba169-1d2f-4187-b174-082bbc6a5bd2	Lymph-BNHL	9	1	4090	284	73
d6ee68e5-ceb3-4a63-b3bd-e64fe5398102	Lymph-BNHL	9	0	2832	1708	38
f04aecf0-eb12-4ab9-928e-7bcf201b0b40	Lymph-BNHL	8	16	4064	126	89
1d1eeba2-4d7b-4380-b0b6-26d246bc4158	Lymph-BNHL	8	4	3669	655	75
1494bb16-f1f0-42a4-b10e-c383574cbc8b	Lymph-BNHL	20	0	11232	0	230
28f8d45f-4763-472e-9c4d-6787ba00164b	Lymph-BNHL	4	2	2367	207	18
866ecfe7-caa6-4565-9418-6b9d6c8a3b43	Lymph-BNHL	4	17	4220	257	132
4e7e6e1f-c648-446f-bdf6-0b1fcc6dfa83	Lymph-BNHL	8	21	8160	1149	196
2f0a660c-ba3c-49bb-90f7-39b0034cea82	Lymph-BNHL	2	0	2183	376	31
22578b9f-78dc-464c-9bb9-382f033283d0	Lymph-BNHL	1	3	2422	216	22
687baf0b-aed9-4ab2-adb6-556a1d177a24	Lymph-BNHL	1	0	3649	0	63
76788f17-257d-47c7-ad85-ac5f959216b5	Lymph-BNHL	0	0	2969	980	47
8ddcf0d9-312f-4055-8984-55d463face34	Lymph-BNHL	0	0	2155	484	8
cc7bba1d-8990-4557-a565-9cff1085f023	Lymph-BNHL	0	0	3257	0	37
513bafce-375c-49b0-ae75-6c607abd05d8	Lymph-CLL	81	0	3589	129	168
9c730cfb-3fd6-428a-a0a4-c061ca5db06c	Lymph-CLL	30	0	1390	249	25
fa9996c3-b874-4424-a5a6-f1c7c0f42b9b	Lymph-CLL	25	9	734	719	9
7f7e007e-4b06-4328-b116-6dcdb2ad8181	Lymph-CLL	46	0	1918	868	35
d1be624b-eb76-4ce3-a6ba-ffc5b23953d3	Lymph-CLL	40	2	2426	211	101
278b2498-1d64-493b-ac43-3489ec86f313	Lymph-CLL	48	0	2654	691	69
0b6cd7df-6970-4d60-b7b5-85002a7d8781	Lymph-CLL	41	0	2072	993	121
99e7016a-c3c1-431c-8838-beb78a3cc017	Lymph-CLL	39	15	3171	291	64
eba6d269-27f8-4e50-b59a-5d639bdd5cff	Lymph-CLL	28	1	1432	1270	22
1157a548-6770-4c89-a84c-bcf6f0e96ea8	Lymph-CLL	22	0	1094	1177	6
4b7a704b-e516-4275-be11-45cc935237e2	Lymph-CLL	15	0	818	752	10
a83e247a-8f65-4be4-9c6e-a72c4abffae8	Lymph-CLL	18	1	1833	142	80
132f7f2a-b902-4343-aa08-cf6a7af10b9a	Lymph-CLL	31	0	3170	576	84
dabdd983-a819-410e-bfb8-5c66a66cf5ab	Lymph-CLL	15	0	1718	274	43
1193a9c4-5aab-4cd7-a690-60c96bd1172d	Lymph-CLL	11	0	1616	121	8
616ff577-c5c3-432e-a857-f29901de119c	Lymph-CLL	14	0	1259	1140	23
bcd52bcb-6e35-4220-9775-96dabff926b4	Lymph-CLL	12	0	645	1851	20
4b91ece6-c9b2-4889-b18c-c63eb58eb061	Lymph-CLL	10	0	349	1804	8
d5423a93-0a72-43cf-a7ae-9011f47553c7	Lymph-CLL	14	0	2709	366	30
2df17728-33e8-45ab-833b-ef68a5482daa	Lymph-CLL	11	0	1356	1730	37
aeeb01b4-790e-4929-bd59-6aad837603b1	Lymph-CLL	4	0	984	112	41
c642b9cc-bdb1-4796-9692-8be92398be17	Lymph-CLL	6	3	1405	620	36
26c301a6-a597-4c24-9f6c-2293e5ae41c7	Lymph-CLL	7	7	306	2506	24
c569b867-dadd-4591-af17-7e9b74699561	Lymph-CLL	4	0	1555	314	29
367fdef3-d7af-4996-932f-cc5087e843dc	Lymph-CLL	5	7	1703	776	39
5f53bcda-2fd3-4574-9cc2-5efe353372b2	Lymph-CLL	8	0	225	4246	19
ebc1a26b-9582-4756-acd5-b02d1152319d	Lymph-CLL	6	40	2209	1646	50
15563a10-47a8-401d-a507-2c7101f7ae60	Lymph-CLL	3	0	1817	198	7
ea4a5ca7-86f9-47c7-81be-0c2c669a999f	Lymph-CLL	2	0	1343	214	11
c9f87f0d-4967-4be2-8b92-a20f1980ea22	Lymph-CLL	2	0	1172	869	11
3de261ea-6478-4f96-8ca1-30be130e945f	Lymph-CLL	1	2	1333	385	24
8cce153d-953d-40c5-976b-60f6a143608c	Lymph-CLL	1	0	3118	383	59
04b570c2-3224-4e9b-81cc-089b4a7ff07a	Lymph-CLL	0	0	2545	283	45
05da3161-1444-4188-914d-19762de3a443	Lymph-CLL	0	0	2271	274	42
08f7812b-0d74-42ba-985b-d0a027e8a80c	Lymph-CLL	0	0	1086	232	31
140d6ef7-0217-4d16-9add-215d0d14ba06	Lymph-CLL	0	0	1808	1089	117
14cbcbb1-028b-471a-bb4f-8b29cfa5e4eb	Lymph-CLL	0	0	1705	121	33
19cd4360-8392-4bc2-ae88-fdc1335d886b	Lymph-CLL	0	0	1762	389	12
1bdfaa8a-1b7e-4251-b135-ce5e4568371b	Lymph-CLL	0	0	1309	276	16
1de83d45-8492-4b83-9055-a9f43b823f91	Lymph-CLL	0	0	2032	337	60
21e7e43e-f9b1-4351-a6d9-b9cd06d15f68	Lymph-CLL	0	0	2394	329	62
22cd3875-a123-4f0d-8cd1-371958208ad6	Lymph-CLL	0	0	362	1032	7
2a7f6aac-8f94-4815-8b94-0ea7db71135c	Lymph-CLL	0	0	938	994	20
39a5d94d-e8c8-4057-be96-362ffbafb94d	Lymph-CLL	0	0	1877	341	92
3e8a2c90-e747-4a22-bc9e-0b062479fec2	Lymph-CLL	0	0	2903	470	160
3ee54a3c-69ba-479a-b1fe-79917e1b6dd5	Lymph-CLL	0	0	1295	180	36
3f72f750-5666-44e7-acaf-a912d89475be	Lymph-CLL	0	0	1824	321	7
43d630aa-3890-401c-bf56-e3a9f325734f	Lymph-CLL	0	0	2396	1468	80
4808f9e1-452d-45eb-9b87-2f87c67d3452	Lymph-CLL	0	0	2815	1860	73
4b8c6b0c-0d0c-4834-a2f3-691e0919b902	Lymph-CLL	0	0	1589	446	25
50f4d836-79a9-4bc7-a63a-7aa29e41d418	Lymph-CLL	0	0	2268	385	27
537cccf2-fb25-448b-813e-ca5d5642b910	Lymph-CLL	0	0	233	553	2
55c82198-5be6-4cc5-b5b3-b707af234107	Lymph-CLL	0	0	1895	1339	117
5b4b2312-acb5-4329-8d46-7f93213e3daf	Lymph-CLL	0	1	2369	1175	154
631eedb3-dbd1-4606-90e1-ea91b9a77a5a	Lymph-CLL	0	0	2002	640	52
66b4a1f3-480f-4050-96ac-920c1c080864	Lymph-CLL	0	0	1671	475	29
6cfce053-bfd6-4ca0-b74b-b2e4549e4f1f	Lymph-CLL	0	0	2619	747	49
6ea6b5e4-cdc4-4e3a-bde2-8089d2a4d7eb	Lymph-CLL	0	0	590	595	31
767517f2-f94c-44bb-9af6-36b662b166ef	Lymph-CLL	0	0	2445	223	55
7b296706-b535-45a0-9a8e-4a34a8c33bb5	Lymph-CLL	0	0	1678	244	35
7d52a9e7-b5a9-4519-96fd-e8be42a7890c	Lymph-CLL	0	0	812	655	27
870e7aa5-a9c2-4c4e-afa8-36bb3bdc4eee	Lymph-CLL	0	0	1466	905	12
873ed251-fa44-465f-99e0-c90a42ea13d9	Lymph-CLL	0	0	1288	400	68
8c4038b6-c02a-46db-9514-c13b88d9bf48	Lymph-CLL	0	0	1872	800	30
8fa9575b-b2c9-4bd7-8da1-3c2cdf0e39f6	Lymph-CLL	0	0	1679	184	29
90de4296-0223-4b9f-8abb-6db278bfc932	Lymph-CLL	0	0	1574	186	46
91397d9c-3120-407f-8847-74b356943469	Lymph-CLL	0	0	1466	1345	41
915cbb43-9e00-433d-818f-531011bea57e	Lymph-CLL	0	0	4682	697	108
9e99b8d9-6f0d-4fe0-9c1e-d286c0714909	Lymph-CLL	0	0	1006	1134	39
a1724132-f95c-4622-8987-fe3183b9dce3	Lymph-CLL	0	0	1824	162	45
a7e1deb7-2e3d-4e36-90c7-9cae34cdcfb3	Lymph-CLL	0	0	1692	605	34
a9a240f3-d237-4bb8-b968-e4a3cc7c2633	Lymph-CLL	0	0	2463	309	20
a9d055c6-6c53-4e85-8270-34883a1342a9	Lymph-CLL	0	0	1685	1109	9
ac23a8d2-ac42-4031-9dd4-9b56baeb246e	Lymph-CLL	0	0	1969	214	102
ad92f17f-11e6-49bd-9835-6b2f47053485	Lymph-CLL	0	0	3150	129	15
c00d925a-ca4d-4561-a8f2-d4542f218086	Lymph-CLL	0	0	1331	1041	34
c13d7ee5-2bf0-43e4-9cd3-9326ed9355cf	Lymph-CLL	0	4	3219	2626	85
c459dba5-b27c-46f0-b5b8-c62d597a0542	Lymph-CLL	0	0	1347	976	28
ca49fdb1-d55a-427c-9819-90980dcd956f	Lymph-CLL	0	0	1332	843	14
d88296ac-bb0d-47ab-9051-6c358f0af780	Lymph-CLL	0	0	711	1712	48
dc505248-ed04-4f77-a7c6-3fefbc5df27b	Lymph-CLL	0	0	1610	1078	21
de99a4de-e916-4572-ac9e-73e341827229	Lymph-CLL	0	0	2920	994	94
def5526a-774a-4704-bb24-10c4e713649a	Lymph-CLL	0	0	909	152	17
e1f0c565-6ed3-4e42-bc3e-c7b0003e837a	Lymph-CLL	0	0	2028	430	47
ef3b454c-b2cf-4f68-a2ab-733620b6714e	Lymph-CLL	0	0	1287	207	10
f1fdacf3-2bb5-400c-895d-ec7f472fa0d4	Lymph-CLL	0	0	2104	243	24
f266899a-1dab-4226-a965-bc1327c64080	Lymph-CLL	0	0	1737	164	28
f5c8f98a-c34a-49e8-a655-d8f29487b55c	Lymph-CLL	0	0	1258	815	37
fb74cca4-ac9c-4be0-80e3-e71592f96aae	Lymph-CLL	0	0	99	4387	69
ffa976f0-aa60-4867-842e-361afa7d68ac	Lymph-CLL	0	0	1988	1415	68
4ceeb025-2f16-4f80-b9b4-0151346349c6	Myeloid-AML	4	0	1160	98	15
f8e61a02-90ec-96fd-e040-11ac0d481b5e	Myeloid-AML	1	4	308	354	14
9f298806-77b6-4c76-bd38-3343e1a3c6f0	Myeloid-AML	1	1	2838	801	18
1c300960-e51c-4477-8fdd-026c7e545dc4	Myeloid-AML	0	0	717	726	4
335c721a-3653-471f-b0ec-6144fe868c6a	Myeloid-AML	0	0	274	243	15
58e2453c-bb58-43a3-9642-705ec0e0bdbd	Myeloid-AML	0	0	983	1251	24
a68389d4-431f-4582-b4df-e8ad200aa3be	Myeloid-AML	0	0	1571	41	42
aff5793b-3197-4d1d-bf0a-9b0ded5f2937	Myeloid-AML	0	0	965	638	5
f940cea2-7e79-e422-e040-11ac0d483224	Myeloid-AML	0	1	20	0	1
fa718a69-7d09-424b-90a3-4839ba7dc9b2	Myeloid-AML	0	0	940	58	46
f93f4445-6f19-403c-e040-11ac0d48556f	Myeloid-MDS	5	8	1001	101	9
f901353f-fdeb-5a55-e040-11ac0c482e89	Myeloid-MDS	0	0	491	68	11
f90f8204-4d65-04fa-e040-11ac0c4841bb	Myeloid-MPN	48	5	1698	145	50
f8e61a06-42fa-e42c-e040-11ac0d481b72	Myeloid-MPN	20	27	1475	0	7
f8e61a02-6e5e-c8e2-e040-11ac0d481b70	Myeloid-MPN	12	13	506	784	6
f8f0136b-09ec-d079-e040-11ac0c4842e7	Myeloid-MPN	12	3	1364	346	11
f90d51f8-3bc4-2e66-e040-11ac0d484d19	Myeloid-MPN	5	2	707	196	3
f92268fe-7a92-51e8-e040-11ac0d48733a	Myeloid-MPN	7	4	1130	393	10
f8e61a02-909d-a906-e040-11ac0d481b6e	Myeloid-MPN	3	0	856	0	2
f9031d03-def1-24b4-e040-11ac0c486570	Myeloid-MPN	3	10	1543	128	5
f92a78d1-90ff-70c8-e040-11ac0d485eca	Myeloid-MPN	2	0	590	1241	15
f8f9d9b8-abdd-1afb-e040-11ac0d480523	Myeloid-MPN	1	0	1422	163	30
f9020478-c741-6776-e040-11ac0d481228	Myeloid-MPN	1	1	857	855	8
f8e61a02-654c-c226-e040-11ac0d481b60	Myeloid-MPN	0	0	794	69	1
f8e61a02-92b1-947e-e040-11ac0d481b68	Myeloid-MPN	0	0	2035	260	73
f8f0a423-1a3e-4fcc-e040-11ac0c481cb6	Myeloid-MPN	0	0	715	537	5
f8f61e36-b934-9410-e040-11ac0c4804cc	Myeloid-MPN	0	0	21	356	3
f8fae6e5-93b5-7233-e040-11ac0c4830e7	Myeloid-MPN	0	0	1005	329	3
f8fb791c-08b4-b6e1-e040-11ac0d4868f3	Myeloid-MPN	0	0	128	2734	37
f901c7f7-891e-8ec1-e040-11ac0c480829	Myeloid-MPN	0	0	21	247	6
f9116dda-19f4-9e1b-e040-11ac0c4872b8	Myeloid-MPN	0	2	1291	0	1
f91661d6-a2b5-fac2-e040-11ac0d4852fd	Myeloid-MPN	0	0	176	1590	6
f91ba748-5a05-e738-e040-11ac0c486a08	Myeloid-MPN	0	0	1177	178	16
f91bde65-233d-2218-e040-11ac0c480a33	Myeloid-MPN	0	0	744	356	1
f91d1645-9b68-edbb-e040-11ac0c4854d8	Myeloid-MPN	0	0	86	270	9
f91faa2e-ea53-bef4-e040-11ac0d485f5d	Myeloid-MPN	0	3	280	846	30
f92b8fda-350b-17d5-e040-11ac0c480ce8	Myeloid-MPN	0	0	266	162	1
f92fde51-6a19-6641-e040-11ac0c484074	Myeloid-MPN	0	0	10	69	5
42465bbd-289b-4e96-98fe-76809c5e1520	Ovary-AdenoCa	6101	926	360	227	79
a1fc7064-abf5-477d-983e-576a784e1d40	Ovary-AdenoCa	5348	521	758	563	65
d392ded3-afc8-4c79-b278-40245f18f2f8	Ovary-AdenoCa	2813	626	428	0	70
fea5827b-251d-474b-8713-fc76db995fe7	Ovary-AdenoCa	6137	1337	537	737	69
d2e4dc23-992d-4e44-add4-2972718083cb	Ovary-AdenoCa	4793	1429	403	350	53
5533240d-8fed-440d-b781-6092785a77ce	Ovary-AdenoCa	2245	698	137	223	29
9e6806c4-d331-4025-abee-2f576e3bf182	Ovary-AdenoCa	14690	5418	926	831	89
5cc7c966-499e-49e3-b509-4eeb00ee03d4	Ovary-AdenoCa	4874	1249	669	477	82
09508a0d-ebe0-4fa1-b7b2-1710814181cd	Ovary-AdenoCa	6343	2301	927	889	135
4e913899-eeb8-4630-ba9d-41a81ced8069	Ovary-AdenoCa	3496	2030	247	23	53
941fcb56-e059-403d-aab1-0692a3ecc45e	Ovary-AdenoCa	3920	2973	504	0	98
123c9d1c-72ba-4d82-8e57-d5caa52a40ba	Ovary-AdenoCa	3393	1738	1009	1563	39
8888e808-594b-4c76-b2e4-62aa56736f7c	Ovary-AdenoCa	6317	6589	2803	144	63
1659bae5-3140-4d05-891c-81b48277b2fc	Ovary-AdenoCa	1937	1077	2254	4	50
bbe59385-5f83-43f6-a485-517c860bef6f	Ovary-AdenoCa	21490	24002	13633	2088	461
84ca6ab0-9edc-4636-9d27-55cdba334d7d	Ovary-AdenoCa	3521	2017	2632	1797	143
6fffe0cf-bb38-4e77-88ab-a256bd7fbbce	Ovary-AdenoCa	5550	7269	4226	53	149
ff3fe4a3-7d19-4d4d-81b6-aaa41ba5bf39	Ovary-AdenoCa	3088	5304	1456	378	112
0d0793c1-df1b-4db1-ba36-adcb960cc0f5	Ovary-AdenoCa	3579	3983	2930	1454	89
3a6bce45-0431-49d8-82df-b1d9a738e5a6	Ovary-AdenoCa	1513	1379	2402	234	62
16df7888-2480-4394-8856-d57a6ef371d2	Ovary-AdenoCa	1194	2325	1615	191	52
504cdfc5-6721-43ef-b31e-fdf52f0cd9cd	Ovary-AdenoCa	2473	1304	2488	4765	118
e6f7344b-951f-4f3f-b140-7bf53164c462	Ovary-AdenoCa	1133	1491	1992	622	87
1292e13b-d7c6-447b-a227-9a8113215580	Ovary-AdenoCa	3115	4758	6792	660	252
bff518fb-6da7-4dfc-ae4c-bd3f641028e2	Ovary-AdenoCa	3057	5347	2667	4845	123
9a5bb831-8cb8-4de0-b94b-088cb38def1a	Ovary-AdenoCa	3356	5504	7157	1615	227
01df36af-3617-40fc-9892-f54ce433cf71	Ovary-AdenoCa	1125	1968	2336	521	40
17ed8831-a261-42d9-8ff3-cf75a6cb2a24	Ovary-AdenoCa	1065	1918	2246	454	70
7fdd07a4-4a27-40c3-af92-a0074e6391f5	Ovary-AdenoCa	807	2178	1351	8	40
8093649a-74d6-4832-9154-8cc0182fa381	Ovary-AdenoCa	1703	2912	4589	257	160
86f23897-dba0-4e89-8381-d174eaa6fcc1	Ovary-AdenoCa	1817	5019	3283	404	100
6ce42746-88aa-485f-a1c4-1759aad95914	Ovary-AdenoCa	974	1785	803	2118	65
da43386c-47f8-4e03-b6ca-8b94e13792e7	Ovary-AdenoCa	2451	5254	5567	1270	90
12874085-a596-41ae-b4cd-817cb1ebb278	Ovary-AdenoCa	1528	2477	5193	3	60
14ed7388-41ed-43d4-afb2-04cd6410d5d2	Ovary-AdenoCa	762	633	3024	124	98
d8c2b4b2-e12b-43d2-bafc-87b29f027797	Ovary-AdenoCa	3446	7036	8430	2612	308
a330a96e-9897-4605-b5f1-5b5ef45cd365	Ovary-AdenoCa	1201	3099	3113	204	72
c767254e-b289-4904-a80f-050cf01ff8ba	Ovary-AdenoCa	2886	7747	7613	405	191
d67cad13-e849-48b0-926c-10b6046ba0b9	Ovary-AdenoCa	1499	4509	3184	868	118
f858d813-f3c5-4ad9-8c20-9f231d6624d8	Ovary-AdenoCa	2073	7578	5089	15	309
53bcbb68-addd-47fc-9910-cd1d3f38197d	Ovary-AdenoCa	1155	4932	2304	0	104
a3135834-3af0-4e98-bc6f-ad8ddf33db80	Ovary-AdenoCa	2545	5638	9279	1168	110
1be8fa2c-8fea-4e8c-90db-c04d9fcdbf49	Ovary-AdenoCa	548	1195	2012	318	71
cd9efdef-a7fb-49e5-9515-63606ae8bbfc	Ovary-AdenoCa	748	1156	3555	205	45
f26b1f44-12de-43ba-85bb-bc61741a5a88	Ovary-AdenoCa	1432	3608	5945	69	88
0009b464-b376-4fbc-8a56-da538269a02f	Ovary-AdenoCa	2034	4825	3550	5717	271
e45f3391-2e74-4767-817a-280cebac7c57	Ovary-AdenoCa	706	1704	3294	560	87
f1504811-8363-41e6-b43c-62452b1262d3	Ovary-AdenoCa	965	1433	2781	3528	148
3a5eaed6-fcfd-437a-b61c-fd3725c64717	Ovary-AdenoCa	1004	3570	3922	614	121
9020b6a5-8325-4b0d-84d9-04371c857910	Ovary-AdenoCa	704	2955	2462	265	88
d4bf6034-aeae-48a6-907b-10e2cc904015	Ovary-AdenoCa	1643	7713	5940	735	130
bbb2cf2f-8f32-43d4-846c-d1020e6329ec	Ovary-AdenoCa	676	1527	3921	726	32
8b28f6d2-4b7d-493b-826e-b119a4fb0cb4	Ovary-AdenoCa	1429	4680	7360	1199	141
44eebc04-c027-45ae-beca-c4012b494f29	Ovary-AdenoCa	678	1321	4300	666	87
6c31d730-1734-44ac-92b3-760981528723	Ovary-AdenoCa	703	2801	2996	1083	81
1dc9e7fd-fc62-4b32-9619-4e02a266a385	Ovary-AdenoCa	1792	12286	3697	2447	324
2a8d63eb-0174-4213-9214-413f391f512c	Ovary-AdenoCa	1128	3222	7109	1359	120
4679f37a-4f09-449b-a1d8-1f02847996da	Ovary-AdenoCa	664	333	6005	491	142
acd510de-b732-4a1a-8b72-6d22e763540b	Ovary-AdenoCa	1256	3363	6870	2854	195
052665d1-ab75-4f40-be5a-b88154c8beed	Ovary-AdenoCa	750	2529	3793	1562	127
cf6c7066-6611-43ec-aef1-295a976cce5b	Ovary-AdenoCa	1263	3563	8993	764	186
25f73b03-4ba8-47ba-ad80-6ccb82105c98	Ovary-AdenoCa	1092	7763	3471	387	82
89dad92e-5b3f-479a-a6da-a94ee7df7f8a	Ovary-AdenoCa	393	273	3859	118	56
c691d6b3-8e70-4951-8551-2ee4e4d0d10b	Ovary-AdenoCa	464	2010	2829	385	59
ae82fead-2671-4335-a342-67bb69935ad9	Ovary-AdenoCa	586	2230	3716	750	69
c2ec7f57-8510-4bbf-a2e9-dbd9ce8dcad1	Ovary-AdenoCa	640	263	6802	675	51
dce54d09-9827-4fe2-abe1-c5b7d528ba7f	Ovary-AdenoCa	518	210	5838	287	82
f988e698-9b34-45ce-ba4c-74e06e9cae4a	Ovary-AdenoCa	560	200	5338	1390	21
8a69f3ca-4e17-4daa-8722-a36316e345ba	Ovary-AdenoCa	451	241	5185	720	32
efec3225-de07-4559-9a90-95223495cc61	Ovary-AdenoCa	485	613	5749	301	45
f6c811ff-f22e-490b-9b23-b527d20e6e6d	Ovary-AdenoCa	463	208	4706	1573	40
e4aaca83-3ae9-47f6-a975-c144767ad705	Ovary-AdenoCa	1239	10622	6891	45	140
dbbd54db-4470-4df6-b5be-3e175c7133b0	Ovary-AdenoCa	637	330	6821	1891	78
51b25b37-f75c-4380-a0f6-5273e0b7ee33	Ovary-AdenoCa	517	433	5399	1953	41
6821446e-8e76-46fe-b0b9-47feb46d2585	Ovary-AdenoCa	439	1620	4754	290	55
b243adb4-b3e7-4e0e-bc0d-625aa8dbb1be	Ovary-AdenoCa	273	141	3691	354	47
6f981023-4269-4e8e-a4ab-2c92bb27273c	Ovary-AdenoCa	584	413	7201	1642	52
2b40a733-7a63-4bb8-a953-95a4ee28f962	Ovary-AdenoCa	465	236	6655	669	43
80f02aec-c07a-4bcb-b547-e60f8c33a7b1	Ovary-AdenoCa	350	332	4364	996	47
2c9dc04b-e9ec-4cf1-ab2c-a18edb30dd37	Ovary-AdenoCa	449	118	6242	781	235
3c2b1509-1eb9-4b79-9569-57810f291499	Ovary-AdenoCa	410	169	4813	1797	36
a0bbb3b1-e774-4c75-9301-ba43fb803f20	Ovary-AdenoCa	574	5947	3615	591	193
6797443c-eb4a-4654-b957-c0056e5a4206	Ovary-AdenoCa	260	81	4211	424	33
8658f4f5-9a50-4195-8ea3-227951977647	Ovary-AdenoCa	330	287	5469	291	42
42af8f74-fd4b-486d-bc11-db53cc471d62	Ovary-AdenoCa	663	276	8176	3925	81
efbec43c-0c16-4006-abe8-c3ec2ec42c05	Ovary-AdenoCa	346	268	6347	432	32
127b0f7d-d24e-48b7-ac25-d3f14a43952d	Ovary-AdenoCa	266	361	4448	723	39
129de5b2-d9b0-4762-9ef8-72d98231fb50	Ovary-AdenoCa	262	219	3985	1542	51
d9e66fc5-9018-4568-b388-c5eb756f7823	Ovary-AdenoCa	347	164	6280	1192	43
2b4feb84-89e4-4c38-8561-5ffab02c8132	Ovary-AdenoCa	280	107	4955	1156	36
e84debc4-b47d-48ed-a0d0-2859f0ebf987	Ovary-AdenoCa	270	117	5231	1534	43
bc9b66f5-fcb8-4545-ab2d-438bb810edc0	Ovary-AdenoCa	398	558	8805	1482	84
0ae2193f-0d68-485a-b8c2-7568cbcce33e	Ovary-AdenoCa	72	0	1153	912	12
745b8756-0eab-423f-8cde-e0ff1aaa6596	Ovary-AdenoCa	256	164	6051	1305	59
2f2eaecc-6509-423f-b63a-8c3bea1ba4a4	Ovary-AdenoCa	258	78	4253	3258	99
7a921087-8e62-4a93-a757-fd8cdbe1eb8f	Ovary-AdenoCa	474	537	11224	2197	230
58faf969-bf37-4180-8807-2f44f2cc8eda	Ovary-AdenoCa	263	169	5897	1834	30
46f19b5c-3eba-4b23-a1ab-9748090ca4e5	Ovary-AdenoCa	326	214	9623	559	96
c9959f68-c385-4c1f-9188-8203844d288e	Ovary-AdenoCa	364	260	7874	4695	52
b75b2663-dcc6-411c-bfcc-574aa33cf388	Ovary-AdenoCa	180	128	6750	2	22
b97941dd-9844-4db2-9e25-42c725f47d70	Ovary-AdenoCa	54	14	2197	104	11
5d922e48-aa70-454d-9417-c9af686feebc	Ovary-AdenoCa	68	36	2815	171	32
95fc38ac-2b36-4c46-abbf-8d2d52ff9626	Ovary-AdenoCa	93	27	3301	899	32
e9d98643-01ee-40c3-a617-e004559625cd	Ovary-AdenoCa	67	16	2766	616	26
669f0e01-28f6-4ed8-bdb5-73f84ea28f78	Ovary-AdenoCa	187	13	5545	3959	43
35ceba07-0759-4fbe-b076-af821a528cf0	Ovary-AdenoCa	239	77	11023	1794	80
f6189828-eeaa-4d21-b163-53bf3d47a640	Ovary-AdenoCa	192	53	8609	1999	53
5b560f4c-d2a3-43fa-b394-abef78bdefc1	Ovary-AdenoCa	95	99	4539	668	29
9aecfc8f-62ea-4acf-aa00-d1f0fe6c6556	Ovary-AdenoCa	36	0	1679	341	19
33ea81f2-db2c-4567-bd7b-4cb9aadfef88	Ovary-AdenoCa	171	54	4572	7879	69
70dd8453-11d3-4105-a8d0-6a755c52495d	Panc-AdenoCa	4226	497	233	0	29
a492a32b-bf2f-4f8c-b06e-794a4baa2fe7	Panc-AdenoCa	3204	361	141	144	23
20d1b88b-3ff6-4201-a748-6a993500c652	Panc-AdenoCa	2028	150	149	177	12
21b1a37f-e91e-4ce1-83cf-bb89b8d0fb35	Panc-AdenoCa	3302	474	333	0	36
2564a262-03e8-467b-9ea2-f3ab38d75ae1	Panc-AdenoCa	5427	694	362	442	187
9c857452-c81d-4b9e-87a8-5b41f4394f7c	Panc-AdenoCa	2674	190	544	258	32
edac1323-2497-45e6-9148-e9c955292ba2	Panc-AdenoCa	3672	226	1001	250	42
3e4d0e50-8cf4-4eb0-a00a-ccf0484ecc2f	Panc-AdenoCa	2110	598	258	13	43
a5346247-3f30-470a-b4ab-732180786291	Panc-AdenoCa	3642	155	1453	0	33
33070975-0f35-4518-9ffb-4c6170c32534	Panc-AdenoCa	3957	721	1034	1	39
e1df938f-1f23-4291-98ef-13db6debb796	Panc-AdenoCa	2963	475	523	377	12
c13fb736-614c-4d5f-83bf-2d7586f4fb53	Panc-AdenoCa	3745	1169	220	458	34
5b41e033-6df8-411e-a13b-59eeb8afbf9b	Panc-AdenoCa	5108	1448	1049	16	60
3fba4880-cb7b-4ac5-ab5f-728614faa1ea	Panc-AdenoCa	4444	1511	658	0	81
f5bb7ae4-4bb4-4e87-b83c-bc8620584989	Panc-AdenoCa	3401	458	1246	63	32
a2238b5f-0513-487a-9b1b-7bef85ebf336	Panc-AdenoCa	3355	557	1040	201	58
bbff7954-95ec-455c-b0bc-92f67a09ee77	Panc-AdenoCa	3578	1674	306	0	40
2fdfb06c-0d2f-4e1d-9756-bcb08a7f90af	Panc-AdenoCa	2849	705	791	28	122
0fc63b79-7fff-441d-88fc-922d53c787ab	Panc-AdenoCa	3379	1062	961	0	74
0b29c893-03bf-4131-b192-c14a2788d411	Panc-AdenoCa	12446	4804	2	3570	81
d1804679-e728-4597-ac69-49554c087b9e	Panc-AdenoCa	2973	1325	885	0	51
af9cfac8-7fbe-49cb-aeca-8d68aea57994	Panc-AdenoCa	9247	2491	3639	712	233
cf072bfe-3191-4a71-9e0b-decaa28365e1	Panc-AdenoCa	2821	533	1599	0	57
dc856038-f5f7-4dfc-a0a4-3e3a6b8d160f	Panc-AdenoCa	2784	740	1394	0	37
5650dc4e-8bce-4716-9199-cd5750d7a888	Panc-AdenoCa	2378	1013	169	693	60
ef002c3d-358f-4fc0-98f3-2f8b89de4374	Panc-AdenoCa	2974	777	996	575	78
89195d56-1ef2-41df-b200-9f18e38f574a	Panc-AdenoCa	2909	1772	349	327	96
0554ffe5-31f7-43f5-8372-2b73c9cf3527	Panc-AdenoCa	3037	167	878	1595	25
cfe0bf13-2ff4-4164-9b6a-cd3615bf3ddc	Panc-AdenoCa	3033	1394	428	882	38
d333b55b-8bac-4a99-9d23-3cc0c25057bf	Panc-AdenoCa	2235	164	1296	560	30
5d9ff58c-5702-48fc-a66a-d1276327fd49	Panc-AdenoCa	8347	1730	1273	4587	157
1c9fbe26-1447-4335-aaab-06d6bb3e2741	Panc-AdenoCa	2436	1016	1199	0	55
32fa6457-c8bd-4d26-8106-925baf13df68	Panc-AdenoCa	2795	1815	736	0	350
95cc9620-7686-4805-a96c-cf8e659847c3	Panc-AdenoCa	2760	1750	793	324	35
e97ea3d7-9fcd-4df1-9ea8-587cb3be75ec	Panc-AdenoCa	2629	249	480	2035	43
66290cc6-1f1f-4a0b-83d1-423952da4840	Panc-AdenoCa	2016	706	1489	0	22
c0523251-3ac2-4292-bb00-9ae9ea9009f6	Panc-AdenoCa	2503	1207	1550	0	49
6bdf00f6-670f-466e-87fb-e853e41f000e	Panc-AdenoCa	1663	536	709	702	31
fdbd0277-ddbf-4cc5-8ec3-3644b9553627	Panc-AdenoCa	2324	2141	256	321	119
ee8ba991-8c96-476e-b096-49f3aaaffc2f	Panc-AdenoCa	3621	1157	3219	0	58
d4907a1b-8b06-47c5-8bca-c781d9cddaf8	Panc-AdenoCa	2876	2248	1276	1	38
09cb8bc5-13ac-44ac-9b7d-6de143373570	Panc-AdenoCa	3759	2332	595	1718	97
2b3837b3-ee29-4a08-848e-1206404da986	Panc-AdenoCa	2317	761	971	1094	227
f94c4f69-8119-4eaf-97c1-5106890c14d4	Panc-AdenoCa	3484	1772	2846	10	77
da1ed4b9-f428-48aa-834d-1d9673999044	Panc-AdenoCa	2169	547	2089	367	44
cafe9603-a804-48fb-9217-e2d1c3c346c5	Panc-AdenoCa	4315	705	2447	2828	112
25c32aca-6738-43ef-a103-243f2f9a3b43	Panc-AdenoCa	2198	1353	1710	12	91
754d26af-f184-497c-856a-cd1ea7a5115c	Panc-AdenoCa	2180	1042	2057	0	48
ecfe388a-99f5-44b9-9226-a6ae6d892538	Panc-AdenoCa	2074	896	1605	493	52
60e78c80-41a5-456a-9a81-9007d18fd72c	Panc-AdenoCa	2526	1419	2218	144	59
12f038e1-00af-4c64-a2e0-9e63323492ef	Panc-AdenoCa	3814	1801	2914	1229	58
03c3c692-8a86-4843-85ae-e045f0fa6f88	Panc-AdenoCa	7410	5122	2963	3621	100
bcef0b6c-6584-4090-9d28-ef784a7e5fbb	Panc-AdenoCa	1727	916	1732	107	46
654dba9f-cfe5-4121-97c7-868613cdef53	Panc-AdenoCa	2438	842	2576	510	33
7c43c006-d917-4915-b304-65995b6c0d46	Panc-AdenoCa	2017	1753	868	655	53
7d04f401-3505-410c-8def-0348ecd8aae2	Panc-AdenoCa	2105	1723	737	1345	39
1f81a1b0-8089-44ef-87b5-b3359a407ad2	Panc-AdenoCa	1217	907	1274	2	54
9ebac79d-8b38-4469-837e-b834725fe6d5	Panc-AdenoCa	4482	3855	2525	1829	92
a5d5c238-0447-47fa-9a81-3b823cbdcea6	Panc-AdenoCa	2479	224	3496	936	28
97c46ede-b280-4344-8dbb-e860c6472239	Panc-AdenoCa	2069	796	1057	2246	44
c9e7c629-7b57-4ede-b315-0cea8c97c48e	Panc-AdenoCa	1848	2067	1213	462	62
b54b9433-ec10-4cb5-a860-4555da64917b	Panc-AdenoCa	2416	2280	2100	657	42
9c399826-087f-44b9-98c0-bd881646b0f4	Panc-AdenoCa	1580	164	2772	478	54
72f82fbd-9838-4082-b605-bc3d80226f16	Panc-AdenoCa	4393	5081	2918	1542	186
0cf9bbc2-cbd5-4b64-8d90-cfa416307b39	Panc-AdenoCa	3578	1313	830	5657	154
40378b7a-a65d-4510-aaba-a34c4058fac7	Panc-AdenoCa	2265	1680	2529	936	203
78103d9b-0b8a-431e-bb58-5c99fbea12e4	Panc-AdenoCa	22977	45635	2219	6636	357
42f00950-09c9-461a-8423-d5b04a96af10	Panc-AdenoCa	1776	159	1895	2241	58
2e43e0ca-54ea-482e-acf2-0048d9187a5c	Panc-AdenoCa	2092	1947	2441	715	79
3933c60d-73d6-4f74-ae02-fd545fc1f092	Panc-AdenoCa	2153	2850	2113	315	111
1327bbd4-a466-4e26-905f-cf91315f1cc8	Panc-AdenoCa	1386	3472	376	0	49
1a0ef226-41a5-4b56-9078-4b7834f0c976	Panc-AdenoCa	1353	1702	1828	315	100
4652ae03-b096-42d0-bdfa-3f6281d4f023	Panc-AdenoCa	2513	4262	3396	484	116
96ba50eb-3c12-41ad-ac7b-d23b2001fe44	Panc-AdenoCa	2638	1395	5712	1750	64
6fc0cb07-9713-4355-8543-f85d1c5505c2	Panc-AdenoCa	3265	3457	2490	5420	245
170ad241-9e24-469b-b7ca-3fd783a89b21	Panc-AdenoCa	1719	2517	2010	1653	89
4aa7eabc-0419-4897-b7af-5dcccfd6ac2f	Panc-AdenoCa	3291	3908	4648	3464	254
e5193d7e-e8b7-4098-bf98-8b3a62781d13	Panc-AdenoCa	1487	3051	2350	867	254
31c75873-abb4-4d88-9e2f-07497a6c892d	Panc-AdenoCa	2305	3508	2432	4057	216
0fbd94b1-bb34-4620-841b-861a0b5e0c12	Panc-AdenoCa	1777	2617	1849	4139	64
3c86ba21-7b11-4ec7-9d20-a2325197c676	Panc-AdenoCa	1670	3792	4934	0	149
183b04f5-107f-496c-8e9a-8263dd00cffa	Panc-AdenoCa	2178	4879	6603	129	183
0972bfcf-c6c6-48cc-b820-cdfa6279a4f3	Panc-AdenoCa	1364	1984	3554	1981	120
01b0848c-ae36-4ade-a3da-d297b003c99f	Panc-AdenoCa	5002	3470	3738	22633	494
fe96d91c-3686-4125-af71-b8703a011ad4	Panc-AdenoCa	1243	2609	2961	2088	107
e56b0990-ff67-47c1-b9ad-87ef1d4aa2ae	Panc-AdenoCa	1590	3005	7522	0	148
079bcb09-a075-4313-9a3e-dd67734a8c5d	Panc-AdenoCa	1145	3715	3082	1011	71
84a6ea88-eeb8-4060-a90c-e4abac013ad4	Panc-AdenoCa	1135	281	8030	948	123
2bf5b018-9f19-4fbd-9e1f-7d958aabe5d1	Panc-AdenoCa	1779	3016	3544	8149	245
b7008a98-5aa0-4cc9-9bee-af2a422266db	Panc-AdenoCa	1071	2634	6363	687	101
3ed783cf-2248-44a1-a2a2-d6b6519b91ef	Panc-AdenoCa	913	392	9043	16	126
1a841850-fca0-48ab-8c78-db0bd5a64435	Panc-AdenoCa	882	2489	7224	0	128
8454fe53-869d-41c8-b0c8-a7929d00eec3	Panc-AdenoCa	759	1970	5181	1212	525
53534b3c-cd15-4d68-a9b1-6902bb234c45	Panc-AdenoCa	1011	276	10669	1336	120
e7048a93-a1ed-4cdc-a1ab-fa507408ca77	Panc-AdenoCa	312	124	3361	432	51
c15a51cc-4fdc-4343-a410-13ddc238dac8	Panc-AdenoCa	221	42	2847	0	16
ca284012-bd06-47a3-8a9d-c6b185d87d85	Panc-AdenoCa	617	359	7126	573	364
7410c00d-ed0b-48dc-a4bf-eb76ac613980	Panc-AdenoCa	580	454	6490	1265	61
81bc7f0c-865d-4801-a935-2ab04170df53	Panc-AdenoCa	1006	262	13359	958	125
f1d9124e-dfa2-415e-b8b8-dd872fd3e2cb	Panc-AdenoCa	256	17	3495	227	31
ef3a0ccd-85bc-4e5f-a8c6-5a2e2d9e6717	Panc-AdenoCa	429	162	5068	1851	57
2bd9ccca-3fae-4b66-a762-6f30d6276222	Panc-AdenoCa	298	15	5130	288	49
3b526846-72d6-4e10-b7cd-8cdb45a92a1c	Panc-AdenoCa	557	906	8757	578	86
8be6b14d-286a-471b-a282-ab98bc6050c3	Panc-AdenoCa	259	33	3251	1582	124
9078333d-73d3-496a-9fc3-a94353b7e107	Panc-AdenoCa	212	13	3746	387	33
7b318282-5df4-42bc-b1e0-0e4a66ba9204	Panc-AdenoCa	144	55	2598	182	18
60aff7a0-4960-4ed1-922b-3233ccbfdba1	Panc-AdenoCa	230	64	4089	401	45
b5dd0bc9-6c1c-4272-b920-744de37d0aee	Panc-AdenoCa	108	19	1950	173	31
7f42e118-aab6-438a-9e84-e7451fe12d7e	Panc-AdenoCa	301	77	4679	1245	66
1168944c-5451-4a18-8758-88bf5723bdd9	Panc-AdenoCa	573	873	9172	1473	58
a3edc9cc-f54a-4459-a5d0-097879c811e5	Panc-AdenoCa	231	14	4132	535	44
b710b214-5666-4054-97ef-3b9ac2bd90ac	Panc-AdenoCa	254	24	4521	724	42
7ef9fd9b-d349-4ec3-ab4d-1a1d11c0204b	Panc-AdenoCa	139	29	2669	264	46
aa4a868a-df23-4eef-a618-e945aa2ce98a	Panc-AdenoCa	870	846	17719	784	106
7f5fd36f-6e30-45ca-92a5-d8a8a8ee1bc2	Panc-AdenoCa	187	104	3637	431	28
33bcd589-80db-4a58-8f83-a48cb60e0fda	Panc-AdenoCa	152	33	3159	236	12
bbdd7393-024b-4073-b5bc-ef7a68c15b8a	Panc-AdenoCa	840	705	12017	6735	121
52f43b72-15ea-40a0-a3b4-4bf22bc0bf25	Panc-AdenoCa	164	9	3290	652	27
d05ea63c-86a3-463a-a790-2edaa74b4da7	Panc-AdenoCa	265	97	3793	2450	92
6867811f-ac89-47da-b5dc-1270033c36e7	Panc-AdenoCa	157	32	3437	549	54
6b20f942-7b89-497c-8a2e-ccce74d20ca9	Panc-AdenoCa	222	33	4937	782	31
8d67c121-37d0-4fc0-a349-2c9452589d65	Panc-AdenoCa	177	3	4347	310	45
1ac54c6e-a1e4-4f3b-b4a5-cdb327e0dca6	Panc-AdenoCa	139	43	3567	126	24
e7603fc8-9b73-4c17-86f9-46ca1bceeb1d	Panc-AdenoCa	159	18	3731	575	22
ee5d5e7d-78cf-4a29-a9ee-56aa3da877dd	Panc-AdenoCa	152	66	3556	580	31
1c28e44a-6e6c-44ed-b58a-e3262c0e6759	Panc-AdenoCa	161	6	4192	264	28
441d2f21-b448-4fc8-8c54-9b85aca56237	Panc-AdenoCa	215	20	4208	1757	43
046d7386-95c8-4501-9e55-c85bec272a7a	Panc-AdenoCa	147	4	3856	257	41
5f94cb62-4019-47ff-bf6a-eeda8e9e033c	Panc-AdenoCa	161	72	3626	845	27
d8de6de6-4cfe-4239-9ebd-3437aa65efb2	Panc-AdenoCa	102	96	2743	29	58
29a00d78-b9bb-4c6b-b142-d5b8bfa63455	Panc-AdenoCa	154	13	3977	413	56
54195db3-94a9-4538-8bb8-9953d936acd4	Panc-AdenoCa	448	462	8938	3660	77
bb8176a7-ea7c-42d7-a85a-cec1ca386f2e	Panc-AdenoCa	116	1	3129	274	15
88bc38ba-ad1d-431e-a67e-0a5a23678386	Panc-AdenoCa	108	5	2934	267	15
e4c8c7f0-5bac-4d59-91c4-c98207150548	Panc-AdenoCa	334	305	7230	2484	74
efc39172-083c-4297-b922-3f58df781332	Panc-AdenoCa	194	2	5364	700	28
c741fb12-8160-43a7-bc70-2c545ea0031d	Panc-AdenoCa	249	52	4345	3329	191
db2a1df8-487d-4dad-a347-5c5ed539d5ad	Panc-AdenoCa	193	101	4326	1744	77
51458c86-0fdd-470e-b059-1ffbffc92a7f	Panc-AdenoCa	184	86	3389	2579	24
88d5a8b2-daba-45ce-90bf-480fac85bf1d	Panc-AdenoCa	174	0	5581	329	35
05070acd-3ec1-44bb-9c32-26d3a483a72a	Panc-AdenoCa	142	54	3536	1278	16
75fac59c-3346-4c5a-bb9f-fb67fec8d13b	Panc-AdenoCa	199	34	6172	587	56
6297aa77-37a0-4f46-987b-32bd8653c0c2	Panc-AdenoCa	139	4	4490	267	26
9ffe694e-b488-489e-bdbe-0800e505eec4	Panc-AdenoCa	165	1	4922	409	433
d91f487e-0895-44ef-aeb1-a62bd576f8b0	Panc-AdenoCa	250	227	7404	1050	64
9df57388-7de1-4c90-910e-ef63a246dff1	Panc-AdenoCa	133	24	4306	354	29
b37d6283-6f95-4975-a794-f3d5c4bbc7b3	Panc-AdenoCa	91	3	2925	355	15
a7a56d67-1bd7-4d69-9237-34c2d261261b	Panc-AdenoCa	202	104	7172	0	98
02e5c36f-5bec-45e2-a048-875653b85ca1	Panc-AdenoCa	151	0	4137	1390	53
ffe4bb51-e98a-41a7-a4e1-c3970386889c	Panc-AdenoCa	100	10	2723	954	29
4c4aa1b1-fda3-4c5b-b588-68aa727500ad	Panc-AdenoCa	172	0	3481	3056	38
7cb71498-6ada-43c6-912b-bad4f93cf580	Panc-AdenoCa	383	240	13289	1707	67
7ccee959-1e87-4a39-b6b3-840ddcb94995	Panc-AdenoCa	276	272	8647	2109	68
f4ada7a2-c4ac-4f89-ada7-4645861002cb	Panc-AdenoCa	263	153	8397	2175	39
0efee3f3-313b-44eb-b3b0-af975a1ded82	Panc-AdenoCa	129	179	3055	2028	86
b5cabba2-30a4-458e-897c-00ec3fefa6d2	Panc-AdenoCa	152	66	4211	2064	32
8282283d-247a-431d-9421-0fcc52f0a897	Panc-AdenoCa	320	70	8271	5192	138
91b6fd6b-547a-47e4-8ecb-a6f1826ccfd3	Panc-AdenoCa	62	1	2566	151	33
90b3c237-29a4-48b3-90b3-9f2c0ccb5928	Panc-AdenoCa	142	6	4776	1738	38
2c48eefe-2a08-47bf-8e4d-cbaab6777150	Panc-AdenoCa	61	68	2210	548	21
02c97e2b-914e-4afc-bf50-78f0cfbfa67b	Panc-AdenoCa	79	19	3520	175	42
e6eda5db-4d4f-418e-b0d4-ed9b3e5259d3	Panc-AdenoCa	73	1	2891	594	28
f4e926fd-006e-4c85-b71c-1433c325acb0	Panc-AdenoCa	125	87	2595	3338	52
a3210fd0-344c-468e-8ff2-2d0869a2fb75	Panc-AdenoCa	114	0	3816	1762	36
4db9e471-0068-4ec6-9bcb-33ef5fdec33e	Panc-AdenoCa	102	0	5005	0	31
228fb827-c05e-494c-8a21-e1d925e100cb	Panc-AdenoCa	108	65	4531	632	406
5187e77d-f412-4303-8049-11d1aa1a0235	Panc-AdenoCa	300	275	9786	6777	95
39c6c3b3-4683-4d11-984c-ed589188da65	Panc-AdenoCa	169	58	6804	2708	106
d5796835-d6cd-427e-a398-5fbef88b0648	Panc-AdenoCa	137	0	6343	1687	24
75cd90ef-e884-4812-bbf3-5a524d95147e	Panc-AdenoCa	86	79	3432	1635	47
ec646623-6d33-4fbd-888e-89f55d82eb11	Panc-AdenoCa	124	0	6226	1242	24
b47aa163-eec9-4225-940b-4373e78152e2	Panc-AdenoCa	77	0	3921	884	13
53e6a756-bdcc-4217-afe7-27d776159544	Panc-AdenoCa	67	23	1480	2722	17
241abdfd-e6de-4830-a233-4bbc5f622725	Panc-AdenoCa	181	129	9049	2422	81
8c233a11-3b2e-4273-bbe1-b5a5f5a351d5	Panc-AdenoCa	57	82	3605	0	30
73058c80-607e-4b55-b112-8f8f6775d014	Panc-AdenoCa	117	40	7798	0	27
7266ec7b-4824-4b88-910e-e9bfb848d55f	Panc-AdenoCa	85	16	4048	1757	51
bbbc531a-dd41-40b7-ae59-e35508aea0c7	Panc-AdenoCa	33	0	2136	184	19
94652d14-2e4d-4f4a-a4f7-8df77df788c0	Panc-AdenoCa	49	0	2607	878	49
78100212-65aa-4365-8b64-4b33f77732d5	Panc-AdenoCa	134	134	5430	4281	108
39d38c06-3779-4ca4-b103-1d096f93dae8	Panc-AdenoCa	60	0	4028	416	68
fa54205f-7e51-4e5a-9f0a-5e8a2e40235f	Panc-AdenoCa	41	1	2645	455	18
b80ca528-2c5f-400c-8df3-9c47869a64c2	Panc-AdenoCa	62	0	4568	386	55
e0aa815f-668a-4de9-bb32-3f215bb7f843	Panc-AdenoCa	80	0	5859	802	42
9011cf17-0783-4f9d-b355-4f0fc1a2e78b	Panc-AdenoCa	57	0	3786	956	39
631ab9d0-5400-400c-b0bc-c3e576bcfe06	Panc-AdenoCa	42	55	2866	618	39
3bfbc33d-804b-4bb3-97ac-97563d77b13d	Panc-AdenoCa	61	4	4178	1052	43
33061bf5-9b99-4735-a810-f2d5eeef6873	Panc-AdenoCa	41	5	3025	510	10
129459c1-38be-45da-bb87-18848c97c544	Panc-AdenoCa	89	48	2872	5134	64
f283ed80-8302-4f26-99ed-ea20d101289d	Panc-AdenoCa	50	4	4282	297	30
cb4608a7-6aec-4cba-b20f-489e214c9dbd	Panc-AdenoCa	42	5	3079	974	14
cc7af465-22ed-485d-a78c-282b840bf7c9	Panc-AdenoCa	42	15	3267	799	50
4a88981e-e409-440f-9bf0-71ca1bab8b4e	Panc-AdenoCa	47	1	4447	279	36
1e181878-c640-4e91-a620-3fc4b08a4de1	Panc-AdenoCa	73	0	6611	749	58
96cca60e-17dc-44c3-90f7-1b57b0e08e5f	Panc-AdenoCa	41	0	4109	411	54
5255d645-d3d2-422e-8449-046cd21f4935	Panc-AdenoCa	175	76	4426	15038	120
7981bbf3-dceb-4d89-900c-555967e97921	Panc-AdenoCa	94	14	10821	0	70
4cbe411b-b05e-46bd-bea8-126289a0866c	Panc-AdenoCa	45	0	4415	826	18
efacd7d6-56cf-4f6a-87f0-1a7ab6b1a643	Panc-AdenoCa	45	8	4580	769	16
748d3ff3-8699-4519-8e0f-26b6a0581bff	Panc-AdenoCa	35	3	3979	180	28
230f53ef-be3f-495e-9b95-b0f670bd6908	Panc-AdenoCa	9	0	1079	0	8
68ba1105-569a-4209-9b45-0e2d64931806	Panc-AdenoCa	42	10	5406	256	21
c3679262-63d7-463e-9501-6ab3f177aee8	Panc-AdenoCa	45	7	2629	3574	57
cba4de91-cce7-4edc-8450-d0a52c959586	Panc-AdenoCa	23	0	2707	497	24
f7702c0c-9636-4700-a8ae-7a58afd9fa71	Panc-AdenoCa	47	0	3980	2877	65
b04624d2-d8f8-4b51-be1b-72c73d8055f9	Panc-AdenoCa	20	7	2974	0	21
3fb8f017-576f-4901-b8bf-3a58e5d43de3	Panc-AdenoCa	16	0	2442	0	24
f4e673a9-5b85-46e7-bcac-2ce6e1026896	Panc-AdenoCa	47	123	7356	227	73
7d7fff91-3f69-4123-b514-140ed3d9cd66	Panc-AdenoCa	14	32	2315	0	16
25cf7449-8c5b-403e-aa75-e2af158598e8	Panc-AdenoCa	30	0	4467	586	37
46e166fe-3b20-49ad-98db-42c854c61c93	Panc-AdenoCa	21	5	3695	532	29
6ad44218-d34e-4126-bf56-1be2140cd3fb	Panc-AdenoCa	24	0	3835	1096	42
ac02c38e-5fca-4995-b0cc-39b6189976a3	Panc-AdenoCa	49	15	3218	7679	106
fa9a3247-a465-4fdf-bb64-5afaa83a5d76	Panc-AdenoCa	14	42	3108	0	11
72a5e569-99d4-47bc-be1b-6296a5025080	Panc-AdenoCa	31	104	6432	512	25
ded2689b-8e37-480c-b37c-acc538e54ddf	Panc-AdenoCa	20	0	3773	799	38
569ff1b4-de87-4309-8484-80549aaf9485	Panc-AdenoCa	8	15	2014	0	15
4c027164-12de-456f-b933-6bc91f70b46f	Panc-AdenoCa	25	0	4300	2245	105
2102558b-87b0-447b-bb9a-e4ae9df8b75e	Panc-AdenoCa	27	1	6786	425	46
368e592d-260c-4f58-81c4-a9f1e6177a4b	Panc-AdenoCa	27	145	7515	0	28
644c669b-937b-4adc-81b9-6a1811cba9da	Panc-AdenoCa	13	0	3255	449	73
7ccb9a4d-6f48-41c2-a630-27fde8c67d60	Panc-AdenoCa	24	5	1939	5546	62
b8270565-9e02-4d46-9534-08206bfd027a	Panc-AdenoCa	5	0	2630	319	27
2b6d4d66-7f0b-4bc0-b3d6-171956a937c5	Panc-AdenoCa	7	0	3968	470	43
65d2dbc3-a163-4696-b246-47a430e66572	Panc-AdenoCa	13	0	2561	5968	68
71ef8379-03a0-4b81-92c9-1ba666fe4d7a	Panc-AdenoCa	7	16	4230	534	28
1776f326-b12f-4355-8107-80fa6fcd2159	Panc-AdenoCa	5	0	2797	1454	17
1447c8cb-25d4-4092-8919-4df08f898d2d	Panc-AdenoCa	5	0	3904	536	31
09e1fe3e-bfd8-4175-ac42-0e1bf0ba5523	Panc-AdenoCa	0	0	4636	2248	55
[truncated: 584 more rows]

## Sheet: Figure2a2
Mutation	clonal [early]	clonal [late]	clonal [unsp]	subclonal	N/A
gencode:TP53	496	38	355	25	17
gencode:KRAS	108	4	149	9	1
gencode:PIK3CA	52	15	98	20	0
gencode:TERT	49	2	104	2	0
gencode:CDKN2A	57	6	60	5	7
gencode:CTNNB1	25	5	93	6	0
gencode:ARID1A	40	5	71	9	2
gencode:PTEN	27	2	67	19	4
gencode:KMT2D	31	2	70	8	0
gencode:SMAD4	19	4	69	14	2
gencode:APC	38	4	54	9	1
gencode:BRAF	49	1	40	3	0
gencode:VHL	11	1	72	6	0
gencode:PBRM1	11	1	53	8	1
gencode:CREBBP	18	2	38	3	0
gencode:ATM	11	1	31	13	2
gencode:SETD2	14	1	29	11	0
gencode:RB1	20	5	20	6	4
gencode:NOTCH1	22	4	20	8	0
gencode:ARID2	10	0	38	2	0
gencode:ALB	9	1	34	4	0
gencode:SMARCA4	13	0	26	6	0
gencode:NF1	18	0	23	3	1
gencode:NRAS	20	0	23	1	0
gencode:FBXW7	13	2	24	3	0
gencode:B2M	7	2	28	2	1
gencode:KMT2C	5	3	22	8	1
gencode:RMRP	2	9	23	5	0
gencode:NFE2L2	15	3	15	4	1
gencode:MEN1	11	0	23	3	1
gencode:GATA3	7	6	19	3	0
gencode:APOB	8	1	25	0	0
gencode:IDH1	4	0	27	3	0
gencode:SF3B1	5	2	20	7	0
gencode:MAP3K1	5	5	22	1	0
gencode:ARHGAP35	8	1	20	3	0
gencode:PIK3R1	7	2	17	5	1
gencode:BAP1	6	2	20	2	1
gencode:DDX3X	1	1	25	3	1
gencode:KDM6A	6	2	17	6	0
gencode:FOXA1	4	2	19	4	2
gencode:EGFR	20	4	5	1	0
gencode:ACVR2A	5	2	20	2	0
gencode:BTG1	1	0	25	0	2
gencode:KDM5C	4	1	17	6	0
gencode:CDH1	8	2	14	4	0
gencode:MAP2K4	6	2	13	4	1
gencode:AXIN1	5	1	19	1	0
gencode:ATRX	0	1	20	3	1
gencode:KEAP1	7	3	10	2	1
gencode:PTCH1	7	0	13	2	1
gencode:RFTN1	1	0	22	0	0
gencode:RNF43	5	1	13	2	1
gencode:GNAS	7	2	8	3	0
gencode:EPHA2	4	1	11	4	0
gencode:CASP8	4	2	11	2	0
gencode:TGFBR2	4	0	12	3	0
gencode:TNFRSF14	6	0	12	1	0
mirbase_pre:hsa-mir-142	0	2	14	2	0
gencode:TOB1	4	1	8	4	0
gencode:CARD11	5	0	11	1	0
gencode:STAT6	4	1	11	1	0
gencode:ACVR1B	6	0	10	1	0
gencode:EZH2	1	1	14	1	0
chr7:86865600-86866400:NA	2	2	11	1	0
gencode:CDKN1A	5	0	8	3	0
gencode:SPOP	1	0	15	0	0
gencode:ZFP36L2	2	1	13	0	0
gencode:TBX3	4	0	8	3	1
gencode:RBM10	1	2	12	1	0
gencode:FBXO11	0	0	13	3	0
gencode:CDKN1B	6	0	6	3	0
gencode:ELF3	5	2	8	0	0
gencode:MCL1	1	0	14	0	0
gencode:RPL22	1	0	11	3	0
gencode:DAXX	3	1	11	0	0
gencode:ERBB4	4	1	8	2	0
gencode:NOTCH2	7	4	3	1	0
gencode:STK11	7	0	7	1	0
gencode:CBFB	3	0	11	0	0
gencode:CCND3	2	0	11	1	0
gencode:CDK12	5	2	6	1	0
gencode:HLA-A	6	1	6	1	0
gencode:KLHL6	2	1	11	0	0
gencode:MTOR	1	1	12	0	0
gencode:SETDB1	7	1	6	0	0
gencode:TBL1XR1	1	0	11	2	0
gencode:GNAI2	2	2	8	1	0
gencode:HLA-B	5	0	6	1	1
gencode:MAP2K7	5	2	5	1	0
gencode:MYC	2	1	10	0	0
gencode:RPL5	1	0	6	6	0
gencode:BRCA2	3	0	9	1	0
gencode:TSC1	3	2	7	1	0
gencode:PTDSS1	3	1	4	4	0
gencode:AKT1	8	1	3	0	0
gencode:GNA13	2	2	6	2	0
gencode:MYD88	2	1	9	0	0
gencode:STAT3	1	0	9	1	1
gencode:TET2	2	0	7	3	0
gencode:RP11-440L14.1	3	3	5	1	0
gencode:FAT1	5	1	5	1	0
gencode:CIC	0	1	6	4	0
gencode:DNMT3A	0	0	9	2	0
gencode:EEF1A1	2	0	8	1	0
gencode:FOXO1	3	0	7	1	0
gencode:KIT	4	0	4	3	0
gencode:NFKBIE	2	1	6	2	0
gencode:TMSB4X	2	1	8	0	0
gencode:TRRAP	3	0	7	1	0
gencode:MGA	4	1	6	0	0
gencode:RNF34	4	3	3	0	0
gencode:EBF1	1	1	8	0	0
gencode:ERBB2	3	2	3	2	0
gencode:RHOA	2	0	8	0	0
gencode:SGK1	1	0	8	0	1
gencode:TCF7L2	2	0	8	0	0
gencode:HES1	8	0	2	0	0
gencode:DCC	0	0	8	2	0
gencode:MTG2	1	0	7	1	0
gencode:BAX	2	0	6	1	0
gencode:FGFR1	2	0	7	0	0
gencode:FGFR3	5	0	3	0	1
gencode:HRAS	6	0	2	1	0
gencode:PPP2R1A	5	0	4	0	0
gencode:RAC1	6	0	2	1	0
gencode:RPS6KA3	1	0	8	0	0
gencode:RPPH1	3	0	4	2	0
gencode:ASXL1	1	0	7	1	0
gencode:BRCA1	4	1	4	0	0
gencode:BRD7	1	1	7	0	0
gencode:NF2	5	0	3	1	0
gencode:RASA1	1	1	5	2	0
gencode:TMEM30A	1	0	7	1	0
gencode:GRB2	4	0	4	0	0
gencode:HIST1H2AG	2	0	5	1	0
gencode:POLE	0	0	7	1	0
gencode:PRKAR1A	1	0	6	1	0
gencode:PRKCD	1	0	7	0	0
gencode:PTPN11	0	0	8	0	0
gencode:RRAGC	0	0	8	0	0
gencode:SMO	3	1	1	3	0
gencode:U2AF1	3	0	4	1	0
gencode:XPO1	1	0	6	1	0
gencode:CTCF	0	0	7	1	0
gencode:NCOR1	3	2	3	0	0
gencode:CUL3	2	1	4	1	0
gencode:DNM2	1	1	5	1	0
gencode:EP300	1	0	5	2	0
gencode:AXIN2	1	0	6	0	0
gencode:CAMK1	1	0	4	0	2
gencode:KBTBD4	2	0	3	2	0
gencode:MAP2K1	1	1	5	0	0
gencode:RAD21	0	1	6	0	0
gencode:TSC2	0	0	6	1	0
gencode:NFKBIZ	0	0	5	1	0
gencode:AJUBA	2	1	3	0	0
gencode:ARID1B	2	0	4	0	0
gencode:CTC-512J12.6	2	0	4	0	0
gencode:FGFR2	2	1	3	0	0
gencode:PLK1	2	0	3	1	0
gencode:RIPK4	1	0	5	0	0
gencode:SOX9	2	1	3	0	0
gencode:SRSF7	0	1	5	0	0
gencode:STAG2	1	0	4	0	1
gencode:ZNF292	0	0	6	0	0
gencode:POLR3E	0	3	1	2	0
gencode:FUBP1	1	1	3	0	1
gencode:SMAD2	2	0	3	1	0
gencode:PHF6	0	0	6	0	0
gencode:TMEM107	0	0	3	2	0
gencode:BRPF1	0	1	3	1	0
gencode:CBLB	3	0	1	1	0
gencode:CTDNEP1	1	0	2	1	1
gencode:DLC1	1	1	1	2	0
gencode:DYRK1A	1	0	4	0	0
gencode:HNF4A	0	1	4	0	0
gencode:LATS1	3	0	2	0	0
gencode:MEF2B	0	1	4	0	0
gencode:PA2G4	0	0	5	0	0
gencode:WT1	2	1	2	0	0
gencode:ZFP36L1	0	1	4	0	0
gencode:ATR	1	1	3	0	0
gencode:DICER1	0	0	4	1	0
gencode:IRF1	0	1	3	1	0
gencode:SMARCB1	1	0	4	0	0
gencode:ERCC5	1	0	4	0	0
gencode:DTL	2	0	2	0	0
gencode:BCOR	0	0	3	1	0
gencode:DYNC1I1	1	1	2	0	0
gencode:ERCC3	0	0	4	0	0
gencode:FIP1L1	1	0	3	0	0
gencode:H3F3B	0	0	4	0	0
gencode:LDB1	0	0	3	0	1
gencode:MAP3K13	1	1	2	0	0
gencode:MED12	1	0	2	1	0
gencode:MET	3	0	1	0	0
gencode:MSH6	0	0	2	2	0
gencode:NXF1	0	0	4	0	0
gencode:PCBP1	1	0	3	0	0
gencode:RAF1	0	0	4	0	0
gencode:RELA	0	2	1	1	0
gencode:TBR1	0	0	4	0	0
gencode:TCF4	0	1	3	0	0
gencode:UBR5	1	0	2	1	0
gencode:ERBB2IP	1	1	2	0	0
gencode:IRF2	1	0	3	0	0
gencode:PMS2	1	0	1	2	0
gencode:PTPRJ	2	0	2	0	0
gencode:ACACA	0	0	3	0	0
gencode:AKT2	0	0	3	0	0
gencode:ANK3	0	0	2	1	0
gencode:CHD6	1	0	2	0	0
gencode:ERBB3	1	0	2	0	0
gencode:ERCC6	0	0	3	0	0
gencode:FMR1	0	0	2	1	0
gencode:H3F3A	0	0	3	0	0
gencode:HDAC2	1	0	2	0	0
gencode:HNF1A	1	0	2	0	0
gencode:IDH2	0	0	3	0	0
gencode:IGF2R	1	0	1	1	0
gencode:IRF4	0	0	2	1	0
gencode:MLH3	0	0	2	1	0
gencode:NSD1	0	0	3	0	0
gencode:PLCG1	1	0	2	0	0
gencode:PMS1	1	0	2	0	0
gencode:PPM1D	0	0	2	1	0
gencode:PPP6C	2	0	1	0	0
gencode:RAD50	1	1	1	0	0
gencode:RUNX1	0	0	3	0	0
gencode:RUNX1T1	2	0	1	0	0
gencode:ARID5B	0	0	3	0	0
gencode:BMPR1A	1	1	1	0	0
gencode:DDB2	1	0	2	0	0
gencode:GPS2	0	0	3	0	0
gencode:KANSL1	0	0	3	0	0
gencode:KLF6	0	0	3	0	0
gencode:RTN4	1	1	0	1	0
gencode:CHEK2	0	0	3	0	0
gencode:CLASP2	0	1	2	0	0
gencode:ARFGEF1	2	0	0	0	0
gencode:CALR	0	1	0	1	0
gencode:CDC27	2	0	0	0	0
gencode:CDKN2C	0	1	1	0	0
gencode:CHD2	0	0	2	0	0
gencode:CUX1	1	0	1	0	0
gencode:FAS	1	0	1	0	0
gencode:FGFR4	1	0	1	0	0
gencode:FH	0	0	1	1	0
gencode:FLCN	1	0	1	0	0
gencode:FLT4	0	0	2	0	0
gencode:FOXA2	1	0	1	0	0
gencode:GNAQ	1	0	1	0	0
gencode:HERC2	0	0	1	1	0
gencode:HSPA8	0	0	2	0	0
gencode:ING1	0	0	1	1	0
gencode:IRF8	1	1	0	0	0
gencode:JAK2	1	0	1	0	0
gencode:KDR	2	0	0	0	0
gencode:MSH2	0	0	2	0	0
gencode:NUP93	0	0	2	0	0
gencode:PLCG2	1	0	1	0	0
gencode:PTPN12	0	1	1	0	0
gencode:PTPRB	1	0	1	0	0
gencode:SEC24D	0	0	2	0	0
gencode:SMARCA1	0	0	1	1	0
gencode:SPEN	0	1	1	0	0
gencode:TRIP12	0	0	2	0	0
gencode:WAS	0	0	2	0	0
gencode:ZFHX3	0	0	2	0	0
gencode:DIS3	0	0	1	1	0
gencode:GNG2	0	0	2	0	0
gencode:NBN	1	0	1	0	0
gencode:TRAM2-AS1	1	0	1	0	0
gencode:APAF1	1	0	1	0	0
gencode:BMPR2	0	1	0	1	0
gencode:CCAR1	0	0	2	0	0
gencode:CDC73	0	0	2	0	0
gencode:CYLD	1	0	1	0	0
gencode:EXT2	0	0	2	0	0
gencode:FANCA	0	1	1	0	0
gencode:FANCE	1	0	0	1	0
gencode:INPPL1	1	0	1	0	0
gencode:ITSN1	0	0	2	0	0
gencode:RBBP8	0	0	2	0	0
gencode:WRN	0	0	2	0	0
gencode:ZRSR2	0	0	1	1	0
chr6:152022800-152024800:NA	0	0	1	0	0
gencode:ABL1	1	0	0	0	0
gencode:ACVR1	0	0	1	0	0
gencode:ALK	0	0	1	0	0
gencode:AQR	0	0	1	0	0
gencode:AR	1	0	0	0	0
gencode:ARFGEF2	0	0	1	0	0
gencode:ARID4B	0	0	1	0	0
gencode:ARNTL	0	0	1	0	0
gencode:ASH1L	0	0	1	0	0
gencode:ATIC	0	0	1	0	0
gencode:BAZ2B	0	1	0	0	0
gencode:BCL6	0	0	1	0	0
gencode:BIRC3	0	0	1	0	0
gencode:BLM	0	0	1	0	0
gencode:CCND1	0	0	1	0	0
gencode:CDK6	0	0	1	0	0
gencode:CEP290	0	0	0	1	0
gencode:CHD3	0	0	1	0	0
gencode:CLTC	0	0	0	1	0
gencode:CNOT1	1	0	0	0	0
gencode:CNOT3	0	0	1	0	0
gencode:COL1A1	1	0	0	0	0
gencode:CSNK1A1	0	0	1	0	0
gencode:CSNK2A1	0	0	1	0	0
gencode:DPYD	1	0	0	0	0
gencode:EFTUD2	0	0	1	0	0
gencode:EIF2AK3	0	0	1	0	0
gencode:EPHB2	0	0	1	0	0
gencode:ERCC2	1	0	0	0	0
gencode:ERCC4	0	0	1	0	0
gencode:ESR1	0	0	1	0	0
gencode:EXT1	0	0	1	0	0
gencode:FANCF	0	1	0	0	0
gencode:FANCG	1	0	0	0	0
gencode:FN1	0	0	0	1	0
gencode:GATA2	0	0	1	0	0
gencode:GPSM2	0	0	1	0	0
gencode:HIST1H3D	1	0	0	0	0
gencode:HIST1H3I	0	0	1	0	0
gencode:JAK3	1	0	0	0	0
gencode:KLF5	1	0	0	0	0
gencode:LRP6	1	0	0	0	0
gencode:LZTS1	0	0	1	0	0
gencode:MACF1	0	0	1	0	0
gencode:MAGI2	0	0	1	0	0
gencode:MAP3K11	0	0	1	0	0
gencode:MAPK1	0	0	0	1	0
gencode:MED17	0	0	1	0	0
gencode:MLH1	0	0	1	0	0
gencode:MUC4	0	0	1	0	0
gencode:MUTYH	0	0	1	0	0
gencode:MYB	0	0	1	0	0
gencode:MYH10	0	0	0	0	1
gencode:MYH11	0	1	0	0	0
gencode:MYH9	1	0	0	0	0
gencode:NUP98	0	0	1	0	0
gencode:OGG1	0	0	1	0	0
gencode:OPCML	1	0	0	0	0
gencode:PALB2	0	0	1	0	0
gencode:PAX5	1	0	0	0	0
gencode:PDGFRA	0	0	1	0	0
gencode:PHOX2B	1	0	0	0	0
gencode:PIK3C2B	1	0	0	0	0
gencode:PIK3CB	0	0	1	0	0
gencode:PIK3CD	0	0	1	0	0
gencode:PIK3R2	0	1	0	0	0
gencode:PPARG	0	0	1	0	0
gencode:PRF1	0	0	1	0	0
gencode:PSMD11	0	0	1	0	0
gencode:PTPRC	0	0	1	0	0
gencode:RAD51D	0	0	0	1	0
gencode:RAD54L	0	0	1	0	0
gencode:RASA2	0	0	1	0	0
gencode:RET	0	1	0	0	0
gencode:ROS1	0	0	1	0	0
gencode:RRAS2	1	0	0	0	0
gencode:SDHB	0	0	1	0	0
gencode:SEC31A	0	0	1	0	0
gencode:SF3B3	0	0	1	0	0
gencode:SH2B3	1	0	0	0	0
gencode:SMAD3	0	0	1	0	0
gencode:SOS2	0	0	1	0	0
gencode:SPTAN1	0	0	1	0	0
gencode:SRC	1	0	0	0	0
gencode:SRSF2	0	1	0	0	0
gencode:SUFU	0	0	1	0	0
gencode:SYNCRIP	0	0	0	0	1
gencode:TAOK1	0	0	1	0	0
gencode:TCF12	0	0	1	0	0
gencode:TJP1	0	0	1	0	0
gencode:TJP2	0	0	1	0	0
gencode:TOM1	1	0	0	0	0
gencode:TRAF7	1	0	0	0	0
gencode:TXNIP	0	0	1	0	0
gencode:WHSC1	0	0	1	0	0
gencode:WNK1	0	0	1	0	0
gencode:XPA	1	0	0	0	0
gencode:XRN1	0	0	0	1	0
gencode:ZNF750	1	0	0	0	0
gencode:CASP10	0	1	0	0	0
gencode:CBLC	0	0	0	1	0
gencode:CHD8	1	0	0	0	0
gencode:CLSPN	0	0	1	0	0
gencode:CSDE1	0	0	1	0	0
gencode:CUL2	0	0	1	0	0
gencode:EIF1AX	0	0	1	0	0
gencode:LRPPRC	0	0	1	0	0
gencode:MAD1L1	0	0	0	1	0
gencode:MCC	0	0	1	0	0
gencode:MSH3	0	0	1	0	0
gencode:TMEM127	0	0	1	0	0
gencode:TNFAIP3	0	0	1	0	0
gencode:WWOX	0	1	0	0	0
				5756	5827

## Sheet: Figure2a3
	Biliary-AdenoCa	Bladder-TCC	Bone-Benign	Bone-Epith	Bone-Osteosarc	Breast-AdenoCa	Breast-DCIS	Breast-LobularCa	CNS-GBM	CNS-Medullo	CNS-Oligo	CNS-PiloAstro	Cervix-AdenoCa	Cervix-SCC	ColoRect-AdenoCa	Eso-AdenoCa	Head-SCC	Kidney-CCRCC	Kidney-ChRCC	Kidney-PapRCC	Liver-HCC	Lung-AdenoCa	Lung-SCC	Lymph-BNHL	Lymph-CLL	Myeloid-AML	Myeloid-MDS	Myeloid-MPN	Ovary-AdenoCa	Panc-AdenoCa	Panc-Endocrine	Prost-AdenoCa	Skin-Melanoma	SoftTissue-Leiomyo	SoftTissue-Liposarc	Stomach-AdenoCa	Thy-AdenoCa	Uterus-AdenoCa
gencode:TP53	11	10	0	1	11	107	0	5	14	2	8	0	0	0	34	86	37	4	6	1	101	15	42	27	7	0	0	2	109	178	3	17	20	7	0	30	1	35
gencode:KRAS	4	0	0	0	0	0	0	0	0	0	0	2	1	1	30	5	1	0	0	0	1	7	1	0	0	0	0	0	1	206	0	1	3	1	0	3	0	3
gencode:PIK3CA	3	2	0	0	1	58	1	4	4	4	0	1	0	2	26	7	12	1	0	0	3	1	6	1	0	0	0	0	2	4	0	2	2	2	0	14	0	22
gencode:TERT	1	16	0	2	0	0	0	0	26	5	11	0	0	1	1	0	7	3	0	0	12	1	0	0	1	0	0	0	0	0	0	0	58	0	0	0	12	0
gencode:CDKN2A	1	0	0	0	1	2	0	0	1	0	0	0	0	0	0	15	13	0	0	0	4	1	11	2	0	0	0	0	0	53	1	0	26	0	0	3	0	1
gencode:CTNNB1	0	0	0	0	0	0	0	0	0	3	0	0	0	0	12	4	0	0	0	0	86	4	0	0	0	0	0	0	0	1	1	3	1	0	0	9	0	5
gencode:ARID1A	5	5	0	0	0	2	0	0	0	1	1	0	0	0	4	19	0	2	0	1	23	2	3	13	0	0	0	0	0	24	1	1	1	0	0	9	0	10
gencode:PTEN	3	0	0	0	1	11	1	2	7	2	1	0	0	0	6	4	0	8	1	1	6	0	2	6	0	0	0	0	0	2	7	10	11	1	0	5	0	21
gencode:KMT2D	1	7	0	0	1	3	0	0	0	14	0	0	0	2	2	0	3	0	0	0	2	0	10	50	1	0	0	0	2	3	0	4	0	0	0	4	0	2
gencode:SMAD4	5	0	0	0	0	4	0	0	0	0	0	0	1	0	11	16	0	1	0	0	1	1	0	0	0	0	0	0	1	58	2	0	0	0	0	7	0	0
gencode:APC	1	0	0	0	0	2	0	0	0	0	0	0	0	0	71	11	0	0	0	0	5	0	2	0	0	0	0	0	0	4	0	3	2	0	0	4	1	0
gencode:BRAF	1	0	0	0	0	0	0	0	0	0	0	6	0	0	2	1	0	1	0	0	3	2	0	1	4	0	0	0	1	4	0	1	54	0	0	2	10	0
gencode:VHL	0	0	0	0	0	0	0	0	0	0	0	0	0	0	0	0	0	84	0	2	0	0	0	0	0	0	0	0	0	0	2	0	1	0	0	0	0	1
gencode:PBRM1	2	1	0	0	0	1	0	0	1	0	0	0	0	0	1	3	1	56	0	1	2	0	0	0	0	0	0	0	0	4	0	0	0	0	0	1	0	0
gencode:CREBBP	0	1	0	0	0	0	0	0	0	1	0	0	0	0	1	0	0	0	0	0	1	0	10	42	2	0	0	0	2	0	0	0	0	0	0	0	0	1
gencode:ATM	0	1	0	0	0	1	0	0	1	1	0	1	0	0	10	3	0	7	1	0	0	1	1	0	14	0	0	0	0	7	2	4	1	0	0	0	0	2
gencode:SETD2	0	1	0	0	0	0	0	0	0	2	0	1	0	0	1	0	0	20	1	1	2	2	0	0	3	0	0	0	1	7	7	5	0	0	0	1	0	0
gencode:RB1	0	5	0	0	3	5	0	0	3	0	0	0	0	0	1	1	1	0	0	0	11	2	2	0	0	0	0	0	7	3	1	2	2	3	0	1	0	2
gencode:NOTCH1	1	1	0	0	0	2	0	0	1	2	1	0	0	1	0	4	13	0	0	0	1	0	16	0	3	0	0	0	1	0	1	1	0	0	0	5	0	0
gencode:ARID2	2	0	0	0	0	1	0	0	1	1	0	0	0	0	3	1	1	0	0	1	27	1	0	0	0	0	0	1	0	2	1	3	1	0	1	2	0	0
gencode:ALB	1	0	0	0	0	0	0	0	0	0	0	0	0	0	1	0	2	0	0	0	42	0	0	0	0	0	0	0	0	1	0	0	0	0	0	0	1	0
gencode:SMARCA4	0	1	0	0	0	1	0	0	0	6	0	0	0	1	3	5	0	1	0	2	0	2	2	13	0	0	0	1	0	2	0	0	0	0	0	3	0	2
gencode:NF1	2	1	0	0	0	3	0	0	1	0	0	5	0	0	4	1	1	1	0	0	3	2	3	0	0	0	0	1	4	1	0	0	11	0	0	0	0	1
gencode:NRAS	0	0	0	0	0	0	0	0	0	0	0	0	0	0	4	0	0	0	1	0	2	0	0	2	0	3	0	0	0	4	0	0	25	0	0	0	2	1
gencode:FBXW7	2	0	0	0	0	3	0	0	0	4	0	0	2	0	11	1	1	0	0	1	2	0	4	0	1	0	0	0	0	3	0	1	0	0	0	1	0	5
gencode:B2M	0	1	0	0	0	1	0	0	0	0	0	0	0	0	6	0	2	0	0	0	1	0	1	24	0	0	0	0	0	1	0	1	0	0	0	2	0	0
gencode:KMT2C	1	0	0	0	0	8	0	3	0	6	0	0	1	0	1	1	0	2	0	0	3	0	1	0	0	0	0	0	0	6	0	3	0	0	0	1	0	2
gencode:RMRP	0	0	0	0	0	7	0	0	0	0	0	0	0	0	0	0	0	3	0	2	8	2	1	0	0	0	0	0	1	2	2	0	4	0	0	5	2	0
gencode:NFE2L2	0	2	0	0	1	0	0	0	0	0	0	0	0	0	0	0	1	0	0	1	13	0	20	0	0	0	0	0	0	0	0	0	0	0	0	0	0	0
gencode:MEN1	0	0	0	0	0	1	0	0	0	0	0	0	0	0	0	1	0	1	0	0	0	0	0	0	0	0	0	0	0	0	31	0	2	0	0	2	0	0
gencode:GATA3	1	1	0	0	0	21	0	0	0	0	0	0	0	0	2	1	2	0	0	0	3	1	0	0	0	0	0	0	0	1	0	0	0	0	0	1	0	1
gencode:APOB	0	0	0	0	0	0	0	0	0	0	0	0	0	0	0	0	0	0	0	0	34	0	0	0	0	0	0	0	0	0	0	0	0	0	0	0	0	0
gencode:IDH1	1	0	0	0	0	1	0	0	4	2	16	0	0	0	1	0	0	0	0	0	3	0	0	1	0	0	0	0	0	0	0	2	3	0	0	0	0	0
gencode:SF3B1	1	1	0	0	0	5	0	0	0	0	0	0	0	0	1	1	0	0	0	0	3	0	0	0	9	0	0	0	0	6	1	3	2	0	1	0	0	0
gencode:MAP3K1	0	1	0	0	0	19	2	1	0	0	0	0	0	0	0	1	0	2	0	0	1	0	0	0	0	0	0	0	1	1	0	0	0	0	0	0	0	4
gencode:ARHGAP35	1	1	0	0	0	1	0	1	0	0	0	0	0	0	1	0	2	6	0	0	1	0	2	0	0	0	0	0	2	4	0	1	0	0	0	0	0	9
gencode:PIK3R1	0	0	0	1	0	3	0	0	1	1	0	0	0	0	5	0	0	2	0	0	1	0	0	1	0	0	0	0	0	0	0	0	2	0	0	1	0	14
gencode:BAP1	2	0	0	0	0	1	0	0	0	0	0	0	0	0	0	0	0	9	0	3	14	0	0	0	0	0	0	0	0	0	0	0	1	0	0	1	0	0
gencode:DDX3X	0	0	0	0	0	1	0	0	0	18	0	0	0	0	0	0	0	0	0	0	1	0	0	9	1	0	0	0	0	0	0	1	0	0	0	0	0	0
gencode:KDM6A	0	10	0	1	0	2	0	0	0	5	0	0	0	0	0	0	0	0	1	0	0	0	0	0	0	0	0	0	0	8	2	2	0	0	0	0	0	0
gencode:FOXA1	0	0	0	0	0	5	0	1	0	0	0	0	0	0	0	1	0	0	0	0	0	0	0	0	0	0	0	0	0	0	0	24	0	0	0	0	0	0
gencode:EGFR	0	0	0	0	0	0	0	1	24	0	0	0	0	0	1	1	0	0	0	0	1	2	0	0	0	0	0	0	0	0	0	0	0	0	0	0	0	0
gencode:ACVR2A	3	0	0	0	0	1	0	0	0	0	0	0	1	0	7	0	0	0	0	0	7	0	0	0	0	0	0	0	0	5	0	0	0	0	0	4	0	1
gencode:BTG1	0	0	0	0	0	0	0	0	0	0	0	0	0	0	0	0	0	0	0	0	0	0	0	27	0	0	0	0	0	0	0	1	0	0	0	0	0	0
gencode:KDM5C	0	1	0	0	0	2	0	0	0	2	0	0	0	0	3	1	2	7	0	0	0	2	0	0	0	1	0	0	1	2	1	0	0	1	0	1	0	1
gencode:CDH1	0	1	0	0	0	7	0	6	0	0	0	0	0	0	2	2	0	0	0	0	1	0	1	0	0	0	0	0	0	1	0	2	0	0	0	4	0	1
gencode:MAP2K4	0	0	0	0	0	5	0	0	0	0	0	0	0	0	4	1	0	0	0	0	2	1	0	0	0	0	0	0	1	10	0	0	0	0	0	1	0	1
gencode:AXIN1	0	0	0	0	0	0	0	0	0	0	0	0	0	0	0	1	0	0	0	0	25	0	0	0	0	0	0	0	0	0	0	0	0	0	0	0	0	0
gencode:ATRX	0	0	0	0	0	0	0	0	4	0	6	0	0	1	0	0	0	0	0	0	3	0	0	0	0	0	0	0	0	0	10	0	0	0	1	0	0	0
gencode:KEAP1	1	0	0	0	0	0	0	1	0	0	0	0	0	1	0	0	0	0	0	0	10	8	0	0	0	0	0	0	1	0	0	1	0	0	0	0	0	0
gencode:PTCH1	0	0	0	0	0	0	0	0	0	22	0	0	0	0	0	0	0	0	0	0	0	0	1	0	0	0	0	0	0	0	0	0	0	0	0	0	0	0
gencode:RFTN1	0	0	0	0	0	0	0	0	0	0	0	0	0	0	0	0	0	0	0	0	0	0	0	23	0	0	0	0	0	0	0	0	0	0	0	0	0	0
gencode:RNF43	1	0	0	0	0	1	0	0	0	0	0	0	0	0	1	2	0	0	0	0	0	0	0	0	0	0	0	0	1	10	0	2	0	0	0	2	0	2
gencode:GNAS	0	0	0	0	0	2	0	0	0	0	0	0	0	0	2	2	0	0	0	0	1	0	0	0	0	0	0	0	0	12	0	0	1	0	0	0	0	0
gencode:EPHA2	2	1	0	0	0	0	0	0	0	0	0	0	0	0	1	2	2	0	0	1	2	0	0	0	0	0	0	0	4	1	0	1	0	0	0	2	0	1
gencode:CASP8	0	1	0	0	0	1	0	0	0	0	0	0	0	1	3	0	7	0	0	0	3	0	0	0	0	0	0	0	1	0	0	1	0	0	0	1	0	0
gencode:TGFBR2	0	0	0	0	0	1	0	0	0	0	0	0	0	1	2	2	1	1	0	0	0	0	0	0	0	0	0	0	0	9	1	0	1	0	0	0	0	0
gencode:TNFRSF14	0	0	0	0	0	0	0	0	0	0	0	0	0	0	0	0	0	0	0	0	0	0	0	19	0	0	0	0	0	0	0	0	0	0	0	0	0	0
mirbase_pre:hsa-mir-142	0	0	0	0	0	0	0	0	0	0	0	0	0	0	0	0	0	0	0	0	0	0	0	16	2	0	0	0	0	0	0	0	0	0	0	0	0	0
gencode:TOB1	0	1	0	0	1	1	0	0	0	0	0	0	0	0	3	1	1	1	0	0	2	0	0	0	0	0	0	0	0	2	0	1	0	0	0	1	0	2
gencode:CARD11	0	0	0	0	0	0	0	0	0	0	0	0	0	0	0	0	0	0	0	0	0	0	0	16	1	0	0	0	0	0	0	0	0	0	0	0	0	0
gencode:STAT6	0	0	0	0	0	0	0	0	0	0	0	0	0	0	0	1	0	0	0	0	0	0	0	14	0	0	0	0	0	2	0	0	0	0	0	0	0	0
gencode:ACVR1B	1	0	0	0	0	1	0	0	0	0	0	0	0	0	3	0	1	1	0	0	0	0	0	0	0	0	0	0	0	6	1	1	0	0	0	1	0	1
gencode:EZH2	0	1	0	0	0	0	0	0	0	0	0	0	0	0	0	0	0	1	0	0	0	0	0	13	0	1	0	0	0	0	0	0	1	0	0	0	0	0
chr7:86865600-86866400:NA	0	0	0	0	0	0	0	0	0	0	0	0	0	0	0	10	0	0	0	0	3	0	1	0	0	0	0	0	1	0	0	0	1	0	0	0	0	0
gencode:CDKN1A	0	4	0	0	0	0	0	0	0	0	0	0	0	0	1	0	0	0	1	0	7	0	0	0	0	0	0	0	0	0	1	0	0	0	1	0	1	0
gencode:SPOP	0	0	0	0	0	0	0	0	0	0	0	0	0	0	0	0	0	0	0	0	0	0	0	0	0	0	0	0	0	0	0	14	1	0	0	0	1	0
gencode:ZFP36L2	0	0	0	0	0	1	0	0	0	0	0	0	0	0	5	0	0	1	0	0	0	0	0	0	0	0	0	0	0	8	0	0	0	0	0	1	0	0
gencode:TBX3	0	0	0	0	0	4	0	1	0	0	0	0	0	0	3	0	0	0	0	0	1	0	0	0	0	0	0	0	0	1	0	4	0	0	0	0	1	1
gencode:RBM10	0	0	0	0	0	0	0	0	0	0	0	0	0	0	0	0	0	0	1	0	0	4	0	0	0	0	0	1	2	8	0	0	0	0	0	0	0	0
gencode:FBXO11	0	0	0	0	0	0	0	0	0	0	0	0	0	0	0	0	0	0	0	0	0	0	0	16	0	0	0	0	0	0	0	0	0	0	0	0	0	0
gencode:CDKN1B	2	1	0	0	0	1	0	0	0	0	0	0	0	0	1	0	1	0	0	0	2	2	0	0	0	0	0	1	0	1	1	2	0	0	0	0	0	0
gencode:ELF3	0	3	0	0	0	0	0	0	0	0	0	0	0	0	0	3	0	1	0	0	3	1	1	0	0	0	0	0	0	2	0	0	0	0	0	1	0	0
gencode:MCL1	0	0	0	0	0	0	0	0	0	0	0	0	0	0	0	0	0	0	0	0	0	0	0	14	1	0	0	0	0	0	0	0	0	0	0	0	0	0
gencode:RPL22	2	0	0	0	0	1	0	0	0	0	0	0	0	0	2	0	0	0	0	0	5	0	0	0	0	0	0	0	0	0	0	0	0	0	0	3	0	2
gencode:DAXX	0	0	0	0	0	0	0	0	0	0	0	0	0	0	0	0	0	0	0	0	0	0	0	0	0	0	0	0	0	0	15	0	0	0	0	0	0	0
gencode:ERBB4	0	0	0	0	0	0	0	0	0	0	0	0	0	0	0	0	0	0	0	0	1	0	0	1	1	0	0	0	0	2	0	0	8	0	0	1	0	1
gencode:NOTCH2	0	0	0	0	0	10	0	3	0	0	0	0	0	0	0	0	0	0	0	0	0	0	0	2	0	0	0	0	0	0	0	0	0	0	0	0	0	0
gencode:STK11	0	0	0	0	0	1	0	0	0	0	0	0	0	2	0	1	1	0	0	0	0	7	0	0	0	0	0	0	0	1	0	0	2	0	0	0	0	0
gencode:CBFB	0	0	0	0	0	10	0	0	0	0	0	0	0	0	0	0	0	0	0	0	0	0	1	0	0	0	0	0	1	0	0	0	0	0	0	1	0	1
gencode:CCND3	0	0	0	0	0	0	0	0	0	0	0	0	0	0	0	0	0	0	0	0	0	0	0	14	0	0	0	0	0	0	0	0	0	0	0	0	0	0
gencode:CDK12	0	0	0	0	0	0	0	0	0	0	0	0	0	0	0	0	0	1	0	0	1	0	0	0	1	0	0	0	8	0	0	0	2	0	0	1	0	0
gencode:HLA-A	0	0	0	0	0	0	0	0	0	0	0	0	0	1	2	1	4	0	0	0	3	1	0	0	0	0	0	0	0	1	0	1	0	0	0	0	0	0
gencode:KLHL6	0	0	0	0	0	0	0	0	0	0	0	0	0	0	0	0	0	0	0	0	0	0	0	13	1	0	0	0	0	0	0	0	0	0	0	0	0	0
gencode:MTOR	0	0	0	0	0	0	0	0	0	0	0	0	0	0	1	1	0	9	0	0	1	0	1	1	0	0	0	0	0	0	0	0	0	0	0	0	0	0
gencode:SETDB1	0	0	0	0	0	0	0	0	0	0	0	0	0	0	0	0	0	0	0	0	13	0	1	0	0	0	0	0	0	0	0	0	0	0	0	0	0	0
gencode:TBL1XR1	0	0	0	0	0	1	0	0	0	0	0	0	0	0	2	0	0	0	0	0	0	0	0	9	0	0	0	0	0	0	0	1	1	0	0	0	0	0
gencode:GNAI2	0	0	0	0	0	0	0	0	0	0	0	0	0	0	0	0	0	0	0	0	0	0	0	11	0	0	0	0	0	0	0	0	2	0	0	0	0	0
gencode:HLA-B	0	0	0	0	0	0	0	0	0	0	0	0	0	0	0	0	0	0	0	0	0	0	0	13	0	0	0	0	0	0	0	0	0	0	0	0	0	0
gencode:MAP2K7	0	0	0	0	0	0	0	0	0	0	0	0	0	0	1	5	0	0	0	0	0	2	0	0	0	0	0	0	1	2	0	0	0	0	0	2	0	0
gencode:MYC	0	0	0	0	0	0	0	0	0	0	0	0	0	0	0	0	0	0	0	0	0	0	1	11	0	0	0	0	0	0	1	0	0	0	0	0	0	0
gencode:RPL5	0	0	0	0	0	0	0	0	2	0	0	0	0	0	2	0	0	0	0	0	5	1	0	0	0	0	0	0	0	1	0	2	0	0	0	0	0	0
gencode:BRCA2	0	0	0	0	0	3	0	0	0	0	0	0	0	0	0	0	0	0	0	0	1	0	0	0	0	0	0	0	4	3	0	0	0	1	0	0	0	1
gencode:TSC1	1	2	0	0	0	0	0	0	0	0	0	0	0	0	0	0	0	0	2	0	4	0	1	0	0	0	0	0	0	0	1	0	0	0	0	1	0	1
gencode:PTDSS1	1	0	0	0	0	0	0	0	0	0	0	0	0	0	1	6	0	0	0	0	0	0	0	0	0	0	0	0	0	2	0	0	0	0	0	2	0	0
gencode:AKT1	0	0	0	0	0	6	0	1	0	0	0	0	0	0	0	0	1	0	0	0	0	0	0	0	0	0	0	0	0	0	0	0	1	0	0	0	1	2
gencode:GNA13	0	0	0	0	0	1	0	0	0	1	0	0	0	0	0	0	0	0	0	0	0	0	0	9	0	0	0	0	0	0	0	0	0	0	0	0	0	1
gencode:MYD88	0	0	0	0	0	0	0	0	0	0	0	0	0	0	0	0	0	0	0	0	0	0	0	9	3	0	0	0	0	0	0	0	0	0	0	0	0	0
gencode:STAT3	0	0	0	0	0	0	0	0	0	0	0	0	0	0	0	0	0	0	0	0	2	0	0	9	0	0	0	0	0	0	0	1	0	0	0	0	0	0
gencode:TET2	1	1	0	0	0	1	0	0	0	0	0	0	0	0	0	0	0	0	0	0	1	0	0	2	0	0	0	5	0	0	1	0	0	0	0	0	0	0
gencode:RP11-440L14.1	0	0	0	0	0	0	0	0	0	0	0	0	0	0	0	0	0	1	0	1	1	0	3	0	0	0	0	0	4	2	0	0	0	0	0	0	0	0
gencode:FAT1	0	0	0	0	0	0	0	0	0	0	0	0	0	2	0	0	5	0	0	0	0	0	5	0	0	0	0	0	0	0	0	0	0	0	0	0	0	0
gencode:CIC	0	0	0	0	0	0	0	0	0	0	11	0	0	0	0	0	0	0	0	0	0	0	0	0	0	0	0	0	0	0	0	0	0	0	0	0	0	0
gencode:DNMT3A	0	0	0	0	0	1	0	0	0	0	0	0	0	0	0	0	1	0	0	1	1	0	0	0	0	1	0	3	0	0	1	1	0	0	0	0	1	0
gencode:EEF1A1	0	0	0	0	0	1	0	0	0	0	0	0	0	0	0	0	0	0	0	0	7	0	0	3	0	0	0	0	0	0	0	0	0	0	0	0	0	0
gencode:FOXO1	0	0	0	0	0	0	0	0	0	0	0	0	0	0	0	0	0	0	0	0	1	0	0	10	0	0	0	0	0	0	0	0	0	0	0	0	0	0
gencode:KIT	0	0	0	0	0	0	0	0	0	0	0	0	0	0	0	0	0	0	0	0	0	0	0	0	0	3	0	0	0	0	0	0	4	1	0	3	0	0
gencode:NFKBIE	0	0	0	0	0	0	0	0	0	0	0	0	0	0	0	0	0	0	0	0	0	0	0	8	3	0	0	0	0	0	0	0	0	0	0	0	0	0
gencode:TMSB4X	0	0	0	0	0	0	0	0	0	0	0	0	0	0	0	0	0	0	0	0	0	0	0	11	0	0	0	0	0	0	0	0	0	0	0	0	0	0
gencode:TRRAP	0	0	0	0	0	1	0	0	0	0	0	0	0	0	0	0	0	0	0	0	0	1	0	0	0	0	0	0	0	0	0	0	8	0	1	0	0	0
gencode:MGA	0	0	0	0	0	0	0	0	0	1	0	0	0	0	1	0	0	0	0	0	2	1	0	0	2	0	0	0	1	0	1	0	0	0	0	1	0	1
gencode:RNF34	1	0	0	0	0	0	0	0	0	0	0	0	0	0	0	0	0	1	0	0	8	0	0	0	0	0	0	0	0	0	0	0	0	0	0	0	0	0
gencode:EBF1	0	0	0	0	0	0	0	0	0	0	0	0	0	0	0	0	0	0	0	0	0	0	0	10	0	0	0	0	0	0	0	0	0	0	0	0	0	0
gencode:ERBB2	0	1	0	0	0	2	0	0	0	0	0	0	0	0	1	3	0	0	0	0	0	0	0	0	0	0	0	0	0	0	0	0	0	0	0	3	0	0
gencode:RHOA	0	1	0	0	0	0	0	0	0	0	0	0	0	0	0	0	0	0	0	0	0	0	1	7	0	0	0	0	0	0	0	0	0	0	0	1	0	0
gencode:SGK1	0	0	0	0	0	0	0	0	0	0	0	0	0	0	0	0	0	0	0	0	0	0	0	10	0	0	0	0	0	0	0	0	0	0	0	0	0	0
gencode:TCF7L2	0	0	0	0	0	0	0	0	0	0	0	0	0	0	10	0	0	0	0	0	0	0	0	0	0	0	0	0	0	0	0	0	0	0	0	0	0	0
gencode:HES1	0	0	0	0	0	0	0	0	0	0	0	0	0	0	1	0	1	0	0	1	4	0	1	0	0	0	0	0	0	0	0	0	1	0	0	0	0	1
gencode:DCC	0	0	0	0	0	0	0	0	0	0	0	0	0	0	4	0	0	0	0	0	2	1	0	0	0	0	0	0	0	0	0	1	2	0	0	0	0	0
gencode:MTG2	0	0	0	0	2	0	0	0	0	0	2	0	0	0	0	0	0	0	0	0	0	1	1	0	0	0	0	0	0	0	0	1	0	0	1	0	1	0
gencode:BAX	0	0	0	0	0	1	0	0	0	0	0	0	0	0	0	0	0	0	0	0	0	0	2	0	0	0	0	0	1	3	0	0	0	0	0	2	0	0
gencode:FGFR1	0	0	0	0	0	0	0	0	0	0	0	6	0	0	0	0	0	0	0	0	0	1	0	0	0	0	0	0	0	2	0	0	0	0	0	0	0	0
gencode:FGFR3	0	7	0	0	0	0	0	0	0	0	0	0	0	0	0	0	1	0	0	0	0	0	1	0	0	0	0	0	0	0	0	0	0	0	0	0	0	0
gencode:HRAS	0	2	0	0	0	0	0	0	0	0	0	0	0	0	0	0	3	0	0	0	0	1	2	0	0	0	0	0	0	0	0	0	0	0	0	0	1	0
gencode:PPP2R1A	0	0	0	0	0	0	0	0	0	0	0	0	0	0	0	0	1	0	0	0	0	0	0	0	0	0	0	0	0	0	0	0	0	1	0	0	0	7
gencode:RAC1	1	0	0	0	0	0	0	0	0	0	0	0	0	0	0	0	0	0	0	0	0	0	0	0	0	0	0	0	0	0	0	0	7	0	0	0	0	1
gencode:RPS6KA3	0	0	0	0	0	0	0	0	0	0	0	0	0	0	0	0	0	0	0	0	9	0	0	0	0	0	0	0	0	0	0	0	0	0	0	0	0	0
gencode:RPPH1	1	0	0	0	0	0	0	0	0	0	0	0	0	0	0	1	1	1	0	0	2	1	0	0	0	0	0	0	0	1	0	1	0	0	0	0	0	0
gencode:ASXL1	0	1	0	0	0	0	0	0	0	1	0	0	0	0	0	1	1	0	0	0	0	0	0	0	1	0	0	2	1	0	1	0	0	0	0	0	0	0
gencode:BRCA1	0	0	0	0	0	2	0	0	0	0	0	0	0	0	0	0	0	0	0	0	1	0	1	0	0	0	0	0	5	0	0	0	0	0	0	0	0	0
gencode:BRD7	0	0	0	0	0	0	0	0	0	0	0	0	0	0	0	0	0	0	0	0	8	0	0	0	0	0	0	0	0	1	0	0	0	0	0	0	0	0
gencode:NF2	0	0	0	0	0	0	0	0	0	0	0	0	0	1	2	0	1	0	0	2	2	0	0	0	0	0	0	0	1	0	0	0	0	0	0	0	0	0
gencode:RASA1	1	0	0	0	0	0	0	0	0	0	0	0	0	0	1	2	0	1	0	0	0	0	1	0	0	0	0	0	0	1	0	0	0	0	0	2	0	0
gencode:TMEM30A	0	0	0	0	0	0	0	0	0	0	0	0	0	0	0	0	0	0	0	0	0	0	0	9	0	0	0	0	0	0	0	0	0	0	0	0	0	0
gencode:GRB2	0	0	0	0	0	0	0	0	0	0	0	0	0	0	0	0	0	0	0	0	0	0	0	8	0	0	0	0	0	0	0	0	0	0	0	0	0	0
gencode:HIST1H2AG	0	0	0	0	0	0	0	0	0	0	0	0	0	0	0	0	0	0	0	0	0	0	0	7	1	0	0	0	0	0	0	0	0	0	0	0	0	0
gencode:POLE	0	0	0	0	0	0	0	0	0	0	0	0	0	0	7	0	0	0	0	0	0	0	0	0	0	0	0	0	0	0	0	0	0	0	0	0	0	1
gencode:PRKAR1A	0	0	0	0	0	0	0	0	0	6	0	0	0	0	0	0	0	0	0	0	0	0	0	0	0	0	0	0	0	1	0	0	1	0	0	0	0	0
gencode:PRKCD	0	0	0	0	0	0	0	0	0	0	0	0	0	0	0	0	0	0	0	0	0	0	0	8	0	0	0	0	0	0	0	0	0	0	0	0	0	0
gencode:PTPN11	0	0	0	0	0	0	0	0	2	0	1	2	0	0	0	0	0	0	0	0	1	0	0	1	1	0	0	0	0	0	0	0	0	0	0	0	0	0
gencode:RRAGC	0	0	0	0	0	0	0	0	0	0	0	0	0	0	0	0	0	0	0	0	0	0	0	8	0	0	0	0	0	0	0	0	0	0	0	0	0	0
gencode:SMO	0	0	0	0	0	0	0	0	0	8	0	0	0	0	0	0	0	0	0	0	0	0	0	0	0	0	0	0	0	0	0	0	0	0	0	0	0	0
gencode:U2AF1	1	0	0	0	0	0	0	0	0	0	0	0	0	0	0	0	0	0	0	0	1	1	0	0	0	1	1	0	0	2	0	0	0	0	0	0	0	1
gencode:XPO1	0	0	0	0	0	1	0	0	0	0	0	0	0	0	0	0	0	0	0	0	2	0	0	3	2	0	0	0	0	0	0	0	0	0	0	0	0	0
gencode:CTCF	0	0	0	0	0	4	0	0	0	0	0	0	0	0	0	0	1	0	0	0	1	0	0	0	0	0	0	0	0	0	0	0	0	0	0	0	0	2
gencode:NCOR1	0	0	0	0	0	6	0	1	0	0	0	0	0	0	0	0	0	0	0	0	0	0	0	0	1	0	0	0	0	0	0	0	0	0	0	0	0	0
gencode:CUL3	0	0	0	0	0	1	0	0	0	0	0	0	0	0	0	0	2	1	0	0	0	0	2	0	0	0	0	0	0	2	0	0	0	0	0	0	0	0
gencode:DNM2	0	0	0	0	0	0	0	0	0	0	0	0	0	0	0	0	0	1	1	0	0	1	1	2	0	1	0	0	1	0	0	0	0	0	0	0	0	0
gencode:EP300	0	0	0	0	0	0	0	0	0	0	0	0	0	1	3	0	1	0	0	0	1	0	0	1	0	0	0	0	0	0	0	0	1	0	0	0	0	0
gencode:AXIN2	0	0	0	0	0	0	0	0	0	0	0	0	0	0	3	0	0	0	0	0	3	0	0	0	0	0	0	0	0	1	0	0	0	0	0	0	0	0
gencode:CAMK1	0	0	0	0	0	0	0	0	0	0	0	0	0	0	0	0	0	0	0	0	7	0	0	0	0	0	0	0	0	0	0	0	0	0	0	0	0	0
gencode:KBTBD4	0	0	0	0	0	0	0	0	0	7	0	0	0	0	0	0	0	0	0	0	0	0	0	0	0	0	0	0	0	0	0	0	0	0	0	0	0	0
gencode:MAP2K1	0	0	0	0	0	0	0	0	0	0	0	0	0	0	0	0	1	0	0	0	0	1	0	2	0	0	0	0	0	1	0	0	2	0	0	0	0	0
gencode:RAD21	0	1	0	0	0	0	0	0	0	0	0	0	0	0	3	0	0	0	0	0	1	0	0	0	0	1	0	0	0	1	0	0	0	0	0	0	0	0
gencode:TSC2	0	1	0	0	0	0	0	0	0	0	0	0	0	0	0	0	0	0	0	0	3	0	0	0	0	0	0	0	0	0	2	0	0	0	0	0	0	1
gencode:NFKBIZ	0	0	0	0	0	0	0	0	0	0	0	0	0	0	0	0	0	0	0	0	0	0	0	6	0	0	0	0	0	0	0	0	0	0	0	0	0	0
gencode:AJUBA	0	0	0	0	0	0	0	0	0	0	0	0	0	0	0	0	6	0	0	0	0	0	0	0	0	0	0	0	0	0	0	0	0	0	0	0	0	0
gencode:ARID1B	0	0	0	0	0	1	0	0	0	0	0	0	0	0	0	1	0	0	0	0	1	0	1	1	0	0	0	0	1	0	0	0	0	0	0	0	0	0
gencode:CTC-512J12.6	0	0	0	0	0	0	0	0	0	0	0	0	0	0	0	0	1	0	0	0	0	1	4	0	0	0	0	0	0	0	0	0	0	0	0	0	0	0
gencode:FGFR2	2	0	0	0	0	1	0	0	0	0	0	0	0	0	0	0	0	0	0	0	0	0	1	0	0	0	0	0	0	0	0	0	0	0	0	0	0	2
gencode:PLK1	0	0	0	0	0	0	0	0	0	0	0	0	0	0	0	0	0	0	0	0	0	0	0	0	0	0	0	0	0	0	0	0	0	0	0	6	0	0
gencode:RIPK4	0	0	0	0	0	0	0	0	0	0	0	0	0	0	0	0	0	0	0	0	0	0	0	0	0	0	0	0	0	6	0	0	0	0	0	0	0	0
gencode:SOX9	0	0	0	0	0	0	0	0	0	0	0	0	0	0	5	1	0	0	0	0	0	0	0	0	0	0	0	0	0	0	0	0	0	0	0	0	0	0
gencode:SRSF7	0	0	0	0	0	0	0	0	0	0	0	0	0	0	0	0	0	0	0	0	0	0	0	6	0	0	0	0	0	0	0	0	0	0	0	0	0	0
gencode:STAG2	0	3	0	0	0	1	0	0	0	0	0	0	0	0	0	0	0	1	0	0	0	0	0	0	0	0	0	0	0	0	1	0	0	0	0	0	0	0
gencode:ZNF292	0	0	0	0	0	0	0	0	0	0	0	0	0	0	0	0	0	0	0	0	0	0	0	0	6	0	0	0	0	0	0	0	0	0	0	0	0	0
gencode:POLR3E	0	0	0	0	0	0	0	0	0	0	0	0	0	0	0	0	0	0	0	0	0	0	0	0	0	0	0	0	5	0	1	0	0	0	0	0	0	0
gencode:FUBP1	0	0	0	0	0	0	0	0	0	1	4	0	0	0	0	0	0	0	0	0	1	0	0	0	0	0	0	0	0	0	0	0	0	0	0	0	0	0
gencode:SMAD2	0	0	0	0	0	0	0	0	0	0	0	0	0	0	5	0	0	0	0	0	0	0	0	0	0	0	0	0	0	1	0	0	0	0	0	0	0	0
gencode:PHF6	0	0	0	0	0	0	0	0	0	0	0	0	0	0	0	0	0	0	0	0	0	0	0	4	0	0	0	2	0	0	0	0	0	0	0	0	0	0
gencode:TMEM107	0	0	0	0	0	0	0	0	0	0	0	0	0	0	0	0	0	0	0	0	0	0	0	5	0	0	0	0	0	0	0	0	0	0	0	0	0	0
gencode:BRPF1	0	0	0	0	0	0	0	0	0	4	0	0	0	0	0	0	0	0	0	0	0	0	0	0	0	0	0	0	0	0	0	1	0	0	0	0	0	0
gencode:CBLB	0	0	0	0	0	1	0	1	0	0	0	0	0	0	0	0	0	0	0	0	1	0	0	0	0	0	0	0	2	0	0	0	0	0	0	0	0	0
gencode:CTDNEP1	0	0	0	0	0	0	0	0	0	5	0	0	0	0	0	0	0	0	0	0	0	0	0	0	0	0	0	0	0	0	0	0	0	0	0	0	0	0
gencode:DLC1	0	0	0	0	0	1	0	0	0	0	0	0	0	0	1	0	0	0	0	0	0	0	0	0	0	0	0	0	0	1	2	0	0	0	0	0	0	0
gencode:DYRK1A	0	0	0	0	0	0	0	0	0	0	0	0	0	0	0	0	0	0	0	0	5	0	0	0	0	0	0	0	0	0	0	0	0	0	0	0	0	0
gencode:HNF4A	0	0	0	0	0	0	0	0	0	0	0	0	0	0	0	0	0	0	0	0	5	0	0	0	0	0	0	0	0	0	0	0	0	0	0	0	0	0
gencode:LATS1	0	0	0	0	0	0	0	0	0	0	0	0	0	0	0	0	0	0	0	0	0	0	0	0	0	0	0	0	5	0	0	0	0	0	0	0	0	0
gencode:MEF2B	0	0	0	0	0	0	0	0	0	0	0	0	0	0	0	0	0	0	0	0	0	0	0	5	0	0	0	0	0	0	0	0	0	0	0	0	0	0
gencode:PA2G4	0	0	0	0	0	0	0	0	0	0	0	0	0	0	0	0	5	0	0	0	0	0	0	0	0	0	0	0	0	0	0	0	0	0	0	0	0	0
gencode:WT1	0	0	0	0	0	0	0	0	1	0	0	0	0	0	0	0	0	0	0	0	1	0	0	0	0	0	0	0	0	3	0	0	0	0	0	0	0	0
gencode:ZFP36L1	0	0	0	0	0	0	0	0	0	0	0	0	0	0	0	0	0	0	0	0	0	0	1	4	0	0	0	0	0	0	0	0	0	0	0	0	0	0
gencode:ATR	0	0	0	0	0	1	0	0	0	0	0	0	0	0	0	1	1	0	0	0	0	1	0	1	0	0	0	0	0	0	0	0	0	0	0	0	0	0
gencode:DICER1	1	0	0	0	0	0	0	0	1	0	0	0	0	0	2	0	1	0	0	0	0	0	0	0	0	0	0	0	0	0	0	0	0	0	0	0	0	0
gencode:IRF1	0	0	0	0	0	0	0	0	0	0	0	0	0	0	0	1	0	0	0	0	0	0	0	3	0	0	0	0	0	0	0	0	0	0	0	1	0	0
gencode:SMARCB1	0	0	0	0	0	0	0	0	0	0	0	0	0	0	0	1	0	1	0	1	1	0	0	0	0	0	0	0	0	0	1	0	0	0	0	0	0	0
gencode:ERCC5	0	0	0	0	0	1	0	0	0	0	0	0	0	0	0	0	1	0	0	0	1	1	0	0	0	0	0	0	1	0	0	0	0	0	0	0	0	0
gencode:DTL	0	0	0	0	0	0	0	0	0	0	0	0	0	0	0	0	0	0	0	0	0	3	0	0	0	0	0	0	0	0	0	0	0	0	0	0	0	1
gencode:BCOR	0	0	0	0	0	0	0	0	0	2	1	1	0	0	0	0	0	0	0	0	0	0	0	0	0	0	0	0	0	0	0	0	0	0	0	0	0	0
gencode:DYNC1I1	0	0	0	0	0	0	0	0	0	0	0	0	0	0	0	0	0	0	0	0	0	0	0	0	0	0	0	0	0	0	4	0	0	0	0	0	0	0
gencode:ERCC3	0	0	0	0	0	0	0	0	0	0	0	0	0	0	1	0	0	0	0	0	0	0	1	0	0	0	0	0	0	0	0	0	2	0	0	0	0	0
gencode:FIP1L1	0	0	0	0	0	0	0	0	0	0	0	0	0	0	0	0	0	0	0	0	1	0	0	0	0	0	0	0	1	0	0	1	1	0	0	0	0	0
gencode:H3F3B	0	0	4	0	0	0	0	0	0	0	0	0	0	0	0	0	0	0	0	0	0	0	0	0	0	0	0	0	0	0	0	0	0	0	0	0	0	0
gencode:LDB1	0	0	0	0	0	0	0	0	0	4	0	0	0	0	0	0	0	0	0	0	0	0	0	0	0	0	0	0	0	0	0	0	0	0	0	0	0	0
gencode:MAP3K13	0	0	0	0	0	0	0	0	0	0	0	0	0	0	0	0	1	0	0	0	0	0	1	0	0	0	0	0	0	1	0	0	1	0	0	0	0	0
gencode:MED12	0	0	0	0	0	0	0	0	0	0	0	0	0	0	0	0	0	0	0	0	0	0	0	0	0	0	0	0	0	1	0	3	0	0	0	0	0	0
gencode:MET	0	0	0	0	0	0	0	0	0	0	0	0	0	0	0	0	0	1	0	2	0	1	0	0	0	0	0	0	0	0	0	0	0	0	0	0	0	0
gencode:MSH6	0	0	0	0	0	0	0	0	0	0	0	0	0	0	4	0	0	0	0	0	0	0	0	0	0	0	0	0	0	0	0	0	0	0	0	0	0	0
gencode:NXF1	0	0	0	0	0	0	0	0	0	0	0	0	0	0	0	0	0	0	0	0	0	0	0	0	4	0	0	0	0	0	0	0	0	0	0	0	0	0
gencode:PCBP1	0	0	0	0	0	0	0	0	0	0	0	0	0	0	4	0	0	0	0	0	0	0	0	0	0	0	0	0	0	0	0	0	0	0	0	0	0	0
gencode:RAF1	0	0	0	0	0	0	0	0	0	0	0	0	0	0	0	0	0	0	0	0	0	0	0	3	0	0	0	0	0	1	0	0	0	0	0	0	0	0
gencode:RELA	0	0	0	0	0	0	0	0	0	0	0	0	0	0	0	0	0	0	0	0	0	0	0	0	0	0	0	0	0	0	0	0	0	0	0	4	0	0
gencode:TBR1	0	0	0	0	0	0	0	0	0	4	0	0	0	0	0	0	0	0	0	0	0	0	0	0	0	0	0	0	0	0	0	0	0	0	0	0	0	0
gencode:TCF4	0	0	0	0	0	0	0	0	0	4	0	0	0	0	0	0	0	0	0	0	0	0	0	0	0	0	0	0	0	0	0	0	0	0	0	0	0	0
gencode:UBR5	0	0	0	0	0	0	0	0	0	0	0	0	0	0	0	0	0	0	0	0	0	0	1	0	0	0	0	0	0	0	0	2	0	0	0	1	0	0
gencode:ERBB2IP	0	0	0	0	0	0	0	0	0	0	0	0	0	0	0	0	0	0	0	0	0	0	0	1	0	0	0	0	0	2	0	0	1	0	0	0	0	0
gencode:IRF2	0	0	0	0	0	0	0	0	0	0	0	0	0	0	0	0	0	0	0	0	2	0	0	0	0	0	0	0	1	0	0	0	0	0	0	1	0	0
gencode:PMS2	0	0	0	0	0	0	0	0	0	0	0	0	0	0	1	0	0	0	0	0	0	0	0	0	0	0	0	0	1	1	0	0	0	0	0	1	0	0
gencode:PTPRJ	0	0	0	0	0	0	0	0	0	0	0	0	0	0	0	0	0	0	0	0	1	0	0	0	0	0	0	0	0	0	0	0	1	0	0	1	0	1
gencode:ACACA	0	0	0	0	0	0	0	0	0	0	0	0	0	0	0	1	0	0	0	0	0	0	0	0	1	0	0	0	0	1	0	0	0	0	0	0	0	0
gencode:AKT2	0	0	0	0	0	0	0	0	0	0	0	0	0	0	0	0	0	1	0	0	0	0	1	0	0	0	0	0	0	0	0	0	1	0	0	0	0	0
gencode:ANK3	0	0	0	0	0	0	0	0	0	0	0	0	0	1	0	0	0	0	0	0	0	0	0	0	0	0	0	0	0	0	0	0	1	0	1	0	0	0
gencode:CHD6	0	0	0	0	0	1	0	0	0	0	0	0	0	0	0	0	0	0	0	0	0	0	0	0	0	0	0	0	1	0	0	0	0	0	0	0	0	1
gencode:ERBB3	0	0	0	0	0	0	0	0	0	0	0	0	0	0	0	0	0	0	0	0	0	0	0	0	0	0	0	0	0	0	0	0	0	0	0	2	0	1
gencode:ERCC6	0	0	0	0	0	0	0	0	0	0	0	0	0	1	0	0	0	0	0	0	0	1	0	0	0	0	0	0	0	1	0	0	0	0	0	0	0	0
gencode:FMR1	0	0	0	0	0	0	0	0	0	3	0	0	0	0	0	0	0	0	0	0	0	0	0	0	0	0	0	0	0	0	0	0	0	0	0	0	0	0
gencode:H3F3A	0	0	2	1	0	0	0	0	0	0	0	0	0	0	0	0	0	0	0	0	0	0	0	0	0	0	0	0	0	0	0	0	0	0	0	0	0	0
gencode:HDAC2	0	0	0	0	0	0	0	0	0	1	0	0	0	0	0	0	0	0	0	0	0	0	0	0	0	0	0	0	0	1	0	0	1	0	0	0	0	0
gencode:HNF1A	0	0	0	0	0	0	0	0	0	0	0	0	0	0	0	0	0	0	1	0	1	0	0	0	0	0	0	0	0	0	0	0	0	0	0	0	0	1
gencode:IDH2	0	0	0	0	0	0	0	0	0	0	0	0	0	0	0	0	0	0	0	0	0	0	0	0	0	0	1	2	0	0	0	0	0	0	0	0	0	0
gencode:IGF2R	0	0	0	0	0	0	0	0	0	0	0	0	0	0	0	0	0	0	0	0	1	0	0	0	0	0	0	0	1	1	0	0	0	0	0	0	0	0
gencode:IRF4	0	0	0	0	0	0	0	0	0	0	0	0	0	0	0	0	0	0	0	0	0	0	0	0	3	0	0	0	0	0	0	0	0	0	0	0	0	0
gencode:MLH3	0	0	0	0	0	0	0	0	0	0	0	0	0	0	2	0	0	0	0	0	1	0	0	0	0	0	0	0	0	0	0	0	0	0	0	0	0	0
gencode:NSD1	0	1	0	0	0	0	0	0	0	1	0	0	0	0	0	0	0	0	0	0	0	0	0	0	0	0	0	0	0	0	0	0	0	0	0	0	1	0
gencode:PLCG1	0	1	0	0	0	0	0	0	0	0	0	0	0	0	0	0	0	1	0	0	0	1	0	0	0	0	0	0	0	0	0	0	0	0	0	0	0	0
gencode:PMS1	0	0	0	0	0	0	0	0	0	0	0	0	0	0	1	0	0	0	0	0	1	0	0	0	0	0	0	0	0	0	0	0	0	0	0	1	0	0
gencode:PPM1D	0	0	0	0	0	0	0	0	0	0	0	0	0	0	0	1	0	0	0	0	0	0	0	0	0	0	0	0	0	0	0	0	0	0	0	0	2	0
gencode:PPP6C	0	0	0	0	0	0	0	0	0	0	0	0	0	0	0	0	0	0	0	0	0	0	0	0	0	0	0	0	0	0	0	0	3	0	0	0	0	0
gencode:RAD50	0	0	0	0	0	0	0	0	0	0	0	0	0	0	1	0	0	0	0	0	0	0	0	0	0	0	0	0	0	1	1	0	0	0	0	0	0	0
gencode:RUNX1	0	0	0	0	0	0	0	0	0	0	0	0	0	0	0	0	1	0	0	0	0	0	0	0	0	0	0	1	0	1	0	0	0	0	0	0	0	0
gencode:RUNX1T1	0	0	0	0	0	0	0	0	0	0	0	0	0	0	0	0	0	0	0	0	2	0	1	0	0	0	0	0	0	0	0	0	0	0	0	0	0	0
gencode:ARID5B	0	0	0	0	0	0	0	0	0	0	0	0	0	0	0	0	1	0	0	0	0	0	0	1	0	0	0	0	0	0	0	0	0	0	0	0	0	1
gencode:BMPR1A	0	0	0	0	0	0	0	0	0	0	0	0	0	0	0	0	0	0	0	1	0	0	1	0	0	0	0	0	0	1	0	0	0	0	0	0	0	0
gencode:DDB2	0	0	0	0	0	0	0	0	0	0	0	0	0	0	0	0	0	0	0	0	1	0	1	0	0	0	0	0	0	0	0	0	1	0	0	0	0	0
gencode:GPS2	0	1	0	0	0	1	0	0	0	0	0	0	0	0	0	0	0	0	0	0	0	0	0	0	1	0	0	0	0	0	0	0	0	0	0	0	0	0
gencode:KANSL1	0	0	0	0	0	0	0	0	0	1	0	0	0	1	0	0	0	0	0	0	0	0	0	0	0	0	0	0	0	0	0	0	0	1	0	0	0	0
gencode:KLF6	0	0	0	0	0	0	0	0	0	0	0	0	0	0	0	0	0	0	0	0	1	1	0	1	0	0	0	0	0	0	0	0	0	0	0	0	0	0
gencode:RTN4	0	0	0	0	0	0	0	0	0	1	0	0	0	0	0	0	0	0	0	0	0	0	0	0	0	0	0	0	2	0	0	0	0	0	0	0	0	0
gencode:CHEK2	0	0	0	0	0	0	0	0	0	0	0	0	0	0	0	0	0	0	0	0	1	1	0	0	0	0	0	0	1	0	0	0	0	0	0	0	0	0
gencode:CLASP2	1	0	0	0	0	0	0	0	0	0	0	0	0	0	0	0	0	0	0	0	1	0	0	0	0	0	0	0	0	0	0	0	0	0	0	0	0	1
gencode:ARFGEF1	0	0	0	0	0	0	0	0	0	0	0	0	0	0	0	0	0	0	1	0	0	0	0	0	0	0	0	0	1	0	0	0	0	0	0	0	0	0
gencode:CALR	0	0	0	0	0	0	0	0	0	0	0	0	0	0	0	0	0	0	0	0	0	0	0	0	0	0	0	0	0	0	1	0	0	0	0	0	0	1
gencode:CDC27	0	0	0	0	0	0	1	0	0	0	0	0	0	0	0	0	0	0	0	0	1	0	0	0	0	0	0	0	0	0	0	0	0	0	0	0	0	0
gencode:CDKN2C	0	0	0	0	0	0	0	0	0	0	0	0	0	0	1	0	0	0	0	0	0	0	0	0	0	0	0	0	0	1	0	0	0	0	0	0	0	0
gencode:CHD2	0	0	0	0	0	0	0	0	0	0	0	0	0	0	0	0	0	0	0	0	0	0	0	0	2	0	0	0	0	0	0	0	0	0	0	0	0	0
gencode:CUX1	0	0	0	0	0	0	0	0	0	0	0	0	0	0	0	0	0	1	0	0	1	0	0	0	0	0	0	0	0	0	0	0	0	0	0	0	0	0
gencode:FAS	0	0	0	0	0	0	0	0	0	0	0	0	0	0	0	0	0	0	0	0	0	0	0	2	0	0	0	0	0	0	0	0	0	0	0	0	0	0
gencode:FGFR4	0	0	0	0	0	1	0	0	0	0	0	0	0	0	0	0	0	0	0	0	0	0	0	0	0	0	0	0	1	0	0	0	0	0	0	0	0	0
gencode:FH	0	0	0	0	0	0	0	0	0	0	0	0	0	0	0	0	0	0	0	0	0	0	1	0	0	0	0	0	0	0	0	0	0	0	0	1	0	0
gencode:FLCN	0	0	0	0	0	0	0	0	0	0	0	0	0	0	0	0	0	0	0	0	0	2	0	0	0	0	0	0	0	0	0	0	0	0	0	0	0	0
gencode:FLT4	0	0	0	0	0	1	0	0	0	0	0	0	0	0	0	0	0	0	0	0	0	0	0	0	0	0	0	0	0	0	0	0	0	0	0	1	0	0
gencode:FOXA2	0	0	0	0	0	0	0	0	0	0	0	0	0	0	0	0	0	0	0	0	0	0	0	0	0	0	0	0	0	0	0	0	0	0	0	0	0	2
gencode:GNAQ	0	0	0	0	0	0	0	0	0	0	0	0	0	0	1	0	0	0	0	0	0	0	0	0	0	0	0	0	0	0	0	0	1	0	0	0	0	0
gencode:HERC2	0	0	0	0	0	0	0	0	0	0	0	0	0	0	0	0	0	0	0	0	0	0	0	0	0	0	0	0	0	0	0	0	0	1	0	1	0	0
gencode:HSPA8	0	0	0	0	0	0	0	0	0	0	0	0	0	0	0	0	0	0	0	0	2	0	0	0	0	0	0	0	0	0	0	0	0	0	0	0	0	0
gencode:ING1	0	0	0	0	0	0	0	0	0	0	0	0	0	0	1	0	0	0	0	0	0	0	0	1	0	0	0	0	0	0	0	0	0	0	0	0	0	0
gencode:IRF8	0	0	0	0	0	0	0	0	0	0	0	0	0	0	0	0	0	0	0	0	0	0	0	0	0	0	0	0	0	0	0	0	2	0	0	0	0	0
gencode:JAK2	0	0	0	0	0	0	0	0	0	0	0	0	0	0	0	0	0	0	0	0	0	0	0	0	0	0	0	1	0	0	0	0	0	0	0	1	0	0
gencode:KDR	0	0	0	0	0	0	0	0	0	0	0	0	0	0	0	0	0	0	0	0	0	0	0	0	0	0	0	0	0	0	0	0	2	0	0	0	0	0
gencode:MSH2	0	0	0	0	0	0	0	0	0	0	0	0	0	0	1	0	0	0	0	0	0	0	0	0	0	0	0	0	0	0	0	0	0	0	0	0	0	1
gencode:NUP93	0	0	0	0	0	1	0	0	0	0	0	0	0	0	0	0	0	0	0	0	0	0	0	0	0	0	0	0	0	0	0	0	0	0	0	0	1	0
gencode:PLCG2	0	0	0	0	0	0	0	0	1	0	0	0	0	0	0	0	0	0	0	0	0	0	0	0	0	0	0	0	0	0	0	0	1	0	0	0	0	0
gencode:PTPN12	0	0	0	0	0	0	0	0	0	0	0	0	0	0	0	1	0	0	0	0	0	0	0	0	0	0	0	0	0	1	0	0	0	0	0	0	0	0
gencode:PTPRB	0	0	0	0	0	0	0	0	0	0	0	0	0	0	0	0	0	0	0	0	0	0	0	0	0	0	0	0	0	1	0	0	1	0	0	0	0	0
gencode:SEC24D	0	0	0	0	0	0	0	0	0	0	0	0	0	0	0	0	0	0	0	0	1	0	0	0	0	0	0	0	0	0	0	0	1	0	0	0	0	0
gencode:SMARCA1	0	0	0	0	0	0	0	0	0	1	0	0	0	0	0	0	0	0	0	0	0	0	0	0	0	0	0	0	0	0	0	1	0	0	0	0	0	0
gencode:SPEN	0	0	0	0	0	1	0	0	0	0	0	0	0	0	1	0	0	0	0	0	0	0	0	0	0	0	0	0	0	0	0	0	0	0	0	0	0	0
gencode:TRIP12	0	0	0	0	0	0	0	0	0	0	0	0	0	0	0	0	0	0	0	0	1	0	0	0	0	0	0	0	0	0	0	1	0	0	0	0	0	0
gencode:WAS	0	0	0	0	0	1	0	0	0	0	0	0	0	0	0	0	0	0	0	0	0	0	0	0	0	0	0	0	0	1	0	0	0	0	0	0	0	0
gencode:ZFHX3	0	0	0	0	0	0	0	0	0	0	0	0	0	0	0	0	0	0	0	0	1	0	0	0	0	0	0	0	0	0	0	0	0	0	0	0	0	1
gencode:DIS3	0	0	0	0	0	0	0	0	0	0	0	0	0	0	0	0	0	0	0	0	0	0	0	0	0	0	0	0	1	0	1	0	0	0	0	0	0	0
gencode:GNG2	0	0	0	0	0	1	0	0	0	0	0	0	0	0	0	0	0	0	0	0	1	0	0	0	0	0	0	0	0	0	0	0	0	0	0	0	0	0
gencode:NBN	1	0	0	0	0	0	0	0	0	0	0	0	0	0	0	0	0	1	0	0	0	0	0	0	0	0	0	0	0	0	0	0	0	0	0	0	0	0
gencode:TRAM2-AS1	0	0	0	0	0	2	0	0	0	0	0	0	0	0	0	0	0	0	0	0	0	0	0	0	0	0	0	0	0	0	0	0	0	0	0	0	0	0
gencode:APAF1	0	0	0	0	0	0	0	0	0	0	0	0	0	0	0	0	0	0	0	0	2	0	0	0	0	0	0	0	0	0	0	0	0	0	0	0	0	0
gencode:BMPR2	0	0	0	1	0	0	0	0	0	0	0	0	0	0	0	0	0	0	0	0	0	0	0	0	0	0	0	0	0	0	0	1	0	0	0	0	0	0
gencode:CCAR1	0	0	0	0	0	0	0	0	0	1	0	0	0	0	0	0	0	0	0	0	1	0	0	0	0	0	0	0	0	0	0	0	0	0	0	0	0	0
gencode:CDC73	0	0	0	0	0	0	0	0	0	0	0	0	0	0	0	0	0	1	0	0	0	0	0	0	0	0	0	0	0	1	0	0	0	0	0	0	0	0
gencode:CYLD	0	0	0	0	0	0	0	0	0	0	0	0	0	0	0	0	0	0	0	0	0	0	0	2	0	0	0	0	0	0	0	0	0	0	0	0	0	0
gencode:EXT2	0	0	0	0	0	0	0	0	0	0	0	0	0	0	0	0	0	0	0	0	0	0	0	0	1	0	0	0	0	0	0	0	1	0	0	0	0	0
gencode:FANCA	0	0	0	0	0	0	0	0	0	0	0	0	0	0	0	0	0	0	0	0	0	0	0	0	0	0	0	0	0	0	0	1	0	0	0	1	0	0
gencode:FANCE	0	0	0	0	0	0	0	0	0	0	0	0	0	0	0	0	0	0	0	0	1	0	0	0	0	0	0	0	1	0	0	0	0	0	0	0	0	0
gencode:INPPL1	0	0	0	0	0	0	0	0	0	0	0	0	0	0	0	0	0	0	0	0	0	0	0	0	0	0	0	0	0	0	1	0	1	0	0	0	0	0
gencode:ITSN1	0	0	0	0	0	0	0	0	1	0	0	0	0	0	0	0	0	0	0	0	0	0	0	0	0	0	0	0	0	0	0	1	0	0	0	0	0	0
gencode:RBBP8	0	0	0	0	0	0	0	0	0	0	0	0	0	0	0	1	0	0	0	0	0	0	0	0	0	0	0	0	0	1	0	0	0	0	0	0	0	0
gencode:WRN	1	0	0	0	0	0	0	0	0	0	0	0	0	0	0	0	0	0	0	0	0	0	0	0	0	0	0	0	0	1	0	0	0	0	0	0	0	0
gencode:ZRSR2	0	0	0	0	0	0	0	0	0	0	0	0	0	0	0	0	0	0	0	0	0	0	0	0	1	0	0	1	0	0	0	0	0	0	0	0	0	0
chr6:152022800-152024800:NA	0	0	0	0	0	1	0	0	0	0	0	0	0	0	0	0	0	0	0	0	0	0	0	0	0	0	0	0	0	0	0	0	0	0	0	0	0	0
gencode:ABL1	0	1	0	0	0	0	0	0	0	0	0	0	0	0	0	0	0	0	0	0	0	0	0	0	0	0	0	0	0	0	0	0	0	0	0	0	0	0
gencode:ACVR1	0	0	0	0	0	0	0	0	0	0	0	0	0	0	0	0	0	0	0	0	0	1	0	0	0	0	0	0	0	0	0	0	0	0	0	0	0	0
gencode:ALK	0	0	0	0	0	0	0	0	0	0	0	0	0	0	1	0	0	0	0	0	0	0	0	0	0	0	0	0	0	0	0	0	0	0	0	0	0	0
gencode:AQR	0	0	0	0	0	0	0	0	0	0	0	0	0	0	0	0	0	1	0	0	0	0	0	0	0	0	0	0	0	0	0	0	0	0	0	0	0	0
gencode:AR	0	0	0	0	0	0	0	0	0	0	0	0	0	0	0	0	0	0	0	0	0	0	0	0	0	0	0	0	0	0	0	1	0	0	0	0	0	0
gencode:ARFGEF2	0	0	0	0	0	0	0	0	0	0	0	0	0	0	0	0	0	1	0	0	0	0	0	0	0	0	0	0	0	0	0	0	0	0	0	0	0	0
gencode:ARID4B	0	0	0	0	0	0	0	0	0	0	0	0	0	0	0	0	0	0	0	0	0	0	0	1	0	0	0	0	0	0	0	0	0	0	0	0	0	0
gencode:ARNTL	0	0	0	0	0	0	0	0	0	0	0	0	0	0	0	0	0	0	0	0	0	0	0	0	0	0	0	0	1	0	0	0	0	0	0	0	0	0
gencode:ASH1L	0	0	0	0	0	0	0	0	0	0	0	0	0	0	0	0	0	0	0	0	0	0	0	0	0	0	0	0	0	0	0	1	0	0	0	0	0	0
gencode:ATIC	0	0	0	0	0	0	0	0	0	0	0	0	0	0	0	0	0	0	0	0	1	0	0	0	0	0	0	0	0	0	0	0	0	0	0	0	0	0
gencode:BAZ2B	0	0	0	0	0	0	0	0	0	0	0	0	0	0	0	0	0	0	0	0	0	0	0	0	0	0	0	0	0	0	0	0	1	0	0	0	0	0
gencode:BCL6	0	0	0	0	0	0	0	0	0	0	0	0	0	0	0	0	0	0	0	0	1	0	0	0	0	0	0	0	0	0	0	0	0	0	0	0	0	0
gencode:BIRC3	0	0	0	0	0	0	0	0	0	0	0	0	0	0	0	0	0	0	0	0	0	0	0	0	1	0	0	0	0	0	0	0	0	0	0	0	0	0
gencode:BLM	0	0	0	0	0	0	0	0	0	0	0	0	0	0	0	1	0	0	0	0	0	0	0	0	0	0	0	0	0	0	0	0	0	0	0	0	0	0
gencode:CCND1	0	0	0	0	0	0	0	0	0	0	0	0	0	0	0	0	0	0	0	0	0	0	0	0	0	0	0	0	0	0	0	0	0	0	0	0	0	1
gencode:CDK6	0	0	0	0	0	0	0	0	0	0	0	0	0	0	0	0	0	0	0	0	0	0	0	0	0	0	0	0	0	0	0	0	1	0	0	0	0	0
gencode:CEP290	0	0	0	0	0	0	0	0	0	0	0	0	0	0	0	0	0	0	0	0	0	0	0	0	0	0	0	0	0	0	0	1	0	0	0	0	0	0
gencode:CHD3	0	0	0	0	0	0	0	0	0	0	0	0	0	0	0	0	0	0	0	0	1	0	0	0	0	0	0	0	0	0	0	0	0	0	0	0	0	0
gencode:CLTC	0	0	0	0	0	0	0	0	0	0	0	0	0	0	0	0	0	0	0	1	0	0	0	0	0	0	0	0	0	0	0	0	0	0	0	0	0	0
gencode:CNOT1	0	0	0	0	0	0	0	0	0	0	0	0	0	0	0	0	0	1	0	0	0	0	0	0	0	0	0	0	0	0	0	0	0	0	0	0	0	0
gencode:CNOT3	0	0	0	0	0	0	0	0	0	0	0	0	0	0	0	0	0	0	0	0	0	0	0	0	1	0	0	0	0	0	0	0	0	0	0	0	0	0
gencode:COL1A1	0	0	0	0	0	0	0	0	0	0	0	0	0	0	0	0	0	0	0	0	0	0	0	0	0	0	0	0	0	0	0	0	1	0	0	0	0	0
gencode:CSNK1A1	0	0	0	0	0	0	0	0	0	0	0	0	0	0	0	0	0	0	0	0	0	0	0	1	0	0	0	0	0	0	0	0	0	0	0	0	0	0
gencode:CSNK2A1	0	0	0	0	0	0	0	0	0	0	0	0	0	0	0	0	0	0	0	0	0	0	0	1	0	0	0	0	0	0	0	0	0	0	0	0	0	0
gencode:DPYD	0	0	0	0	0	0	0	0	0	0	0	0	0	0	0	0	0	0	0	0	0	0	0	0	0	0	0	0	0	0	0	0	0	1	0	0	0	0
gencode:EFTUD2	0	0	0	0	0	0	0	0	0	0	0	0	0	0	0	0	0	0	0	0	1	0	0	0	0	0	0	0	0	0	0	0	0	0	0	0	0	0
gencode:EIF2AK3	0	0	0	0	0	0	0	0	0	0	0	0	0	0	0	0	0	1	0	0	0	0	0	0	0	0	0	0	0	0	0	0	0	0	0	0	0	0
gencode:EPHB2	0	0	0	0	0	0	0	0	0	0	0	0	0	0	0	0	0	0	0	0	0	0	0	0	0	0	0	0	0	0	0	0	1	0	0	0	0	0
gencode:ERCC2	0	1	0	0	0	0	0	0	0	0	0	0	0	0	0	0	0	0	0	0	0	0	0	0	0	0	0	0	0	0	0	0	0	0	0	0	0	0
gencode:ERCC4	0	0	0	0	0	0	0	0	0	0	0	0	0	0	0	0	0	1	0	0	0	0	0	0	0	0	0	0	0	0	0	0	0	0	0	0	0	0
gencode:ESR1	0	0	0	0	0	0	1	0	0	0	0	0	0	0	0	0	0	0	0	0	0	0	0	0	0	0	0	0	0	0	0	0	0	0	0	0	0	0
gencode:EXT1	0	1	0	0	0	0	0	0	0	0	0	0	0	0	0	0	0	0	0	0	0	0	0	0	0	0	0	0	0	0	0	0	0	0	0	0	0	0
gencode:FANCF	0	0	0	0	0	0	0	0	0	0	0	0	0	0	0	0	0	0	0	0	0	0	1	0	0	0	0	0	0	0	0	0	0	0	0	0	0	0
gencode:FANCG	0	0	0	0	0	0	0	0	0	0	0	0	0	0	0	0	0	0	0	0	0	1	0	0	0	0	0	0	0	0	0	0	0	0	0	0	0	0
gencode:FN1	0	0	0	0	0	0	0	0	0	0	0	0	0	0	0	0	0	0	0	0	0	0	0	0	0	0	0	0	0	0	0	1	0	0	0	0	0	0
gencode:GATA2	0	0	0	0	0	0	0	0	0	0	0	0	0	0	0	0	0	0	0	0	0	0	0	0	0	0	0	0	0	0	0	0	0	1	0	0	0	0
gencode:GPSM2	0	0	0	0	0	0	0	0	0	0	0	0	0	0	0	0	0	0	0	0	1	0	0	0	0	0	0	0	0	0	0	0	0	0	0	0	0	0
gencode:HIST1H3D	0	0	0	0	0	1	0	0	0	0	0	0	0	0	0	0	0	0	0	0	0	0	0	0	0	0	0	0	0	0	0	0	0	0	0	0	0	0
gencode:HIST1H3I	0	0	0	0	0	0	0	0	0	0	0	0	0	0	0	0	0	0	0	0	0	0	0	1	0	0	0	0	0	0	0	0	0	0	0	0	0	0
gencode:JAK3	0	0	0	0	0	0	0	0	0	0	0	0	0	0	0	0	0	0	0	0	0	0	0	1	0	0	0	0	0	0	0	0	0	0	0	0	0	0
gencode:KLF5	0	0	0	0	0	0	0	0	0	0	0	0	0	0	0	0	0	0	0	0	0	1	0	0	0	0	0	0	0	0	0	0	0	0	0	0	0	0
gencode:LRP6	0	0	0	0	0	0	0	0	0	0	0	0	0	0	0	0	0	0	0	0	0	0	0	0	0	0	0	0	0	1	0	0	0	0	0	0	0	0
gencode:LZTS1	0	0	0	0	0	0	0	0	0	0	0	0	0	0	0	0	0	0	0	0	0	0	0	0	0	0	0	0	0	1	0	0	0	0	0	0	0	0
gencode:MACF1	0	0	0	0	0	0	0	0	0	0	0	0	0	0	0	0	0	0	0	0	0	0	0	0	0	0	0	0	1	0	0	0	0	0	0	0	0	0
gencode:MAGI2	0	0	0	0	0	0	0	0	0	0	0	0	0	0	0	0	0	0	0	0	0	0	0	0	0	0	0	0	0	0	0	0	0	0	0	0	1	0
gencode:MAP3K11	0	0	0	0	0	0	0	0	0	0	0	0	0	0	0	0	0	0	0	0	0	0	0	0	0	0	0	0	0	0	0	0	0	0	0	1	0	0
gencode:MAPK1	0	0	0	0	0	0	0	0	0	1	0	0	0	0	0	0	0	0	0	0	0	0	0	0	0	0	0	0	0	0	0	0	0	0	0	0	0	0
gencode:MED17	0	0	0	0	0	0	0	0	0	0	0	0	0	0	0	0	0	0	1	0	0	0	0	0	0	0	0	0	0	0	0	0	0	0	0	0	0	0
gencode:MLH1	0	0	0	0	0	0	0	0	0	0	0	0	0	0	0	0	0	1	0	0	0	0	0	0	0	0	0	0	0	0	0	0	0	0	0	0	0	0
gencode:MUC4	0	0	0	0	0	0	0	0	0	0	0	0	0	0	0	0	0	0	0	0	0	0	0	0	0	0	0	0	0	0	0	1	0	0	0	0	0	0
gencode:MUTYH	0	0	0	0	0	0	0	0	0	0	0	0	0	0	0	0	0	0	0	0	0	0	0	0	0	0	0	0	0	0	0	0	1	0	0	0	0	0
gencode:MYB	0	0	0	0	0	0	0	0	0	0	0	0	0	0	0	0	1	0	0	0	0	0	0	0	0	0	0	0	0	0	0	0	0	0	0	0	0	0
gencode:MYH10	0	0	0	0	0	0	0	1	0	0	0	0	0	0	0	0	0	0	0	0	0	0	0	0	0	0	0	0	0	0	0	0	0	0	0	0	0	0
gencode:MYH11	0	0	0	0	0	0	0	0	0	0	0	0	0	1	0	0	0	0	0	0	0	0	0	0	0	0	0	0	0	0	0	0	0	0	0	0	0	0
gencode:MYH9	0	0	0	0	0	0	0	0	0	0	0	0	0	0	0	0	0	1	0	0	0	0	0	0	0	0	0	0	0	0	0	0	0	0	0	0	0	0
gencode:NUP98	0	0	0	0	0	0	0	0	0	0	0	0	0	0	0	0	0	0	0	0	1	0	0	0	0	0	0	0	0	0	0	0	0	0	0	0	0	0
gencode:OGG1	0	0	0	0	0	0	0	0	0	0	0	0	0	0	0	0	0	0	0	1	0	0	0	0	0	0	0	0	0	0	0	0	0	0	0	0	0	0
gencode:OPCML	0	0	0	0	0	0	0	0	0	0	0	0	0	0	1	0	0	0	0	0	0	0	0	0	0	0	0	0	0	0	0	0	0	0	0	0	0	0
gencode:PALB2	0	0	0	0	0	0	0	0	0	0	0	0	0	0	0	0	0	0	0	0	0	0	0	0	0	0	0	0	1	0	0	0	0	0	0	0	0	0
gencode:PAX5	0	0	0	0	0	0	0	0	0	0	0	0	0	0	0	0	0	0	0	0	0	0	0	0	0	0	0	0	0	1	0	0	0	0	0	0	0	0
gencode:PDGFRA	0	0	0	0	0	0	0	0	0	0	0	0	0	0	0	0	0	0	0	0	0	0	0	0	0	0	0	0	0	0	0	0	1	0	0	0	0	0
gencode:PHOX2B	0	0	0	0	0	0	0	0	0	0	0	0	0	0	1	0	0	0	0	0	0	0	0	0	0	0	0	0	0	0	0	0	0	0	0	0	0	0
gencode:PIK3C2B	0	0	0	0	0	0	0	0	0	0	0	0	0	0	0	0	0	0	0	0	1	0	0	0	0	0	0	0	0	0	0	0	0	0	0	0	0	0
gencode:PIK3CB	0	0	0	0	0	0	0	0	0	0	0	0	0	0	0	0	0	0	0	0	0	0	0	1	0	0	0	0	0	0	0	0	0	0	0	0	0	0
gencode:PIK3CD	0	0	0	0	0	0	0	0	0	0	0	0	0	0	0	0	0	0	0	0	0	0	0	1	0	0	0	0	0	0	0	0	0	0	0	0	0	0
gencode:PIK3R2	0	0	0	0	0	0	0	0	1	0	0	0	0	0	0	0	0	0	0	0	0	0	0	0	0	0	0	0	0	0	0	0	0	0	0	0	0	0
gencode:PPARG	0	0	0	0	0	0	0	0	0	0	0	0	0	0	0	0	0	1	0	0	0	0	0	0	0	0	0	0	0	0	0	0	0	0	0	0	0	0
gencode:PRF1	0	0	0	0	0	0	0	0	0	0	0	0	0	0	0	0	0	0	0	0	1	0	0	0	0	0	0	0	0	0	0	0	0	0	0	0	0	0
gencode:PSMD11	0	0	0	0	0	0	0	0	0	0	0	0	0	0	0	0	0	0	0	0	1	0	0	0	0	0	0	0	0	0	0	0	0	0	0	0	0	0
gencode:PTPRC	0	0	0	0	0	0	0	0	0	0	0	0	0	0	0	0	0	0	0	0	0	0	0	0	0	0	0	0	0	0	0	0	1	0	0	0	0	0
gencode:RAD51D	0	0	0	0	0	0	0	0	0	0	0	0	0	0	0	0	1	0	0	0	0	0	0	0	0	0	0	0	0	0	0	0	0	0	0	0	0	0
gencode:RAD54L	0	0	0	0	0	0	0	0	0	0	0	0	0	0	0	0	0	0	0	0	0	0	0	0	0	0	0	0	0	0	0	0	1	0	0	0	0	0
gencode:RASA2	0	0	0	0	0	0	0	0	0	0	0	0	0	0	0	0	0	0	0	0	1	0	0	0	0	0	0	0	0	0	0	0	0	0	0	0	0	0
gencode:RET	0	0	0	0	0	0	0	0	0	0	0	0	0	0	0	0	0	0	0	0	0	0	0	0	0	0	0	0	0	0	0	0	0	1	0	0	0	0
gencode:ROS1	0	0	0	0	0	0	0	0	0	0	0	0	0	0	1	0	0	0	0	0	0	0	0	0	0	0	0	0	0	0	0	0	0	0	0	0	0	0
gencode:RRAS2	0	0	0	0	0	0	0	0	0	0	0	0	0	0	0	0	0	0	0	0	1	0	0	0	0	0	0	0	0	0	0	0	0	0	0	0	0	0
gencode:SDHB	0	0	0	0	0	0	0	0	0	0	0	0	0	0	0	0	0	0	0	0	1	0	0	0	0	0	0	0	0	0	0	0	0	0	0	0	0	0
gencode:SEC31A	0	0	0	0	0	0	0	0	1	0	0	0	0	0	0	0	0	0	0	0	0	0	0	0	0	0	0	0	0	0	0	0	0	0	0	0	0	0
gencode:SF3B3	0	0	0	0	0	0	0	0	0	0	0	0	0	0	0	0	0	0	0	0	0	0	0	0	0	0	0	0	0	1	0	0	0	0	0	0	0	0
gencode:SH2B3	0	0	0	0	0	0	0	0	0	0	0	0	0	0	0	0	0	0	0	0	0	0	0	0	0	0	0	0	0	1	0	0	0	0	0	0	0	0
gencode:SMAD3	0	0	0	0	0	0	0	0	0	0	0	0	0	0	1	0	0	0	0	0	0	0	0	0	0	0	0	0	0	0	0	0	0	0	0	0	0	0
gencode:SOS2	0	0	0	0	0	0	0	0	0	0	0	0	0	0	0	0	0	0	0	0	0	0	0	0	0	0	0	0	0	0	0	0	1	0	0	0	0	0
gencode:SPTAN1	0	1	0	0	0	0	0	0	0	0	0	0	0	0	0	0	0	0	0	0	0	0	0	0	0	0	0	0	0	0	0	0	0	0	0	0	0	0
gencode:SRC	0	0	0	0	0	0	0	0	0	0	0	0	0	0	0	0	0	1	0	0	0	0	0	0	0	0	0	0	0	0	0	0	0	0	0	0	0	0
gencode:SRSF2	0	0	0	0	0	0	0	0	0	0	0	0	0	0	0	0	0	0	0	0	0	0	0	1	0	0	0	0	0	0	0	0	0	0	0	0	0	0
gencode:SUFU	0	0	0	0	0	0	0	0	0	1	0	0	0	0	0	0	0	0	0	0	0	0	0	0	0	0	0	0	0	0	0	0	0	0	0	0	0	0
gencode:SYNCRIP	0	0	0	0	0	1	0	0	0	0	0	0	0	0	0	0	0	0	0	0	0	0	0	0	0	0	0	0	0	0	0	0	0	0	0	0	0	0
gencode:TAOK1	0	0	0	0	0	0	0	0	0	0	0	0	0	0	0	0	0	0	0	0	0	0	0	0	0	0	0	0	0	0	0	0	1	0	0	0	0	0
gencode:TCF12	0	0	0	0	0	0	0	0	0	0	0	0	0	0	0	0	0	0	0	0	0	0	0	0	0	0	0	1	0	0	0	0	0	0	0	0	0	0
gencode:TJP1	0	0	0	0	0	0	0	0	0	0	0	0	0	0	0	0	0	0	0	0	0	0	0	0	1	0	0	0	0	0	0	0	0	0	0	0	0	0
gencode:TJP2	1	0	0	0	0	0	0	0	0	0	0	0	0	0	0	0	0	0	0	0	0	0	0	0	0	0	0	0	0	0	0	0	0	0	0	0	0	0
gencode:TOM1	0	0	0	0	0	0	0	0	0	0	0	0	0	0	0	0	1	0	0	0	0	0	0	0	0	0	0	0	0	0	0	0	0	0	0	0	0	0
gencode:TRAF7	0	0	0	0	0	0	0	0	0	0	0	0	0	0	0	0	0	0	0	0	0	0	0	0	0	0	0	0	0	0	0	0	1	0	0	0	0	0
gencode:TXNIP	0	1	0	0	0	0	0	0	0	0	0	0	0	0	0	0	0	0	0	0	0	0	0	0	0	0	0	0	0	0	0	0	0	0	0	0	0	0
gencode:WHSC1	0	0	0	0	0	0	0	0	0	0	0	0	0	0	0	0	0	0	0	0	0	0	0	0	0	0	0	0	0	0	0	1	0	0	0	0	0	0
gencode:WNK1	0	0	0	0	0	0	0	0	0	1	0	0	0	0	0	0	0	0	0	0	0	0	0	0	0	0	0	0	0	0	0	0	0	0	0	0	0	0
gencode:XPA	0	0	0	0	0	0	0	0	0	1	0	0	0	0	0	0	0	0	0	0	0	0	0	0	0	0	0	0	0	0	0	0	0	0	0	0	0	0
gencode:XRN1	0	0	0	0	0	0	0	0	0	0	0	0	0	0	0	0	0	0	0	0	1	0	0	0	0	0	0	0	0	0	0	0	0	0	0	0	0	0
gencode:ZNF750	0	0	0	0	0	0	0	0	0	0	0	0	0	0	0	0	1	0	0	0	0	0	0	0	0	0	0	0	0	0	0	0	0	0	0	0	0	0
gencode:CASP10	0	0	0	0	0	0	0	0	0	0	0	0	0	0	0	0	0	0	0	0	0	0	0	0	0	0	0	0	0	0	0	0	0	0	0	1	0	0
gencode:CBLC	0	0	0	0	0	0	0	0	0	0	0	0	0	0	0	0	0	0	0	0	0	0	0	0	0	0	0	0	1	0	0	0	0	0	0	0	0	0
gencode:CHD8	0	0	0	0	0	0	0	0	0	0	0	0	0	0	0	0	0	0	0	0	0	0	0	0	0	0	0	0	0	0	0	0	1	0	0	0	0	0
gencode:CLSPN	0	0	0	0	0	0	0	0	0	1	0	0	0	0	0	0	0	0	0	0	0	0	0	0	0	0	0	0	0	0	0	0	0	0	0	0	0	0
gencode:CSDE1	0	0	0	0	0	0	0	0	0	0	0	0	0	0	0	0	0	0	0	0	1	0	0	0	0	0	0	0	0	0	0	0	0	0	0	0	0	0
gencode:CUL2	0	0	0	0	0	0	0	0	0	0	0	0	0	0	0	0	0	0	0	0	0	0	0	0	0	0	0	0	1	0	0	0	0	0	0	0	0	0
gencode:EIF1AX	0	0	0	0	0	0	0	0	0	0	0	0	0	0	0	0	0	0	0	0	0	0	0	0	0	0	0	0	0	0	1	0	0	0	0	0	0	0
gencode:LRPPRC	0	0	0	0	0	0	0	0	0	0	0	0	0	0	0	0	0	0	0	0	0	0	0	1	0	0	0	0	0	0	0	0	0	0	0	0	0	0
gencode:MAD1L1	0	0	0	0	0	0	0	0	0	0	0	0	0	0	0	0	0	0	0	0	0	0	0	0	0	0	0	0	0	0	0	1	0	0	0	0	0	0
gencode:MCC	0	0	0	0	0	0	0	0	0	0	0	0	0	0	0	0	0	0	0	0	1	0	0	0	0	0	0	0	0	0	0	0	0	0	0	0	0	0
gencode:MSH3	0	0	0	0	0	0	0	0	0	0	0	0	0	0	0	0	0	0	0	0	0	0	1	0	0	0	0	0	0	0	0	0	0	0	0	0	0	0
gencode:TMEM127	0	0	0	0	0	0	0	0	0	0	0	0	0	0	0	0	0	0	0	0	0	0	0	1	0	0	0	0	0	0	0	0	0	0	0	0	0	0
gencode:TNFAIP3	0	0	0	0	0	0	0	0	0	0	0	0	0	0	0	0	0	0	0	0	0	0	0	1	0	0	0	0	0	0	0	0	0	0	0	0	0	0
gencode:WWOX	0	0	0	0	0	0	0	0	0	0	0	0	0	0	0	0	0	0	0	0	0	0	1	0	0	0	0	0	0	0	0	0	0	0	0	0	0	0

## Sheet: Figure2b
Gene	Odds	Odds_err_bot	Odds_err_up	state	Color
TP53	11.9381	8.65801	18.0782	early	#4DAF4A
KRAS	8.1234	3.76345	35.9182	early	#4DAF4A
PIK3CA	2.08604	1.23855	5.04334	early	#4DAF4A
TERT	4.88545	1.41588	50	early	#4DAF4A
CTNNB1	1.60077	0.647903	7.02164	early	#A5A4A4
CDKN2A	4.43726	2.18787	13.4105	early	#4DAF4A
PTEN	6.57707	2.64668	50	early	#4DAF4A
ARID1A	2.60634	1.36701	10.0149	early	#4DAF4A
KMT2D	3.72728	1.52616	50	early	#4DAF4A
SMAD4	2.26053	0.844021	50	early	#A5A4A4
APC	3.11222	1.52883	12.605	early	#4DAF4A
VHL	4.91954	1.4819	50	early	#4DAF4A
BRAF	8.20998	2.80347	50	early	#4DAF4A
PBRM1	6.39456	2.39504	50	early	#4DAF4A
CREBBP	8.45809	3.16176	50	early	#4DAF4A
RB1	2.06961	0.834395	11.4937	early	#A5A4A4
ATM	4.92477	1.93347	50	early	#4DAF4A
SETD2	3.99367	1.09686	50	early	#4DAF4A
NOTCH1	3.41757	1.46569	14.8398	early	#4DAF4A
ARID2	50	0.369891	50	early	#A5A4A4
SMARCA4	50	2.79194	50	early	#4DAF4A
ALB	1.79929	0.192691	50	early	#A5A4A4
NF1	50	2.94446	50	early	#4DAF4A
FBXW7	3.53671	0.815997	50	early	#A5A4A4
NRAS	2.47378	1.01087	50	early	#4DAF4A
B2M	2.57727	0.750693	50	early	#A5A4A4
MEN1	6.63597	4.46332	50	early	#4DAF4A
KMT2C	0.963592	0.32513	50	early	#A5A4A4
NFE2L2	1.52294	0.847032	50	early	#A5A4A4
MAP3K1	1.11144	0.321544	5.71576	early	#A5A4A4
ARHGAP35	4.75186	0.514526	50	early	#A5A4A4
GATA3	1.80152	0.674229	8.07734	early	#A5A4A4
FOXA1	1.14565	0.321063	50	early	#A5A4A4
BAP1	1.49241	0.217031	50	early	#A5A4A4
KDM6A	1.9574	0.536748	50	early	#A5A4A4
PIK3R1	2.21654	0.435673	50	early	#A5A4A4
ACVR2A	0.928238	0.175975	50	early	#A5A4A4
EGFR	1.20908	0.397535	50	early	#A5A4A4
AXIN1	1.45715	0.256244	50	early	#A5A4A4
CDH1	2.88113	0.834541	50	early	#A5A4A4
KEAP1	0.697321	0.113574	50	early	#A5A4A4
PTCH1	5.08857	2.45089	50	early	#4DAF4A
TP53	6.08003	4.11742	10.0494	clonal	#377EB8
KRAS	4.857	2.65475	13.9819	clonal	#377EB8
PIK3CA	1.58334	1.13165	2.54168	clonal	#377EB8
TERT	7.44825	3.37643	50	clonal	#377EB8
CTNNB1	1.49411	0.969982	3.44172	clonal	#A5A4A4
CDKN2A	3.28021	1.63199	14.7515	clonal	#377EB8
PTEN	1.21772	0.802322	2.28764	clonal	#A5A4A4
ARID1A	1.74448	1.05528	4.29792	clonal	#377EB8
KMT2D	1.64229	0.997118	3.52001	clonal	#A5A4A4
SMAD4	1.44513	0.870495	2.75031	clonal	#A5A4A4
APC	1.79842	0.879505	6.11641	clonal	#A5A4A4
VHL	2.24912	1.16605	7.24274	clonal	#377EB8
BRAF	3.8109	1.53904	16.0582	clonal	#377EB8
PBRM1	1.41171	0.874711	3.11211	clonal	#A5A4A4
CREBBP	2.47432	1.28144	7.95297	clonal	#377EB8
RB1	1.72163	0.98521	4.74657	clonal	#A5A4A4
ATM	1.16652	0.71608	2.51208	clonal	#A5A4A4
SETD2	0.93175	0.518716	2.1417	clonal	#A5A4A4
NOTCH1	1.11211	0.679824	2.61005	clonal	#A5A4A4
ARID2	2.26697	0.795407	50	clonal	#A5A4A4
SMARCA4	1.50803	0.702916	6.18167	clonal	#A5A4A4
ALB	0.721564	0.373364	2.85695	clonal	#A5A4A4
NF1	2.22464	0.979418	50	clonal	#A5A4A4
FBXW7	2.33648	1.09561	8.38876	clonal	#377EB8
NRAS	3.44657	0.903862	50	clonal	#A5A4A4
B2M	1.75103	0.577061	50	clonal	#A5A4A4
MEN1	8.87134	3.94995	33.8767	clonal	#377EB8
KMT2C	0.89358	0.48347	2.14972	clonal	#A5A4A4
NFE2L2	0.430884	0.180799	50	clonal	#A5A4A4
IDH1	2.92415	1.28538	10.2026	clonal	#377EB8
MAP3K1	5.01331	1.55168	50	clonal	#377EB8
ARHGAP35	1.97273	0.881301	7.98412	clonal	#A5A4A4
GATA3	1.78711	0.683141	50	clonal	#A5A4A4
DDX3X	2.08923	0.956243	7.83913	clonal	#A5A4A4
SF3B1	0.954772	0.500706	2.52061	clonal	#A5A4A4
FOXA1	2.53627	0.887994	50	clonal	#A5A4A4
APOB	50	0.806153	50	clonal	#A5A4A4
BAP1	1.64011	0.583914	50	clonal	#A5A4A4
KDM6A	1.81896	0.907229	6.96741	clonal	#A5A4A4
PIK3R1	2.17357	1.00554	9.68529	clonal	#377EB8
ACVR2A	2.26743	0.859817	50	clonal	#A5A4A4
EGFR	50	0.733045	50	clonal	#A5A4A4
KDM5C	0.618211	0.325591	1.5107	clonal	#A5A4A4
AXIN1	3.28813	1.37949	50	clonal	#377EB8
BTG1	50	0.367731	50	clonal	#A5A4A4
CDH1	1.24187	0.531298	4.96048	clonal	#A5A4A4
SPOP	50	3.38867	50	clonal	#377EB8
ATRX	2.8409	1.15695	12.0067	clonal	#377EB8
KEAP1	3.24427	1.2649	50	clonal	#377EB8
PTCH1	2.30696	0.959817	50	clonal	#A5A4A4

## Sheet: Figure2c
Tumour type	Odds	Odds_err_bot	Odds_err_up	state	Color
Bladder-TCC (10)	5.44059	3.44861	50	early	#4DAF4A
Lymph-BNHL (22)	11.2021	4.58412	50	early	#4DAF4A
CNS-GBM (12)	50	6.03292	50	early	#4DAF4A
Skin-Melanoma (17)	50	1.22213	50	early	#4DAF4A
Eso-AdenoCA (62)	11.4274	5.03263	50	early	#4DAF4A
Stomach-AdenoCA (24)	10.7625	4.18391	50	early	#4DAF4A
Liver-HCC (95)	6.11233	2.16513	50	early	#4DAF4A
Panc-AdenoCA (158)	9.91232	5.19045	30.3544	early	#4DAF4A
ColoRect-AdenoCA (30)	16.3973	3.55452	50	early	#4DAF4A
Head-SCC (23)	17.3493	3.9009	50	early	#4DAF4A
Lung-SCC (41)	50	8.19546	50	early	#4DAF4A
Lung-AdenoCA (14)	3.55879	1.39339	50	early	#4DAF4A
Breast-AdenoCA (97)	11.6678	6.15553	33.288	early	#4DAF4A
Ovary-AdenoCA (108)	15.681	8.28266	44.9101	early	#4DAF4A
Uterus-AdenoCA (32)	5.48856	2.27514	22.0835	early	#4DAF4A
Prost-AdenoCA (24)	3.02137	0.585554	50	early	#A5A4A4
Bone-Leiomyo (7)	50	1.44742	50	clonal	#377EB8
Bladder-TCC (10)	0.00196546	0.1	50	clonal	#A5A4A4
Lymph-BNHL (22)	1.92618	1.2538	50	clonal	#377EB8
CNS-GBM (12)	1.69605	0.854962	50	clonal	#A5A4A4
Skin-Melanoma (17)	0.2852	0.1	50	clonal	#A5A4A4
Eso-AdenoCA (62)	5.80077	2.70667	50	clonal	#377EB8
Stomach-AdenoCA (24)	4.94605	1.84732	50	clonal	#377EB8
Liver-HCC (95)	4.42844	1.82262	50	clonal	#377EB8
Biliary-AdenoCA (8)	0.188152	0.100974	50	clonal	#A5A4A4
Panc-AdenoCA (158)	39.316	12.2189	50	clonal	#377EB8
ColoRect-AdenoCA (30)	3.50792	1.06106	50	clonal	#377EB8
Head-SCC (23)	1.87368	0.883414	50	clonal	#A5A4A4
Lung-SCC (41)	2.81332	1.60099	50	clonal	#377EB8
Lung-AdenoCA (14)	50	0.13487	50	clonal	#A5A4A4
Breast-AdenoCA (97)	7.83621	3.01745	50	clonal	#377EB8
Ovary-AdenoCA (108)	50	14.1031	50	clonal	#377EB8
Uterus-AdenoCA (32)	3.53235	1.43661	50	clonal	#377EB8
Prost-AdenoCA (24)	2.86863	1.24135	12.7746	clonal	#377EB8

## Sheet: Figure2d
	d50	lo	hi
clonal [early]	9	8	11
clonal [other]	26	24	28
clonal [late]	35	21	60
subclonal	35	26	48
