# Supplementary material for: The evolutionary history of 2,658 cancers
Source: Nature. 2020 Feb 5;578(7793):122–8. doi: 10.1038/s41586-019-1907-7 (PMC7054212; doi:10.1038/s41586-019-1907-7)
Supplement: Supplementary file 6 — Source Data Fig. 3 [file 41586_2019_1907_MOESM6_ESM.xlsx]

## Sheet: Figure3e_LeagueModel
event	median	left_90_CI	right_90_CI
APC	2	1	6
KRAS	2	1	9
loss 17p	4	1	13
PIK3CA	6	1	16
TP53	7	2	15
gain 8q	8	3	15
FBXW7	8	1	21
loss 18	8	3	18
CTNNB1	10	3	21
loss 8p	9	2	22
PCBP1	9	3	26
ACVR2A	13	4	24
B2M	14	6	27
gain 20q	14	6	26
gain 7p	17	7	28
SOX9	17	7	27
gain 20q11.21	16	12	19
TCF7L2	18	6	25
SMAD2	18	8	28
ZFP36L2	20	15	26
loss 4q35.1	20	4	33
gain 8p11.23	21	17	26
gain 13q	22	13	30
gain 2q	26	13	33
SMAD4	25	17	30
PTEN	26	19	31
loss 14q	27	16	34
WGD	27	14	33
loss 15q	29	17	34
loss 1p36.11	31	10	35
loss 21q	30	22	34
loss 5q	31	22	35
loss 6p	33	24	35
loss 22q	32	24	34
loss 14q11.2	35	28	36
loss 20p	36	35	36

## Sheet: Figure3e_CompTable
event_v_event	ACVR2A	APC	B2M	CTNNB1	FBXW7	KRAS	PCBP1	PIK3CA	PTEN	SMAD2	SMAD4	SOX9	TCF7L2	TP53	WGD	ZFP36L2	gain_13q	gain_20q	gain_20q11.21	gain_2q	gain_7p	gain_8p11.23	gain_8q	loss_14q	loss_14q11.2	loss_15q	loss_17p	loss_18	loss_1p36.11	loss_20p	loss_21q	loss_22q	loss_4q35.1	loss_5q	loss_6p	loss_8p
loss_8p	1.0,0,1	0.84,5.24,20.92	0.81,0,1.19	0,0,1	0.0,1.0,3	0.02,3.87,9.11	0,0,2	0.0,1.96,4.04	0,0,1	0,0,2	0,0,2	0.72,0.96,0.32	0,0,1	0.04,3.51,20.45	11,5,0	0,0,1	2,1,12	2,1,12	0,0,4	3,1,4	4,1,7	0,0,3	0,2,9	6,2,11	4,0,3	8,2,8	2,2,18	1,3,14	1,0,1	10,1,6	6,2,7	6,2,11	1,1,4	7,2,8	7,3,3	na
loss_6p	1.0,0,1.0	0.39,9.51,12.1	0,0,2	0,0,2	1.26,3.48,1.26	0.45,7.55,6	0.31,0.69,2	0.04,2.67,6.29	0.94,0,1.06	0.24,0.76,2	1.88,0.53,2.59	0.04,0.96,1	0.05,0.95,1	1.49,11.37,5.14	3,13,0	0,0,2	1,0,9	0,1,9	0,1,2	0,1,4	0,3,5	0,0,1	0,2,3	3,6,6	1,0,5	3,5,6	1,10,5	2,8,5	1,1,0	8,2,3	3,4,8	2,3,10	0,1,2	3,5,5	na	3,7,3
loss_5q	0,0,2	0.5,7.49,15.01	0.06,0.94,1	0.1,0.9,1	0.97,1.77,1.26	0.68,6.32,5	0.53,2.47,0	0,1.0,4.0	0,0,2	0.06,0.94,2	0,0,2	0.04,0.96,1	0,0,1	0.63,9.37,10	6,11,0	0,0,2	1,2,8	1,2,11	0,0,5	2,3,2	1,2,8	0,0,2	0,2,6	3,4,10	3,1,1	4,4,9	2,10,10	0,7,12	1,0,2	7,1,8	3,3,9	4,3,11	1,2,0	na	5,3,5	2,7,8
loss_4q35.1	0,0.64,2.36	0.73,1.88,8.39	0,0.53,1.47	0,0.6,1.4	0,0,4	0.01,1.63,5.36	0,0,3	0.04,0.96,2	0,0,2	0,0,1	0,0,2	0,0,2	0,0,1	0.07,3.72,6.21	2,1,0	0,0,1	1,1,4	1,1,4	0,0,2	1,0,5	1,1,1	0,0,2	0,0,6	1,1,2	0,0,2	2,2,1	0,3,4	0,0,4	1,0,1	4,1,1	2,0,0	0,1,3	na	2,1,0	1,0,2	1,1,4
loss_22q	0,0,2	1.08,9.51,13.41	0.06,0.94,1	0.1,0.9,1	0.74,2.71,2.55	0.44,8.53,3.03	0.31,0.69,1	0.04,1.96,3	0,0,2	0.3,1.7,1	0,0.44,1.56	0.04,0.96,1	0.05,0.95,1	0.38,12.35,10.27	4,15,0	0,0,2	0,1,13	1,1,12	0,0,4	2,2,5	2,3,5	0,0,1	0,2,4	3,5,13	3,1,4	3,6,10	2,11,10	1,8,11	0,1,1	9,2,5	3,3,12	na	1,0,3	3,4,11	3,2,10	2,6,11
loss_21q	1.93,0,1.07	0.39,10.46,11.15	0,0,1	0,0,2	0.97,1.77,0.26	0.21,7.59,2.2	0.31,0.69,1	0.0,2.68,4.32	0,0,2	0,0.41,2.59	0,0,2	0.04,0.96,2	0.05,1.35,0.6	1.15,7.66,12.19	5,12,0	0,0,4	0,1,10	0,0,12	0,0,4	0,2,5	1,2,7	0,0,1	0,1,6	2,4,12	3,0,2	3,4,9	1,8,9	1,8,9	0,0,2	8,0,4	na	3,3,12	0,2,0	3,3,9	4,3,8	2,6,7
loss_20p	1.0,0,1	0.03,11.44,12.53	0,0,2	0,0,1	0.74,3.48,0.78	0.34,6.4,3.26	0.53,2.47,0	0,1.93,4.07	0,0,1	0,0.76,1.24	0,1.61,1.39	0,0,1	0,0.95,1.05	0.35,10.81,8.84	3,11,0	0,0,2	0,10,4	0,11,8	0,0,4	1,4,2	0,11,2	0,2,2	0,6,6	1,7,8	1,5,3	3,8,3	1,13,6	0,9,7	1,1,1	na	0,8,4	2,9,5	1,4,1	1,7,8	2,8,3	1,10,6
loss_1p36.11	0,0,1	0,1.97,3.03	0,0,1	0,0,1	0,0,1	0,1.68,3.32	0.72,1.78,0.5	0.9,0,1.1	0,0,2	0,0,2	0.75,0,1.25	0,0,1	0,0,1	0,1.68,1.32	1,1,0	0,0,1	0,1,1	0,1,2	0,0,1	0,0,1	0,0,1	0,0,1	0,1,1	0,0,2	0,0,1	1,1,0	0,1,2	0,1,2	na	1,1,1	0,0,2	1,0,1	0,1,1	0,1,2	1,1,0	0,1,1
loss_18	1.0,0,1	0.83,2.89,23.28	0.06,0.94,1	0.1,0.9,1	0.74,1.0,3.26	0.07,3.93,10	1.03,0.69,2.28	0.94,1.96,4.1	0,0,2	0.06,0.94,2	0.75,0,2.25	0,0,2	0.05,0.95,1	1.17,4.83,19	13,6,0	0,0,2	3,1,10	2,1,13	0,0,5	2,3,6	4,3,4	0,0,2	0,1,10	5,0,13	5,1,2	10,3,7	2,4,18	na	1,0,2	9,0,7	8,1,9	8,1,11	0,0,4	7,0,12	8,2,5	3,1,14
loss_17p	1.0,0,1	1.84,4.87,24.29	0,0,2	0,0,2	1.72,1.0,5.28	2.0,1.96,14.04	0,0,3	1.0,1.71,5.29	0.74,0,1.26	0,0,3	0,0,4	0,0,2	0.05,0.95,1	1.05,1.91,27.04	15,5,0	0,0,2	3,0,15	2,0,17	0,1,5	3,1,9	4,1,9	0,0,2	0,1,11	7,1,15	6,0,2	8,1,12	na	4,2,18	1,0,2	13,1,6	8,1,9	11,2,10	3,0,4	10,2,10	10,1,5	2,2,18
loss_15q	0,0,2	1.4,11.93,10.67	0,0,3	0,0,2	1.26,2.48,2.26	0.76,9.64,5.6	0.22,1.78,2	0,1.63,3.37	0,0.32,1.68	0,0,2	0,0,3	0.04,0.96,1	0.05,0.95,1	0.8,10.87,12.33	6,12,0	0,0,2	0,1,11	1,1,10	0,1,3	1,1,5	2,0,8	0,0,2	0,2,4	3,3,12	4,0,2	na	1,8,12	3,10,7	1,1,0	8,3,3	4,3,9	6,3,10	2,2,1	4,4,9	5,3,6	2,8,8
loss_14q11.2	0,0.32,1.68	0.97,5.24,5.79	0.81,0.94,0.25	0.97,0.9,1.13	0.29,3.19,0.52	0.25,2.73,2.02	0,0,1	0.0,1.35,2.65	0,0.35,1.65	0,0.94,1.06	0,0.53,1.47	0.74,0,1.26	0,0.95,3.05	1.28,5.55,2.17	0,7,0	0,0,1	0,1,5	0,2,5	0,0,1	0,2,3	0,0,4	0,0,2	0,1,4	2,4,0	na	0,4,2	0,6,2	1,5,2	0,0,1	5,1,3	0,3,2	1,3,4	0,0,2	1,3,1	0,1,5	0,4,3
loss_14q	1.0,0,1	0.2,7.65,17.15	0,0,2	0,0,1	0.97,3.48,0.55	1.09,5.85,6.06	0.31,0.69,1	0.04,1.96,3.0	0,0,1	0,0,2	0,0.44,1.56	0,0,2	0.05,0.95,1	1.29,9.44,11.27	7,11,0	0,0,2	0,2,12	1,1,12	0,0,5	1,2,6	2,4,5	0,0,2	0,2,4	na	4,2,0	3,3,12	1,7,15	0,5,13	0,0,2	7,1,8	4,2,12	5,3,13	1,1,2	4,3,10	6,3,6	2,6,11
gain_8q	1.93,0,2.07	0.77,0.96,16.27	0.81,0,1.19	0.04,0.96,1	0,0,3	0,0,8	0,0,3	0,0,7	0,0,2	0,0,1	0,0,3	1.01,1.71,1.28	0,0,2	0,0,15	2,0,4	0,0,3	2,2,6	0,2,12	0,0,3	2,0,7	0,3,8	0,0,4	na	2,0,4	1,0,4	2,0,4	1,0,11	1,0,10	1,0,1	6,0,6	1,0,6	2,0,4	0,0,6	2,0,6	2,0,3	2,0,9
gain_8p11.23	0,0,1	0,0,3	0.81,0,1.19	0,0,1	0,0,1	0,0,1	0,0,1	0,0,1	0,0,1	0,0,1	0,0,1	0,0,1	0,0,1	0,0,3	0,0,1	0,0,1	0,1,1	0,1,3	0,0,2	0,0,2	0,1,2	na	0,0,4	0,0,2	0,0,2	0,0,2	0,0,2	0,0,2	0,0,1	2,0,2	0,0,1	0,0,1	0,0,2	0,0,2	0,0,1	0,0,3
gain_7p	0,0,2	1.41,3.59,11	0.81,0,1.19	0.04,0.96,1	0.97,0.77,5.26	0.97,0,7.03	0,0,2	0,0,6	0,0,1	0,0,1	1,0,2	0.72,0,2.28	0,0,1	0.15,3.85,10	2,4,4	0,0,3	1,1,11	0,0,12	0,0,4	0,1,6	na	1,0,2	3,0,8	4,2,5	0,0,4	0,2,8	1,4,9	3,4,4	0,0,1	11,0,2	2,1,7	3,2,5	1,1,1	2,1,8	3,0,5	1,4,7
gain_2q	0.04,1.96,0	0.81,2.91,11.28	0,0.53,1.47	0.04,0.96,2	0.23,0.77,4	1.02,1.59,4.39	0,0,2	0,0,5	0,0,2	0.85,0,2.15	0,0,2	0.29,1.71,0	0,0,2	0.06,2.74,11.2	3,2,2	0,0,2	2,1,9	2,2,6	0,0,3	na	1,0,6	0,0,2	0,2,7	2,1,6	2,0,3	1,1,5	1,3,9	3,2,6	0,0,1	4,1,2	2,0,5	2,2,5	0,1,5	3,2,2	1,0,4	1,3,4
gain_20q11.21	0,0,1	0,0,7	0,0,1	0,0,1	0.74,0,1.26	0,0,2	0,0,2	0,0,3	0,0,1	0,0,1	0,0,1	0,0,1	0,0,1	0,0,8	0,0,4	0,0,2	1,0,2	0,0,3	na	0,0,3	0,0,4	0,0,2	0,0,3	0,0,5	0,0,1	1,0,3	1,0,5	0,0,5	0,0,1	0,0,4	0,0,4	0,0,4	0,0,2	0,0,5	1,0,2	0,0,4
gain_20q	1.0,0,1	1.0,4.73,15.27	0.81,0,1.19	0.04,0.96,1	0.97,0.77,2.26	0.02,0.98,11	0,0,3	0,0,4	0,0,1	0,0,2	0,0,2	0,0,4	0.05,0.95,1	0.09,1.91,16	1,3,7	0,0,3	3,0,13	na	0,0,3	2,2,6	0,0,12	1,0,3	2,0,12	1,1,12	2,0,5	1,1,10	0,2,17	1,2,13	1,0,2	11,0,8	0,0,12	1,1,12	1,1,4	2,1,11	1,0,9	1,2,12
gain_13q	0,0,1	0.8,3.93,16.27	0.81,0,1.19	0.04,0.96,1	0,0,5	1.29,2.13,8.58	0.22,1.78,0	0,0,6	0,0,1	0,0,2	0,0,2	0.29,1.71,0	0,0,2	0.36,3.54,16.1	1,2,8	0,0,2	na	0,3,13	0,1,2	1,2,9	1,1,11	1,0,1	2,2,6	2,0,12	1,0,5	1,0,11	0,3,15	1,3,10	1,0,1	10,0,4	1,0,10	1,0,13	1,1,4	2,1,8	0,1,9	1,2,12
ZFP36L2	0.13,1.12,2.75	0.4,1.04,1.56	0.1,0.45,1.45	0.33,0.49,2.18	1.09,0.5,0.42	1.26,0.53,1.21	0.59,0.37,1.04	1.02,0.65,0.34	0,0,1	0,0,1	0,0,1	0.19,0.23,2.57	0,0,1	0.17,0.65,2.17	0,0,2	na	0,0,2	0,0,3	0,0,2	0,0,2	0,0,3	0,0,1	0,0,3	0,0,2	0,0,1	0,0,2	0,0,2	0,0,2	0,0,1	0,0,2	0,0,4	0,0,2	0,0,1	0,0,2	0,0,2	0,0,1
WGD	1.0,0,1	1.82,16.18,3	0.06,0.94,1	0.1,0.9,1	1.26,3.48,1.26	0.79,10.21,0	0.53,2.47,0	0.41,3.59,1	0,0,2	0.3,1.7,1	0,0,2	0.04,0.96,1	0.05,0.95,1	2.41,18.59,1	na	0,0,2	2,1,8	3,1,7	0,0,4	2,3,2	4,2,4	0,0,1	0,2,4	11,7,0	7,0,0	12,6,0	5,15,0	6,13,0	1,1,0	11,3,0	12,5,0	15,4,0	1,2,0	11,6,0	13,3,0	5,11,0
TP53	0.49,3.43,2.07	4.41,6.04,24.55	0.64,0.92,2.44	0.77,1.62,2.62	1.58,2.96,5.45	1.82,5.46,12.77	0.64,1.23,4.13	0.83,4.97,7.19	1.08,1.9,3.02	0.68,0.43,2.89	1.53,1.09,4.38	0.03,1.22,1.74	0.07,0.84,2.1	na	18.59,2.41,1	0.65,0.17,2.17	3.54,0.36,16.1	1.91,0.09,16	0,0,8	2.74,0.06,11.2	3.85,0.15,10	0,0,3	0,0,15	9.44,1.29,11.27	5.55,1.28,2.17	10.87,0.8,12.33	1.91,1.05,27.04	4.83,1.17,19	1.68,0,1.32	10.81,0.35,8.84	7.66,1.15,12.19	12.35,0.38,10.27	3.72,0.07,6.21	9.37,0.63,10	11.37,1.49,5.14	3.51,0.04,20.45
TCF7L2	0.19,0.23,1.58	0.72,1.32,2.97	0,0,1	0.09,1.05,0.86	0,0,1	0.53,1.1,2.38	0,0,1	0.62,1.4,1.99	0.04,0.37,1.59	0.63,0.39,0.99	0.0,0.4,1.6	0.16,0.3,1.55	na	0.84,0.07,2.1	0.95,0.05,1	0,0,1	0,0,2	0.95,0.05,1	0,0,1	0,0,2	0,0,1	0,0,1	0,0,2	0.95,0.05,1	0.95,0,3.05	0.95,0.05,1	0.95,0.05,1	0.95,0.05,1	0,0,1	0.95,0,1.05	1.35,0.05,0.6	0.95,0.05,1	0,0,1	0,0,1	0.95,0.05,1	0,0,1
SOX9	0.19,0.96,0.85	0.43,1.13,2.44	0.0,0.61,1.38	0.08,0.86,2.05	0.0,0.61,1.39	0.4,1.45,3.13	0,0,1	0.23,0.85,0.92	0,0,1	0,0,1	0,0,1	na	0.3,0.16,1.55	1.22,0.03,1.74	0.96,0.04,1	0.23,0.19,2.57	1.71,0.29,0	0,0,4	0,0,1	1.71,0.29,0	0,0.72,2.28	0,0,1	1.71,1.01,1.28	0,0,2	0,0.74,1.26	0.96,0.04,1	0,0,2	0,0,2	0,0,1	0,0,1	0.96,0.04,2	0.96,0.04,1	0,0,2	0.96,0.04,1	0.96,0.04,1	0.96,0.72,0.32
SMAD4	0.3,0.63,2.08	0.77,3.19,5.05	0.2,0.95,0.85	0.57,0.92,1.51	0.89,4.19,3.93	0.72,3.27,3.0	0.55,0.74,1.71	0.89,2.69,4.43	0.9,0.62,2.48	0.0,0.41,1.59	na	0,0,1	0.4,0.0,1.6	1.09,1.53,4.38	0,0,2	0,0,1	0,0,2	0,0,2	0,0,1	0,0,2	0,1,2	0,0,1	0,0,3	0.44,0,1.56	0.53,0,1.47	0,0,3	0,0,4	0,0.75,2.25	0,0.75,1.25	1.61,0,1.39	0,0,2	0.44,0,1.56	0,0,2	0,0,2	0.53,1.88,2.59	0,0,2
SMAD2	0.0,0.82,1.17	0.38,1.86,2.75	0.06,0.05,1.89	0.11,0.37,1.52	0.49,0.03,1.48	0.25,1.24,1.52	0,0,1	0.31,1.3,1.38	0.65,0.41,0.95	na	0.41,0.0,1.59	0,0,1	0.39,0.63,0.99	0.43,0.68,2.89	1.7,0.3,1	0,0,1	0,0,2	0,0,2	0,0,1	0,0.85,2.15	0,0,1	0,0,1	0,0,1	0,0,2	0.94,0,1.06	0,0,2	0,0,3	0.94,0.06,2	0,0,2	0.76,0,1.24	0.41,0,2.59	1.7,0.3,1	0,0,1	0.94,0.06,2	0.76,0.24,2	0,0,2
PTEN	0.26,1.88,1.86	0.52,2.23,2.25	0.17,0.96,0.87	0.5,1.71,1.8	0.69,1.14,2.17	0.65,1.33,3.01	0.43,1.05,1.51	0.46,2.43,3.13	na	0.41,0.65,0.95	0.62,0.9,2.48	0,0,1	0.37,0.04,1.59	1.9,1.08,3.02	0,0,2	0,0,1	0,0,1	0,0,1	0,0,1	0,0,2	0,0,1	0,0,1	0,0,2	0,0,1	0.35,0,1.65	0.32,0,1.68	0,0.74,1.26	0,0,2	0,0,2	0,0,1	0,0,2	0,0,2	0,0,2	0,0,2	0,0.94,1.06	0,0,1
PIK3CA	0.7,4.16,5.17	3.62,4.55,11.86	0.45,1.06,1.49	1.2,2.24,3.55	1.16,0.85,5.0	1.65,4.52,7.86	0.66,0.75,2.58	na	2.43,0.46,3.13	1.3,0.31,1.38	2.69,0.89,4.43	0.85,0.23,0.92	1.4,0.62,1.99	4.97,0.83,7.19	3.59,0.41,1	0.65,1.02,0.34	0,0,6	0,0,4	0,0,3	0,0,5	0,0,6	0,0,1	0,0,7	1.96,0.04,3.0	1.35,0.0,2.65	1.63,0,3.37	1.71,1.0,5.29	1.96,0.94,4.1	0,0.9,1.1	1.93,0,4.07	2.68,0.0,4.32	1.96,0.04,3	0.96,0.04,2	1.0,0,4.0	2.67,0.04,6.29	1.96,0.0,4.04
PCBP1	0.26,1.0,1.74	0.89,1.46,5.64	0.21,0.2,1.59	0.78,0.65,1.56	0.49,0.93,1.58	0.99,2.23,4.78	na	0.75,0.66,2.58	1.05,0.43,1.51	0,0,1	0.74,0.55,1.71	0,0,1	0,0,1	1.23,0.64,4.13	2.47,0.53,0	0.37,0.59,1.04	1.78,0.22,0	0,0,3	0,0,2	0,0,2	0,0,2	0,0,1	0,0,3	0.69,0.31,1	0,0,1	1.78,0.22,2	0,0,3	0.69,1.03,2.28	1.78,0.72,0.5	2.47,0.53,0	0.69,0.31,1	0.69,0.31,1	0,0,3	2.47,0.53,0	0.69,0.31,2	0,0,2
KRAS	0.63,3.36,3.01	4.3,6.24,18.46	0.36,1.19,1.45	0.57,2.08,2.36	0.61,1.82,4.58	na	2.23,0.99,4.78	4.52,1.65,7.86	1.33,0.65,3.01	1.24,0.25,1.52	3.27,0.72,3.0	1.45,0.4,3.13	1.1,0.53,2.38	5.46,1.82,12.77	10.21,0.79,0	0.53,1.26,1.21	2.13,1.29,8.58	0.98,0.02,11	0,0,2	1.59,1.02,4.39	0,0.97,7.03	0,0,1	0,0,8	5.85,1.09,6.06	2.73,0.25,2.02	9.64,0.76,5.6	1.96,2.0,14.04	3.93,0.07,10	1.68,0,3.32	6.4,0.34,3.26	7.59,0.21,2.2	8.53,0.44,3.03	1.63,0.01,5.36	6.32,0.68,5	7.55,0.45,6	3.87,0.02,9.11
FBXW7	0.48,2.59,2.96	1.14,2.5,6.37	0.5,1.45,3.04	0.99,1.53,2.48	na	1.82,0.61,4.58	0.93,0.49,1.58	0.85,1.16,5.0	1.14,0.69,2.17	0.03,0.49,1.48	4.19,0.89,3.93	0.61,0.0,1.39	0,0,1	2.96,1.58,5.45	3.48,1.26,1.26	0.5,1.09,0.42	0,0,5	0.77,0.97,2.26	0,0.74,1.26	0.77,0.23,4	0.77,0.97,5.26	0,0,1	0,0,3	3.48,0.97,0.55	3.19,0.29,0.52	2.48,1.26,2.26	1.0,1.72,5.28	1.0,0.74,3.26	0,0,1	3.48,0.74,0.78	1.77,0.97,0.26	2.71,0.74,2.55	0,0,4	1.77,0.97,1.26	3.48,1.26,1.26	1.0,0.0,3
CTNNB1	0.44,1.9,2.65	1.22,2.44,3.35	0.38,0.73,1.89	na	1.53,0.99,2.48	2.08,0.57,2.36	0.65,0.78,1.56	2.24,1.2,3.55	1.71,0.5,1.8	0.37,0.11,1.52	0.92,0.57,1.51	0.86,0.08,2.05	1.05,0.09,0.86	1.62,0.77,2.62	0.9,0.1,1	0.49,0.33,2.18	0.96,0.04,1	0.96,0.04,1	0,0,1	0.96,0.04,2	0.96,0.04,1	0,0,1	0.96,0.04,1	0,0,1	0.9,0.97,1.13	0,0,2	0,0,2	0.9,0.1,1	0,0,1	0,0,1	0,0,2	0.9,0.1,1	0.6,0,1.4	0.9,0.1,1	0,0,2	0,0,1
B2M	0.48,1.18,2.34	0.97,1.25,2.78	na	0.73,0.38,1.89	1.45,0.5,3.04	1.19,0.36,1.45	0.2,0.21,1.59	1.06,0.45,1.49	0.96,0.17,0.87	0.05,0.06,1.89	0.95,0.2,0.85	0.61,0.0,1.38	0,0,1	0.92,0.64,2.44	0.94,0.06,1	0.45,0.1,1.45	0,0.81,1.19	0,0.81,1.19	0,0,1	0.53,0,1.47	0,0.81,1.19	0,0.81,1.19	0,0.81,1.19	0,0,2	0.94,0.81,0.25	0,0,3	0,0,2	0.94,0.06,1	0,0,1	0,0,2	0,0,1	0.94,0.06,1	0.53,0,1.47	0.94,0.06,1	0,0,2	0,0.81,1.19
APC	1.5,3.7,6.8	na	1.25,0.97,2.78	2.44,1.22,3.35	2.5,1.14,6.37	6.24,4.3,18.46	1.46,0.89,5.64	4.55,3.62,11.86	2.23,0.52,2.25	1.86,0.38,2.75	3.19,0.77,5.05	1.13,0.43,2.44	1.32,0.72,2.97	6.04,4.41,24.55	16.18,1.82,3	1.04,0.4,1.56	3.93,0.8,16.27	4.73,1.0,15.27	0,0,7	2.91,0.81,11.28	3.59,1.41,11	0,0,3	0.96,0.77,16.27	7.65,0.2,17.15	5.24,0.97,5.79	11.93,1.4,10.67	4.87,1.84,24.29	2.89,0.83,23.28	1.97,0,3.03	11.44,0.03,12.53	10.46,0.39,11.15	9.51,1.08,13.41	1.88,0.73,8.39	7.49,0.5,15.01	9.51,0.39,12.1	5.24,0.84,20.92
ACVR2A	na	3.7,1.5,6.8	1.18,0.48,2.34	1.9,0.44,2.65	2.59,0.48,2.96	3.36,0.63,3.01	1.0,0.26,1.74	4.16,0.7,5.17	1.88,0.26,1.86	0.82,0.0,1.17	0.63,0.3,2.08	0.96,0.19,0.85	0.23,0.19,1.58	3.43,0.49,2.07	0,1.0,1	1.12,0.13,2.75	0,0,1	0,1.0,1	0,0,1	1.96,0.04,0	0,0,2	0,0,1	0,1.93,2.07	0,1.0,1	0.32,0,1.68	0,0,2	0,1.0,1	0,1.0,1	0,0,1	0,1.0,1	0,1.93,1.07	0,0,2	0.64,0,2.36	0,0,2	0,1.0,1.0	0,1.0,1

## Sheet: Figure3f_LeagueModel
event	median	left_90_CI	right_90_CI
loss 16	2	1	8
loss 11	4	1	9
loss 22q	5	1	10
loss 6	4	1	12
loss 2	6	2	10
loss 1q	5	1	10
loss 1p	7	2	13
loss 15q	8	2	14
loss 3	8	3	13
loss 10	9	4	15
DAXX	12	7	16
gain 5	13	7	17
MEN1	14	8	18
homdel 9p21.3	14	6	19
homdel Xp21.2	15	7	20
loss 19q13.43	16	8	21
ATRX	18	13	23
gain 7	17	10	21
gain 19q	21	10	25
WGD	21	15	25
loss 1q44	21	15	26
gain 18	22	18	25
PTEN	22	18	25
gain 19p	22	16	26
loss FAT1	25	18	26
SETD2	25	19	26

## Sheet: Figure3f_CompTable
event_v_event	ATRX	DAXX	MEN1	PTEN	SETD2	WGD	gain_18	gain_19p	gain_19q	gain_5	gain_7	homdel_9p21.3	homdel_Xp21.2	loss_10	loss_11	loss_15q	loss_16	loss_19q13.43	loss_1p	loss_1q	loss_1q44	loss_2	loss_22q	loss_3	loss_6	loss_FAT1
loss_FAT1	0,0.98,1.02	0.01,0.99,1	0.87,0.96,0.17	0.09,0.91,1	0,0,1	0,2,0	0,0,2	0,0,1	0,0,1	0,0,1	0,0,2	0,1,1	1,2,0	0,3,1	0,3,1	0,2,2	0,3,2	1,1,0	0,2,2	0,3,1	1,0,1	0,2,1	0,2,2	0,3,1	0,3,1	na
loss_6	2,0,7	1.63,0,14.37	4.54,0.84,19.62	2.4,0,2.6	2.81,0,0.19	9,4,0	3,0,0	3,0,2	3,1,1	0,1,3	1,0,1	0,0,3	0,0,3	4,0,31	1,5,37	2,1,27	2,1,31	1,1,1	1,1,32	1,1,33	1,0,1	1,3,30	2,2,34	3,0,32	na	3,0,1
loss_3	2,0,6	1.64,0.99,11.37	3.15,0.98,16.87	2.4,0,1.6	2.81,0,1.19	6,7,0	2,0,1	3,0,2	3,0,1	0,0,2	1,0,2	0,0,2	0,0,2	1,0,33	1,5,32	2,2,25	1,4,29	0,0,2	1,3,31	1,3,31	1,1,0	1,4,30	1,4,28	na	0,3,32	3,0,1
loss_22q	2.0,0,6.0	1.63,0,13.37	3.83,2.74,17.43	2.4,0,2.6	2.0,0,0.0	9,4,0	3,0,2	3,0,4	3,0,3	0,0,5	1,0,3	0,0,2	0,0,3	5,1,26	2,6,32	3,0,25	1,2,31	0,0,2	3,1,28	2,2,29	2,1,0	1,1,30	na	4,1,28	2,2,34	2,0,2
loss_2	2,0,6	0.7,0,12.3	3.13,0,14.87	2.4,0,1.6	2.81,0,0.19	10,3,0	0,0,1	2,0,2	2,0,1	0,0,2	1,0,1	0,0,2	0,0,2	5,0,28	1,2,33	4,1,25	3,2,28	0,0,2	2,0,33	1,0,33	1,1,0	na	1,1,30	4,1,30	3,1,30	2,0,1
loss_1q44	0,0,1	0,0,1	0,0,1	0,0,1	0,0,1	1,1,0	0,1,1	1,0,1	0,0,1	0,0,1	0,1,1	1,1,0	1,1,0	0,1,1	1,1,0	0,2,0	0,2,1	2,1,0	0,2,0	0,1,1	na	1,1,0	1,2,0	1,1,0	0,1,1	0,1,1
loss_1q	2,0,7	0.7,0,12.3	3.13,0,16.87	2.4,0,2.6	2.81,0,0.19	9,3,0	1,0,1	2,0,0	2,0,0	0,0,2	1,0,1	0,0,3	0,0,3	4,0,31	0,3,33	3,1,25	3,2,29	1,1,1	0,0,34	na	1,0,1	0,1,33	2,2,29	3,1,31	1,1,33	3,0,1
loss_1p	2,0,6	0.7,0,12.3	3.13,0,14.87	2.4,0,1.6	2.81,0,1.19	8,4,0	0,0,2	2,0,1	2,1,0	0,1,2	1,0,1	0,0,2	0,0,2	4,0,29	0,4,33	3,2,26	3,2,28	0,0,2	na	0,0,34	2,0,0	0,2,33	1,3,28	3,1,31	1,1,32	2,0,2
loss_19q13.43	1,1,0	0,0,2	0,0,2	1,1,0	1,1,0	1,1,0	1,1,0	1,1,1	1,1,0	1,1,0	1,1,0	1,1,0	1,1,0	1,1,1	1,0,2	1,1,0	0,1,1	na	0,0,2	1,1,1	1,2,0	0,0,2	0,0,2	0,0,2	1,1,1	1,1,0
loss_16	3.0,0,7.0	0.7,0,12.3	3.22,0.91,15.87	2.4,0,2.6	2.81,0,0.19	9,3,0	1,0,2	3,0,0	2,0,0	0,0,2	1,0,2	0,0,3	0,0,3	4,1,29	2,3,30	2,1,25	na	1,0,1	2,3,28	2,3,29	2,0,1	2,3,28	2,1,31	4,1,29	1,2,31	3,0,2
loss_15q	1,0,5	0.73,0.97,9.3	2.5,0.92,9.58	2.4,0,1.6	2.81,0,0.19	6,5,0	0,0,2	2,0,1	2,0,1	0,0,3	1,0,1	0,0,2	0,0,2	3,1,24	1,6,24	na	1,2,25	1,1,0	2,3,26	1,3,25	2,0,0	1,4,25	0,3,25	2,2,25	1,2,27	2,0,2
loss_11	2,0,7	1.63,0,14.37	5.24,0,24.76	2.4,0,2.6	2.81,0,2.19	12,2,0	4,0,2	4,1,6	4,0,5	0,0,7	1,0,3	0,0,3	0,0,3	6,0,29	na	6,1,24	3,2,30	0,1,2	4,0,33	3,0,33	1,1,0	2,1,33	6,2,32	5,1,32	5,1,37	3,0,1
loss_10	2,0,7	0.71,0.99,11.3	3.15,0.98,15.87	2.4,0,2.6	2.81,0,0.19	5,7,0	1,0,1	2,0,0	2,0,0	0,0,2	1,0,1	0,0,3	0,0,3	na	0,6,29	1,3,24	1,4,29	1,1,1	0,4,29	0,4,31	1,0,1	0,5,28	1,5,26	0,1,33	0,4,31	3,0,1
homdel_Xp21.2	1,1,1	0,0,2	0,0,2	0,0,2	1,1,0	2,1,0	1,1,0	1,1,0	1,1,0	1,1,0	1,1,0	1,1,1	na	0,0,3	0,0,3	0,0,2	0,0,3	1,1,0	0,0,2	0,0,3	1,1,0	0,0,2	0,0,3	0,0,2	0,0,3	2,1,0
homdel_9p21.3	0,0,3	1,1,0	0.87,0,1.13	1,1,1	1,1,0	1,1,0	1,1,0	1,1,0	1,1,0	1,1,0	1,1,0	na	1,1,1	0,0,3	0,0,3	0,0,2	0,0,3	1,1,0	0,0,2	0,0,3	1,1,0	0,0,2	0,0,2	0,0,2	0,0,3	1,0,1
gain_7	1.0,0.98,0.02	0,0,1	0,1.0,1.0	0,0,1	0,0,1	0,0,1	1,0,6	0,0,6	0,0,5	0,0,8	na	1,1,0	1,1,0	0,1,1	0,1,3	0,1,1	0,1,2	1,1,0	0,1,1	0,1,1	1,0,1	0,1,1	0,1,3	0,1,2	0,1,1	0,0,2
gain_5	1.0,0,1.0	0,0,3	0,0,3	0,0,1	0,0,1	1,0,1	3,0,4	0,0,7	0,0,6	na	0,0,8	1,1,0	1,1,0	0,0,2	0,0,7	0,0,3	0,0,2	1,1,0	1,0,2	0,0,2	0,0,1	0,0,2	0,0,5	0,0,2	1,0,3	0,0,1
gain_19q	0,0.98,1.02	0,0,2	0,2.99,4.01	0,0,1	0,0,2	1,0,1	2,0,4	0,0,11	na	0,0,6	0,0,5	1,1,0	1,1,0	0,2,0	0,4,5	0,2,1	0,2,0	1,1,0	1,2,0	0,2,0	0,0,1	0,2,1	0,3,3	0,3,1	1,3,1	0,0,1
gain_19p	0,0.98,1.02	0,0,2	0,2.99,4.01	0,0,1	0,0,2	0,1,1	2,0,5	na	0,0,11	0,0,7	0,0,6	1,1,0	1,1,0	0,2,0	1,4,6	0,2,1	0,3,0	1,1,1	0,2,1	0,2,0	0,1,1	0,2,2	0,3,4	0,3,2	0,3,2	0,0,1
gain_18	1.0,0,1.0	0,0.66,1.34	0,2.29,1.71	0,0,1	0,0,1	0,1,1	na	0,2,5	0,2,4	0,3,4	0,1,6	1,1,0	1,1,0	0,1,1	0,4,2	0,0,2	0,1,2	1,1,0	0,0,2	0,1,1	1,0,1	0,0,1	0,3,2	0,2,1	0,3,0	0,0,2
WGD	0,0,2	0.21,4.79,0	0.33,5.67,0	0.09,0.91,1	0.81,0,1.19	na	1,0,1	1,0,1	0,1,1	0,1,1	0,0,1	1,1,0	1,2,0	7,5,0	2,12,0	5,6,0	3,9,0	1,1,0	4,8,0	3,9,0	1,1,0	3,10,0	4,9,0	7,6,0	4,9,0	2,0,0
SETD2	0.0,0.13,1.87	0.0,0.79,1.21	0.13,1.62,2.25	0.0,0.24,1.76	na	0,0.81,1.19	0,0,1	0,0,2	0,0,2	0,0,1	0,0,1	1,1,0	1,1,0	0,2.81,0.19	0,2.81,2.19	0,2.81,0.19	0,2.81,0.19	1,1,0	0,2.81,1.19	0,2.81,0.19	0,0,1	0,2.81,0.19	0,2.0,0.0	0,2.81,1.19	0,2.81,0.19	0,0,1
PTEN	0.05,0.06,1.88	0.2,1.08,1.72	0.71,0.42,1.87	na	0.24,0.0,1.76	0.91,0.09,1	0,0,1	0,0,1	0,0,1	0,0,1	0,0,1	1,1,1	0,0,2	0,2.4,2.6	0,2.4,2.6	0,2.4,1.6	0,2.4,2.6	1,1,0	0,2.4,1.6	0,2.4,2.6	0,0,1	0,2.4,1.6	0,2.4,2.6	0,2.4,1.6	0,2.4,2.6	0.91,0.09,1
MEN1	0.82,1.13,4.04	1.1,2.85,8.06	na	0.42,0.71,1.87	1.62,0.13,2.25	5.67,0.33,0	2.29,0,1.71	2.99,0,4.01	2.99,0,4.01	0,0,3	1.0,0,1.0	0,0.87,1.13	0,0,2	0.98,3.15,15.87	0,5.24,24.76	0.92,2.5,9.58	0.91,3.22,15.87	0,0,2	0,3.13,14.87	0,3.13,16.87	0,0,1	0,3.13,14.87	2.74,3.83,17.43	0.98,3.15,16.87	0.84,4.54,19.62	0.96,0.87,0.17
DAXX	0,0,1	na	2.85,1.1,8.06	1.08,0.2,1.72	0.79,0.0,1.21	4.79,0.21,0	0.66,0,1.34	0,0,2	0,0,2	0,0,3	0,0,1	1,1,0	0,0,2	0.99,0.71,11.3	0,1.63,14.37	0.97,0.73,9.3	0,0.7,12.3	0,0,2	0,0.7,12.3	0,0.7,12.3	0,0,1	0,0.7,12.3	0,1.63,13.37	0.99,1.64,11.37	0,1.63,14.37	0.99,0.01,1
ATRX	na	0,0,1	1.13,0.82,4.04	0.06,0.05,1.88	0.13,0.0,1.87	0,0,2	0,1.0,1.0	0.98,0,1.02	0.98,0,1.02	0,1.0,1.0	0.98,1.0,0.02	0,0,3	1,1,1	0,2,7	0,2,7	0,1,5	0,3.0,7.0	1,1,0	0,2,6	0,2,7	0,0,1	0,2,6	0,2.0,6.0	0,2,6	0,2,7	0.98,0,1.02

## Sheet: Figure3g_LeagueModel
event	median	left_90_CI	right_90_CI
EGFR	1	1	15
loss 10	2	1	4
TP53	4	1	9
loss 17p	4	1	13
loss 9p	6	1	16
gain 7	6	3	12
IDH1	10	5	17
gain 4q12	11	6	18
gain 20q	12	4	21
TERT	11	5	20
WGD	13	5	25
loss 8p	12	4	22
PTEN	14	5	23
homdel 9p21.3	15	4	24
gain 19p	15	5	24
gain 7p11.2	15	6	24
homdel 10q23.31	16	5	25
RB1	17	6	25
gain 20p	17	8	24
loss 1p36.32	15	8	23
loss 15q14	21	10	26
loss 6q	22	14	27
loss 14q	22	14	26
gain 19q	23	11	27
loss 22q	23	15	26
loss 11p	25	17	28
loss 13q	26	22	28
loss 11q	28	25	28

## Sheet: Figure3g_CompTable
event_v_event	EGFR	IDH1	PTEN	RB1	TERT	TP53	WGD	gain_19p	gain_19q	gain_20p	gain_20q	gain_4q12	gain_7	gain_7p11.2	homdel_10q23.31	homdel_9p21.3	loss_10	loss_11p	loss_11q	loss_13q	loss_14q	loss_15q14	loss_17p	loss_1p36.32	loss_22q	loss_6q	loss_8p	loss_9p
loss_9p	0.82,2,6.18	0,0.76,2.24	1.67,0,2.33	1,1,1	0,0.86,15.14	1.0,1.0,6.0	3,1,0	2,0,11	1,0,8	2,0,9	0,0,9	1.0,1.0,1	0,1,13	6.0,6.0,1	1,1,1	17,0,1	1,2,17	2,1,2	4,1,1	5,1,3	4,1,2	0,1,1	2,2,3	1,0,3	4,1,9	2,1,7	2,2,2	na
loss_8p	0,2,3	0.83,0,1.17	0,0.52,1.48	1,1,0	1,1.07,4.93	0,0,3	1,2,0	1,1,3	2,0,2	1,0,2	1,0,2	0,0,2	0,2,2	1.5,1.5,0	1,1,0	1,2,3	0,3,5	1,2,2	2,1,2	2,0,4	0,1,2	1,0,2	0,1,5	0,0,2	1,1,3	2,0,4	na	2,2,2
loss_6q	0,2,1	0,0.76,1.24	0.07,1.93,0	1,1,0	1.29,3.57,4.14	0.08,2.92,2.0	1,4,0	1,0,4	2,0,3	0,0,4	0,0,4	0.5,0.5,2	0,1,5	2.0,2.0,1	1,1,1	1,2,4	0,4,7	2,1,3	4,1,2	2,0,5	2,0,4	0,1,3	0,3,4	0,0,2	2,0,5	na	0,2,4	1,2,7
loss_22q	0,2,4	0.31,1.45,1.24	0.04,0.96,1	0,0.69,1.31	1.12,2.43,10.45	1.19,4.78,2.03	0,3,0	0,0,8	0,0,4	1,1,5	0,1,5	0,0,2	0,1,10	5.0,5.0,1	1,1,1	1,0,9	0,5,11	1,0,5	2,0,4	3,1,5	0,0,8	0,0,2	1,3,2	1,0,2	na	0,2,5	1,1,3	1,4,9
loss_1p36.32	0.82,0,2.18	0,0,1	1.0,0.52,0.48	1,1,0	0,0.42,3.58	0,0,1	0,0,1	0,0,3	0,0,3	0,0,4	0,0,4	0.5,0.5,1	0,1,4	0.5,0.5,1	1,1,0	0,1,3	0,1,4	1,1,0	1,1,0	1,0,1	0,1,1	0,0,1	0,0,1	na	0,1,2	0,0,2	0,0,2	0,1,3
loss_17p	0,2,2	0.83,0,2.17	0,0,2	1,1,0	1,0.48,5.52	0,0.56,6.44	3,2,0	1,1,2	2,1,0	2,0,1	2,0,1	0,0,2	0,1,4	1.5,1.5,1	1,1,0	2,2,2	0,2,7	1,1,3	3,0,2	4,0,2	2,0,3	2,0,1	na	0,0,1	3,1,2	3,0,4	1,0,5	2,2,3
loss_15q14	0,0,1	0,0,1	0.03,0.97,1	0,0,2	0.17,2.48,4.35	0.08,0.92,1	1,1,0	0,1,1	1,0,1	0,0,2	0,0,2	0.5,1.5,1	0,2,5	0.5,0.5,1	1,1,1	0,1,1	0,2,5	2,0,1	2,1,0	0,0,2	0,1,1	na	0,2,1	0,0,1	0,0,2	1,0,3	0,1,2	1,0,1
loss_14q	0,2,0	0.31,0.69,1	0.04,0.96,1	2,1,0	1.12,0.88,4	0.19,2.81,0	0,4,0	1,0,1	1,0,1	0,1,1	0,1,1	0,0,2	0,0,5	1.5,1.5,1	1,1,1	1,1,2	0,4,5	0,1,5	2,0,4	2,0,4	na	1,0,1	0,2,3	1,0,1	0,0,8	0,2,4	1,0,2	1,4,2
loss_13q	0,2,1	0,1.45,1.55	0,0,1	1,1,1	1,1.15,5.85	0,3.8,1.2	0,3,0	2,3,1	1,1,1	1,2,3	0,2,3	0,0,1	0,3,4	2.5,2.5,0	0,0,2	0,3,2	0,6,5	1,2,2	2,0,3	na	0,2,4	0,0,2	0,4,2	0,1,1	1,3,5	0,2,5	0,2,4	1,5,3
loss_11q	0,2.87,0.13	0,0.69,1.31	0.04,0.96,2	1,1,0	1.41,3.4,3.19	0.0,2.81,1.19	1,5,0	0,2,1	1,1,1	0,2,0	0,2,0	0,0,2	0,2,3	1.0,1.0,1	1,2,0	1,1,2	0,8,2	0,1,7	na	0,2,3	0,2,4	1,2,0	0,3,2	1,1,0	0,2,4	1,4,2	1,2,2	1,4,1
loss_11p	0,2.87,0.13	0.83,0,1.17	0.04,0.96,1	1,1,0	1.41,3.4,2.19	0.0,1.0,1	1,3,0	1,1,0	1,1,0	0,2,0	0,2,0	0,0,2	0,2,3	1.0,1.0,1	1,2,0	1,0,2	1,6,2	na	1,0,7	2,1,2	1,0,5	0,2,1	1,1,3	1,1,0	0,1,5	1,2,3	2,1,2	1,2,2
loss_10	0.82,0,16.18	0,0,2	1.67,0,4.33	0,0,2	2.76,0,28.24	1.0,0,8.0	6,1,0	2,0,18	2,0,14	4,0,11	2,0,11	1.0,1.0,4	0,0,27	8.0,8.0,1	3,0,0	1,1,16	na	6,1,2	8,0,2	6,0,5	4,0,5	2,0,5	2,0,7	1,0,4	5,0,11	4,0,7	3,0,5	2,1,17
homdel_9p21.3	0.82,0,8.18	0,0.76,1.24	1.67,0.96,2.37	1,1,0	0,0.88,13.12	1.0,2.0,4.0	2,1,0	1,0,11	2,0,9	1,0,9	0,0,9	0.5,1.5,1	0,0,15	5.0,6.0,0	1,1,1	na	1,1,16	0,1,2	1,1,2	3,0,2	1,1,2	1,0,1	2,2,2	1,0,3	0,1,9	2,1,4	2,1,3	0,17,1
homdel_10q23.31	1,1,0	1,1,0	1,1,0	1,1,0	0,0,2	1,1,0	1,1,0	1,1,0	1,1,0	1,1,0	1,1,0	1,1,0	0,0,3	1,1,0	na	1,1,1	0,3,0	2,1,0	2,1,0	0,0,2	1,1,1	1,1,1	1,1,0	1,1,0	1,1,1	1,1,1	1,1,0	1,1,1
gain_7p11.2	2.5,4.5,0	0,0,1	0,0,2	1.0,1.0,0	6.5,6.5,1	2.0,2.0,1	1.0,1.0,1	5.0,5.0,0	3.5,3.5,0	4.0,4.0,0	3.5,3.5,0	0.5,0.5,1	5.5,5.5,0	na	1,1,0	6.0,5.0,0	8.0,8.0,1	1.0,1.0,1	1.0,1.0,1	2.5,2.5,0	1.5,1.5,1	0.5,0.5,1	1.5,1.5,1	0.5,0.5,1	5.0,5.0,1	2.0,2.0,1	1.5,1.5,0	6.0,6.0,1
gain_7	0.82,8.0,1.18	0,0,1	1.67,0,3.33	1,0,2	0.79,0,25.21	1.0,0,4.0	0,0,2	1,0,14	1,0,12	5,0,9	2,0,10	1.0,1.0,4	na	5.5,5.5,0	0,0,3	0,0,15	0,0,27	2,0,3	2,0,3	3,0,4	0,0,5	2,0,5	1,0,4	1,0,4	1,0,10	1,0,5	2,0,2	1,0,13
gain_4q12	0.5,0.5,1	0,0,1	0.5,0.5,3	1,0,1	1.0,1.0,4	0,0,2	0,0,2	0.5,0.5,1	1.5,0.5,1	0.5,0.5,1	0.5,0.5,1	na	1.0,1.0,4	0.5,0.5,1	1,1,0	1.5,0.5,1	1.0,1.0,4	0,0,2	0,0,2	0,0,1	0,0,2	1.5,0.5,1	0,0,2	0.5,0.5,1	0,0,2	0.5,0.5,2	0,0,2	1.0,1.0,1
gain_20q	0.82,0,8.18	0,0.76,1.24	1.0,0,1.0	1,1,0	1.76,2.15,7.09	1.0,1.0,1.0	0,0,1	0,2,9	0,1,8	1,0,14	na	0.5,0.5,1	0,2,10	3.5,3.5,0	1,1,0	0,0,9	0,2,11	2,0,0	2,0,0	2,0,3	1,0,1	0,0,2	0,2,1	0,0,4	1,0,5	0,0,4	0,1,2	0,0,9
gain_20p	0.82,1.0,7.18	0,0.76,1.24	1.67,0,0.33	1,1.69,0.31	1.76,4.45,7.79	0,1.97,2.03	0,0,1	0,3,10	0,1,9	na	0,1,14	0.5,0.5,1	0,5,9	4.0,4.0,0	1,1,0	0,1,9	0,4,11	2,0,0	2,0,0	2,1,3	1,0,1	0,0,2	0,2,1	0,0,4	1,1,5	0,0,4	0,1,2	0,2,9
gain_19q	0.82,0,7.18	0,0,1	1.67,0.97,1.36	1,1,0	1.76,1.83,10.41	0,0.92,3.08	1,2,0	0,0,16	na	1,0,9	1,0,8	0.5,1.5,1	0,1,12	3.5,3.5,0	1,1,0	0,2,9	0,2,14	1,1,0	1,1,1	1,1,1	0,1,1	0,1,1	1,2,0	0,0,3	0,0,4	0,2,3	0,2,2	0,1,8
gain_19p	0.82,0,10.18	0,0,2	1.67,0,1.33	1,1.69,0.31	1.76,1.55,13.69	1.0,0.97,5.03	0,1,2	na	0,0,16	3,0,10	2,0,9	0.5,0.5,1	0,1,14	5.0,5.0,0	1,1,0	0,1,11	0,2,18	1,1,0	2,0,1	3,2,1	0,1,1	1,0,1	1,1,2	0,0,3	0,0,8	0,1,4	1,1,3	0,2,11
WGD	0,4,0	0.31,0.69,1	0.07,1.93,0	1,1,0	1.82,6.18,0	0.41,4.59,0	na	1,0,2	2,1,0	0,0,1	0,0,1	0,0,2	0,0,2	1.0,1.0,1	1,1,0	1,2,0	1,6,0	3,1,0	5,1,0	3,0,0	4,0,0	1,1,0	2,3,0	0,0,1	3,0,0	4,1,0	2,1,0	1,3,0
TP53	0.0,1.0,2.0	0.95,0.95,3.09	0.07,0.08,1.85	1.3,1.02,0.68	1.2,1.14,6.65	na	4.59,0.41,0	0.97,1.0,5.03	0.92,0,3.08	1.97,0,2.03	1.0,1.0,1.0	0,0,2	0,1.0,4.0	2.0,2.0,1	1,1,0	2.0,1.0,4.0	0,1.0,8.0	1.0,0.0,1	2.81,0.0,1.19	3.8,0,1.2	2.81,0.19,0	0.92,0.08,1	0.56,0,6.44	0,0,1	4.78,1.19,2.03	2.92,0.08,2.0	0,0,3	1.0,1.0,6.0
TERT	0.11,6.83,9.07	0,0,1	0.39,1.63,3.98	0.36,0.55,2.09	na	1.14,1.2,6.65	6.18,1.82,0	1.55,1.76,13.69	1.83,1.76,10.41	4.45,1.76,7.79	2.15,1.76,7.09	1.0,1.0,4	0,0.79,25.21	6.5,6.5,1	0,0,2	0.88,0,13.12	0,2.76,28.24	3.4,1.41,2.19	3.4,1.41,3.19	1.15,1,5.85	0.88,1.12,4	2.48,0.17,4.35	0.48,1,5.52	0.42,0,3.58	2.43,1.12,10.45	3.57,1.29,4.14	1.07,1,4.93	0.86,0,15.14
RB1	1,1,0	1,1,0	1,1,0	na	0.55,0.36,2.09	1.02,1.3,0.68	1,1,0	1.69,1,0.31	1,1,0	1.69,1,0.31	1,1,0	0,1,1	0,1,2	1.0,1.0,0	1,1,0	1,1,0	0,0,2	1,1,0	1,1,0	1,1,1	1,2,0	0,0,2	1,1,0	1,1,0	0.69,0,1.31	1,1,0	1,1,0	1,1,1
PTEN	0.0,1.0,1.0	0,0,1	na	1,1,0	1.63,0.39,3.98	0.08,0.07,1.85	1.93,0.07,0	0,1.67,1.33	0.97,1.67,1.36	0,1.67,0.33	0,1.0,1.0	0.5,0.5,3	0,1.67,3.33	0,0,2	1,1,0	0.96,1.67,2.37	0,1.67,4.33	0.96,0.04,1	0.96,0.04,2	0,0,1	0.96,0.04,1	0.97,0.03,1	0,0,2	0.52,1.0,0.48	0.96,0.04,1	1.93,0.07,0	0.52,0,1.48	0,1.67,2.33
IDH1	0,0,1	na	0,0,1	1,1,0	0,0,1	0.95,0.95,3.09	0.69,0.31,1	0,0,2	0,0,1	0.76,0,1.24	0.76,0,1.24	0,0,1	0,0,1	0,0,1	1,1,0	0.76,0,1.24	0,0,2	0,0.83,1.17	0.69,0,1.31	1.45,0,1.55	0.69,0.31,1	0,0,1	0,0.83,2.17	0,0,1	1.45,0.31,1.24	0.76,0,1.24	0,0.83,1.17	0.76,0,2.24
EGFR	na	0,0,1	1.0,0.0,1.0	1,1,0	6.83,0.11,9.07	1.0,0.0,2.0	4,0,0	0,0.82,10.18	0,0.82,7.18	1.0,0.82,7.18	0,0.82,8.18	0.5,0.5,1	8.0,0.82,1.18	4.5,2.5,0	1,1,0	0,0.82,8.18	0,0.82,16.18	2.87,0,0.13	2.87,0,0.13	2,0,1	2,0,0	0,0,1	2,0,2	0,0.82,2.18	2,0,4	2,0,1	2,0,3	2,0.82,6.18
