# Supplementary material for: The evolutionary history of 2,658 cancers
Source: Nature. 2020 Feb 5;578(7793):122–8. doi: 10.1038/s41586-019-1907-7 (PMC7054212; doi:10.1038/s41586-019-1907-7)
Supplement: Supplementary file 9 — Source Data Fig. 6 [file 41586_2019_1907_MOESM9_ESM.xlsx]

## Sheet: ages
histology_abbreviation	median	q_25	q_75
Biliary-AdenoCA	64	57.5	73.75
Bladder-TCC	65	55.5	76.5
Bone-Benign	16	13.5	18
Bone-Epith	58	54.5	61.5
Bone-Osteosarc	20	12	37
Breast-AdenoCA	56	45	65
Breast-DCIS	55	48	58
Breast-LobularCA	53	48	62
Cervix-AdenoCA	39	36	43
Cervix-SCC	39	31	48
CNS-GBM	60	52	65
CNS-Medullo	9	5	16
CNS-Oligo	41	33	48
CNS-PiloAstro	8	4	12
ColoRect-AdenoCA	67	57	74
Eso-AdenoCA	70	62	76
Head-SCC	53	42	62
Kidney-ChRCC	47	41	58
Kidney-RCC.clearcell	61	52	67
Kidney-RCC.papillary	59	53	65
Liver-HCC	68	60	74
Lung-AdenoCA	66	60	72
Lung-SCC	68	60	73
Lymph-BNHL	57	40	70
Lymph-CLL	62	55	71
Myeloid-AML	54	46	67
Myeloid-MDS	77	76	77
Myeloid-MPN	54	46	64
Ovary-AdenoCA	60	54	69
Panc-AdenoCA	67	58	74
Panc-Endocrine	59	46	69
Prost-AdenoCA	59	50	66
Skin-Melanoma	57	47	69.5
SoftTissue-Leiomyo	63	56	70
SoftTissue-Liposarc	61	59	67
Stomach-AdenoCA	65	57	73
Thy-AdenoCA	51	42	65
Uterus-AdenoCA	69	62	74

## Sheet: real time
cancer_type	1x	2.5x	5x	7.5x	10x	20x	type
Biliary-AdenoCA	3.7	1.8	1.2	0.94	0.84	0.68	WGD
Biliary-AdenoCa	0.54	0.22	0.11	0.07	0.05	0.03	MRCA
Bladder-TCC	19	13	7.9	6.4	5.6	4.2	WGD
Bladder-TCC	0.2	0.08	0.04	0.03	0.02	0.01	MRCA
Bone-Benign	0	0	0	0	0	0	MRCA
Bone-Epith	3.46	1.45	0.73	0.49	0.37	0.19	MRCA
Bone-Osteosarc	6.2	4.1	2.3	1.9	1.6	1.2	WGD
Bone-Osteosarc	1.17	0.5	0.26	0.17	0.13	0.07	MRCA
Breast-AdenoCA	18	11	7.2	5.7	5.1	4	WGD
Breast-AdenoCa	2.13	0.88	0.44	0.3	0.22	0.11	MRCA
Cervix-SCC	4.7	2.4	1.5	1.3	1.1	0.88	WGD
Cervix-SCC	0.82	0.33	0.17	0.11	0.08	0.04	MRCA
CNS-GBM	7	3.6	2.3	1.9	1.7	1.4	WGD
CNS-GBM	1.62	0.66	0.33	0.22	0.17	0.08	MRCA
CNS-Medullo	9.2	9	7.9	6.3	5.8	3.9	WGD
CNS-Medullo	0.8	0.34	0.17	0.12	0.09	0.04	MRCA
CNS-Oligo	6.92	3.02	1.55	1.04	0.78	0.39	MRCA
CNS-PiloAstro	2.12	0.95	0.49	0.33	0.25	0.13	MRCA
ColoRect-AdenoCA	9.7	5	3.3	2.7	2.4	1.9	WGD
ColoRect-AdenoCa	1.76	0.72	0.36	0.24	0.18	0.09	MRCA
Eso-AdenoCA	21	12	8.2	6.7	5.9	4.5	WGD
Eso-AdenoCa	2.12	0.86	0.43	0.29	0.22	0.11	MRCA
Head-SCC	18	13	7.5	6	5.2	3.9	WGD
Head-SCC	0.81	0.33	0.16	0.11	0.08	0.04	MRCA
Kidney-CCRCC	4.25	1.78	0.91	0.61	0.46	0.23	MRCA
Kidney-CCRCC	15	8.7	5.5	4.3	3.8	2.9	WGD
Kidney-ChRCC	15	8.5	5.5	4.5	3.9	3	WGD
Kidney-ChRCC	11.74	5.67	2.96	2	1.51	0.77	MRCA
Kidney-PapRCC	3.42	1.42	0.72	0.48	0.36	0.18	MRCA
Kidney-PapRCC	27	18	12	10	8.8	6.9	WGD
Liver-HCC	10	5.2	3.3	2.7	2.4	1.9	WGD
Liver-HCC	1.17	0.47	0.24	0.16	0.12	0.06	MRCA
Lung-AdenoCA	18	10	6.7	5.3	4.8	3.7	WGD
Lung-AdenoCa	1.6	0.65	0.33	0.22	0.16	0.08	MRCA
Lung-SCC	13	7	4.5	3.8	3.2	2.6	WGD
Lung-SCC	1.5	0.61	0.31	0.2	0.15	0.08	MRCA
Lymph-BNHL	11	5.7	3.7	3	2.6	2	WGD
Lymph-BNHL	0.48	0.19	0.1	0.06	0.05	0.02	MRCA
Lymph-CLL	7.79	3.37	1.73	1.17	0.88	0.44	MRCA
Myeloid-AML	2.53	1.05	0.53	0.35	0.27	0.13	MRCA
Myeloid-MPN	11.21	5.16	2.72	1.84	1.39	0.71	MRCA
Ovary-AdenoCA	35	29	20	14	12	9	WGD
Ovary-AdenoCa	1.94	0.79	0.4	0.27	0.2	0.1	MRCA
Panc-AdenoCA	11	6.1	4	3.2	2.9	2.3	WGD
Panc-AdenoCa	2.78	1.14	0.57	0.38	0.29	0.14	MRCA
Panc-Endocrine	19	12	7.4	6	5.3	4.1	WGD
Panc-Endocrine	10.26	4.71	2.45	1.66	1.25	0.63	MRCA
Prost-AdenoCA	11	5.7	3.6	3	2.6	2	WGD
Prost-AdenoCa	9.02	3.95	2.04	1.38	1.04	0.52	MRCA
Skin-Melanoma	16	8.8	5.7	4.6	4.1	3.2	WGD
Skin-Melanoma	0.04	0.01	0.01	0	0	0	MRCA
SoftTissue-Leiomyo	35	26	15	12	10	7.9	WGD
SoftTissue-Leiomyo	4.18	1.74	0.88	0.59	0.44	0.22	MRCA
SoftTissue-Liposarc	24	14	9.2	7.5	6.6	5.2	WGD
SoftTissue-Liposarc	2.77	1.13	0.57	0.38	0.29	0.14	MRCA
Stomach-AdenoCA	12	6.4	4.1	3.4	3	2.4	WGD
Stomach-AdenoCa	0.71	0.28	0.14	0.1	0.07	0.04	MRCA
Thy-AdenoCa	9.64	4.32	2.25	1.52	1.15	0.58	MRCA
Uterus-AdenoCA	13	7.1	4.6	3.8	3.4	2.7	WGD
Uterus-AdenoCa	4.46	1.86	0.95	0.63	0.48	0.24	MRCA

## Sheet: league model
cohort	event	num_clonal	num_subclonal	combined_likelihood_clonal	combined_likelihood_subclonal	assignment
Biliary-AdenoCA	gain_8q	9	2	0.818182	0.181818	clonal
Biliary-AdenoCA	loss_6q	16	3	0.842105	0.157895	clonal
Biliary-AdenoCA	SMAD4	4	1	0.675326	0.324674	clonal
Biliary-AdenoCA	loss_8p	17	1	0.944444	0.0555556	clonal
Biliary-AdenoCA	loss_4q	15	1	0.9375	0.0625	clonal
Biliary-AdenoCA	loss_14q32.33	6	0	1	0	clonal
Biliary-AdenoCA	loss_1p36.23	11	2	0.846154	0.153846	clonal
Biliary-AdenoCA	loss_RB1	5	1	0.833333	0.166667	clonal
Biliary-AdenoCA	gain_12p	7	0	1	0	clonal
Biliary-AdenoCA	WGD	9	0	1	0	clonal
Biliary-AdenoCA	loss_17p	17	0	1	0	clonal
Biliary-AdenoCA	loss_13q	13	2	0.866667	0.133333	clonal
Biliary-AdenoCA	loss_9p	19	0	1	0	clonal
Biliary-AdenoCA	loss_9q	13	1	0.928571	0.0714286	clonal
Biliary-AdenoCA	homdel_9p21.3	8	0	1	0	clonal
Biliary-AdenoCA	loss_ARID1A	13	0	1	0	clonal
Biliary-AdenoCA	loss_3p	16	3	0.842105	0.157895	clonal
Biliary-AdenoCA	KRAS	2	2	0.533355	0.466645	clonal
Biliary-AdenoCA	TP53	8	2	0.609657	0.390343	clonal
Biliary-AdenoCA	gain_1q	9	0	1	0	clonal
Biliary-AdenoCA	ARID1A	5	0	0.700782	0.299218	clonal
Biliary-AdenoCA	gain_7p	9	1	0.9	0.1	clonal
Biliary-AdenoCA	gain_7q	7	0	1	0	clonal
Biliary-AdenoCA	PTEN	2	1	0.604608	0.395392	clonal
Biliary-AdenoCA	loss_20p	7	7	0.5	0.5	clonal
Biliary-AdenoCA	loss_14q	15	2	0.882353	0.117647	clonal
Bladder-TCC	gain_17q	8	1	0.888889	0.111111	clonal
Bladder-TCC	loss_6q	12	0	1	0	clonal
Bladder-TCC	gain_1q23.3	4	0	1	0	clonal
Bladder-TCC	loss_2q37.1	6	1	0.857143	0.142857	clonal
Bladder-TCC	CDKN1A	3	1	0.637379	0.362621	clonal
Bladder-TCC	gain_20q	7	0	1	0	clonal
Bladder-TCC	loss_16p13.3	3	2	0.6	0.4	clonal
Bladder-TCC	loss_4q	13	0	1	0	clonal
Bladder-TCC	loss_4p	11	1	0.916667	0.0833333	clonal
Bladder-TCC	gain_4p16.3	5	1	0.833333	0.166667	clonal
Bladder-TCC	RB1	3	0	0.602566	0.397434	clonal
Bladder-TCC	KDM6A	6	0	0.732521	0.267479	clonal
Bladder-TCC	loss_19p	8	4	0.666667	0.333333	clonal
Bladder-TCC	TERT	12	1	0.586771	0.413229	clonal
Bladder-TCC	WGD	13	0	1	0	clonal
Bladder-TCC	loss_17p	15	0	1	0	clonal
Bladder-TCC	loss_9p	14	0	1	0	clonal
Bladder-TCC	loss_9q	17	0	1	0	clonal
Bladder-TCC	loss_11p	14	0	1	0	clonal
Bladder-TCC	gain_3p	6	0	1	0	clonal
Bladder-TCC	gain_3q	7	0	1	0	clonal
Bladder-TCC	loss_8p	11	2	0.846154	0.153846	clonal
Bladder-TCC	FGFR3	5	0	0.964136	0.0358642	clonal
Bladder-TCC	TP53	9	0	0.914943	0.0850573	clonal
Bladder-TCC	gain_1q	5	2	0.714286	0.285714	clonal
Bladder-TCC	ARID1A	4	2	0.415945	0.584055	subclonal
Bladder-TCC	homdel_9p21.3	8	1	0.888889	0.111111	clonal
Bladder-TCC	loss_14q	13	0	1	0	clonal
Bone-Leiomyo	loss_10q	17	1	0.944444	0.0555556	clonal
Bone-Leiomyo	gain_17p	8	1	0.888889	0.111111	clonal
Bone-Leiomyo	loss_22q	12	4	0.75	0.25	clonal
Bone-Leiomyo	loss_16q	18	1	0.947368	0.0526316	clonal
Bone-Leiomyo	gain_17q	5	0	1	0	clonal
Bone-Leiomyo	loss_12q	14	2	0.875	0.125	clonal
Bone-Leiomyo	gain_20p	3	2	0.6	0.4	clonal
Bone-Leiomyo	gain_20q	3	5	0.375	0.625	subclonal
Bone-Leiomyo	gain_CDK4	9	0	1	0	clonal
Bone-Leiomyo	loss_4q	13	2	0.866667	0.133333	clonal
Bone-Leiomyo	loss_NF1	5	1	0.833333	0.166667	clonal
Bone-Leiomyo	gain_10p	5	1	0.833333	0.166667	clonal
Bone-Leiomyo	loss_19q	13	5	0.722222	0.277778	clonal
Bone-Leiomyo	loss_RB1	6	1	0.857143	0.142857	clonal
Bone-Leiomyo	WGD	15	0	1	0	clonal
Bone-Leiomyo	loss_13q	19	1	0.95	0.05	clonal
Bone-Leiomyo	loss_9p	15	2	0.882353	0.117647	clonal
Bone-Leiomyo	loss_11p	15	3	0.833333	0.166667	clonal
Bone-Leiomyo	homdel_9p21.3	5	1	0.833333	0.166667	clonal
Bone-Leiomyo	loss_STK11	8	0	1	0	clonal
Bone-Leiomyo	loss_1q	12	3	0.8	0.2	clonal
Bone-Leiomyo	TP53	6	0	0.888881	0.111119	clonal
Bone-Osteosarc	loss_10q	28	2	0.933333	0.0666667	clonal
Bone-Osteosarc	loss_10p	24	2	0.923077	0.0769231	clonal
Bone-Osteosarc	gain_8q	8	0	1	0	clonal
Bone-Osteosarc	loss_6q	26	2	0.928571	0.0714286	clonal
Bone-Osteosarc	loss_16p	22	1	0.956522	0.0434783	clonal
Bone-Osteosarc	gain_22q	3	3	0.5	0.5	clonal
Bone-Osteosarc	loss_12q	20	3	0.869565	0.130435	clonal
Bone-Osteosarc	loss_18q23	7	4	0.636364	0.363636	clonal
Bone-Osteosarc	loss_9q34.3	7	5	0.583333	0.416667	clonal
Bone-Osteosarc	gain_6p	6	2	0.75	0.25	clonal
Bone-Osteosarc	RB1	3	0	0.862516	0.137484	clonal
Bone-Osteosarc	homdel_3p26.3	2	1	0.666667	0.333333	clonal
Bone-Osteosarc	gain_21q	4	3	0.571429	0.428571	clonal
Bone-Osteosarc	WGD	26	0	1	0	clonal
Bone-Osteosarc	loss_17p	24	0	1	0	clonal
Bone-Osteosarc	loss_13q	27	0	1	0	clonal
Bone-Osteosarc	gain_18p	6	2	0.75	0.25	clonal
Bone-Osteosarc	homdel_9p21.3	6	0	1	0	clonal
Bone-Osteosarc	loss_STK11	8	2	0.8	0.2	clonal
Bone-Osteosarc	gain_CCNE1	6	1	0.857143	0.142857	clonal
Bone-Osteosarc	loss_5q	23	1	0.958333	0.0416667	clonal
Bone-Osteosarc	loss_3p	26	1	0.962963	0.037037	clonal
Bone-Osteosarc	TP53	11	0	0.848212	0.151788	clonal
Bone-Osteosarc	loss_18q	17	6	0.73913	0.26087	clonal
Bone-Osteosarc	loss_12q24.33	6	6	0.5	0.5	clonal
Breast-AdenoCA	gain_17q	44	6	0.88	0.12	clonal
Breast-AdenoCA	gain_8q	66	7	0.90411	0.0958904	clonal
Breast-AdenoCA	loss_6q	89	7	0.927083	0.0729167	clonal
Breast-AdenoCA	loss_22q	91	9	0.91	0.09	clonal
Breast-AdenoCA	loss_16q	118	4	0.967213	0.0327869	clonal
Breast-AdenoCA	loss_2q37.3	35	11	0.76087	0.23913	clonal
Breast-AdenoCA	loss_8p	127	9	0.933824	0.0661765	clonal
Breast-AdenoCA	homdel_10q23.31	15	1	0.9375	0.0625	clonal
Breast-AdenoCA	loss_11p15.5	36	12	0.75	0.25	clonal
Breast-AdenoCA	gain_11q13.3	33	2	0.942857	0.0571429	clonal
Breast-AdenoCA	loss_4p	93	12	0.885714	0.114286	clonal
Breast-AdenoCA	gain_8q24.21	50	7	0.877193	0.122807	clonal
Breast-AdenoCA	PIK3CA	42	6	NA	NA	NA
Breast-AdenoCA	MAP3K1	13	4	0.467573	0.532427	subclonal
Breast-AdenoCA	CBFB	10	2	0.583149	0.416851	clonal
Breast-AdenoCA	gain_10p	34	11	0.755556	0.244444	clonal
Breast-AdenoCA	loss_19p13.3	40	5	0.888889	0.111111	clonal
Breast-AdenoCA	loss_15q	90	15	0.857143	0.142857	clonal
Breast-AdenoCA	WGD	92	0	1	0	clonal
Breast-AdenoCA	gain_16p	43	9	0.826923	0.173077	clonal
Breast-AdenoCA	loss_17p	146	4	0.973333	0.0266667	clonal
Breast-AdenoCA	loss_13q	116	6	0.95082	0.0491803	clonal
Breast-AdenoCA	loss_11q	102	4	0.962264	0.0377358	clonal
Breast-AdenoCA	homdel_9p21.3	10	0	1	0	clonal
Breast-AdenoCA	GATA3	14	8	0.475903	0.524097	subclonal
Breast-AdenoCA	loss_3p	96	6	0.941176	0.0588235	clonal
Breast-AdenoCA	TP53	84	10	0.705784	0.294216	clonal
Breast-AdenoCA	gain_1q	75	4	0.949367	0.0506329	clonal
CNS-GBM	loss_6q	11	2	0.846154	0.153846	clonal
CNS-GBM	loss_22q	15	3	0.833333	0.166667	clonal
CNS-GBM	loss_15q14	6	2	0.75	0.25	clonal
CNS-GBM	gain_19p	19	2	0.904762	0.0952381	clonal
CNS-GBM	gain_19q	15	2	0.882353	0.117647	clonal
CNS-GBM	EGFR	10	1	NA	NA	NA
CNS-GBM	gain_4q12	7	0	1	0	clonal
CNS-GBM	gain_20p	12	5	0.705882	0.294118	clonal
CNS-GBM	loss_8p	8	2	0.8	0.2	clonal
CNS-GBM	gain_7p11.2	18	0	1	0	clonal
CNS-GBM	loss_10	36	0	1	0	clonal
CNS-GBM	RB1	2	1	0.496138	0.503862	subclonal
CNS-GBM	TERT	24	3	0.556011	0.443989	clonal
CNS-GBM	WGD	7	0	1	0	clonal
CNS-GBM	loss_17p	10	1	0.909091	0.0909091	clonal
CNS-GBM	loss_13q	6	7	0.461538	0.538462	subclonal
CNS-GBM	IDH1	3	1	0.540874	0.459126	clonal
CNS-GBM	loss_9p	22	1	0.956522	0.0434783	clonal
CNS-GBM	loss_11p	7	3	0.7	0.3	clonal
CNS-GBM	loss_11q	5	5	0.5	0.5	clonal
CNS-GBM	homdel_9p21.3	21	0	1	0	clonal
CNS-GBM	gain_20q	12	3	0.8	0.2	clonal
CNS-GBM	TP53	10	1	0.782888	0.217112	clonal
CNS-GBM	loss_1p36.32	4	1	0.8	0.2	clonal
CNS-GBM	PTEN	4	2	0.606194	0.393806	clonal
CNS-GBM	gain_7	29	0	1	0	clonal
CNS-GBM	homdel_10q23.31	3	0	1	0	clonal
CNS-GBM	loss_14q	9	1	0.9	0.1	clonal
CNS-Medullo	gain_17p	22	14	0.611111	0.388889	clonal
CNS-Medullo	gain_17q	78	10	0.886364	0.113636	clonal
CNS-Medullo	loss_8q	26	9	0.742857	0.257143	clonal
CNS-Medullo	loss_8p	29	10	0.74359	0.25641	clonal
CNS-Medullo	DDX3X	16	0	0.752637	0.247363	clonal
CNS-Medullo	gain_6q	18	10	0.642857	0.357143	clonal
CNS-Medullo	gain_6p	18	13	0.580645	0.419355	clonal
CNS-Medullo	loss_10q	30	8	0.789474	0.210526	clonal
CNS-Medullo	gain_17q11.2	14	4	0.777778	0.222222	clonal
CNS-Medullo	KMT2C	5	3	0.370825	0.629174	subclonal
CNS-Medullo	WGD	30	0	1	0	clonal
CNS-Medullo	loss_17p	64	4	0.941176	0.0588235	clonal
CNS-Medullo	KMT2D	7	5	0.402334	0.597666	subclonal
CNS-Medullo	gain_18q	20	10	0.666667	0.333333	clonal
CNS-Medullo	loss_11p	37	3	0.925	0.075	clonal
CNS-Medullo	loss_11q	31	3	0.911765	0.0882353	clonal
CNS-Medullo	gain_1q	22	6	0.785714	0.214286	clonal
CNS-Medullo	gain_7p	34	11	0.755556	0.244444	clonal
CNS-Medullo	gain_7q	41	11	0.788462	0.211538	clonal
CNS-Medullo	gain_17q25.1	6	0	1	0	clonal
CNS-Medullo	gain_4	21	6	0.777778	0.222222	clonal
CNS-Medullo	PTCH1	16	1	0.726987	0.273013	clonal
CNS-PiloAstro	gain_10	6	0	1	0	clonal
CNS-PiloAstro	gain_11	9	0	1	0	clonal
CNS-PiloAstro	gain_12	7	1	0.875	0.125	clonal
CNS-PiloAstro	gain_6	13	1	0.928571	0.0714286	clonal
CNS-PiloAstro	gain_7	8	3	0.727273	0.272727	clonal
CNS-PiloAstro	gain_5	13	1	0.928571	0.0714286	clonal
CNS-PiloAstro	gain_8	5	0	1	0	clonal
CNS-PiloAstro	FGFR1	4	1	0.559975	0.440025	clonal
CNS-PiloAstro	BRAF	5	1	0.421774	0.578226	subclonal
ColoRect-AdenoCA	gain_8q	21	0	1	0	clonal
ColoRect-AdenoCA	loss_22q	23	0	1	0	clonal
ColoRect-AdenoCA	ACVR2A	12	2	0.6789	0.3211	clonal
ColoRect-AdenoCA	SMAD4	7	4	0.428637	0.571363	subclonal
ColoRect-AdenoCA	SMAD2	5	1	0.536125	0.463875	clonal
ColoRect-AdenoCA	loss_8p	24	0	1	0	clonal
ColoRect-AdenoCA	CTNNB1	8	1	0.61806	0.38194	clonal
ColoRect-AdenoCA	B2M	6	1	0.693446	0.306554	clonal
ColoRect-AdenoCA	SOX9	4	2	0.590911	0.409089	clonal
ColoRect-AdenoCA	gain_2q	16	1	0.941176	0.0588235	clonal
ColoRect-AdenoCA	gain_7p	20	0	1	0	clonal
ColoRect-AdenoCA	loss_14q11.2	9	4	0.692308	0.307692	clonal
ColoRect-AdenoCA	loss_18	25	1	0.961538	0.0384615	clonal
ColoRect-AdenoCA	loss_6p	19	1	0.95	0.05	clonal
ColoRect-AdenoCA	PIK3CA	18	4	0.582175	0.417825	clonal
ColoRect-AdenoCA	PCBP1	5	1	0.600054	0.399946	clonal
ColoRect-AdenoCA	loss_15q	21	2	0.913043	0.0869565	clonal
ColoRect-AdenoCA	loss_21q	20	2	0.909091	0.0909091	clonal
ColoRect-AdenoCA	FBXW7	10	3	0.580937	0.419063	clonal
ColoRect-AdenoCA	WGD	21	0	1	0	clonal
ColoRect-AdenoCA	loss_17p	31	0	1	0	clonal
ColoRect-AdenoCA	loss_1p36.11	3	1	0.75	0.25	clonal
ColoRect-AdenoCA	ZFP36L2	5	0	0.544041	0.455959	clonal
ColoRect-AdenoCA	loss_4q35.1	8	2	0.8	0.2	clonal
ColoRect-AdenoCA	loss_5q	21	1	0.954545	0.0454545	clonal
ColoRect-AdenoCA	gain_20q	25	0	1	0	clonal
ColoRect-AdenoCA	KRAS	24	3	0.687102	0.312898	clonal
ColoRect-AdenoCA	TP53	28	4	0.719124	0.280876	clonal
ColoRect-AdenoCA	gain_8p11.23	4	0	1	0	clonal
ColoRect-AdenoCA	TCF7L2	5	1	0.529082	0.470918	clonal
ColoRect-AdenoCA	PTEN	5	2	0.34585	0.65415	subclonal
ColoRect-AdenoCA	gain_20q11.21	6	0	1	0	clonal
ColoRect-AdenoCA	APC	44	2	0.745426	0.254574	clonal
ColoRect-AdenoCA	loss_20p	9	15	0.375	0.625	subclonal
ColoRect-AdenoCA	loss_14q	22	1	0.956522	0.0434783	clonal
ColoRect-AdenoCA	gain_13q	21	1	0.954545	0.0454545	clonal
Eso-AdenoCA	gain_17q	29	4	0.878788	0.121212	clonal
Eso-AdenoCA	loss_22q	49	10	0.830508	0.169492	clonal
Eso-AdenoCA	SMAD4	9	4	0.472748	0.527252	subclonal
Eso-AdenoCA	gain_20q	35	5	0.875	0.125	clonal
Eso-AdenoCA	gain_BCL2L1	8	3	0.727273	0.272727	clonal
Eso-AdenoCA	loss_4q	52	5	0.912281	0.0877193	clonal
Eso-AdenoCA	loss_4p	49	6	0.890909	0.109091	clonal
Eso-AdenoCA	PIK3CA	5	2	0.444793	0.555207	subclonal
Eso-AdenoCA	loss_21q	52	8	0.866667	0.133333	clonal
Eso-AdenoCA	gain_5p	24	10	0.705882	0.294118	clonal
Eso-AdenoCA	WGD	51	0	1	0	clonal
Eso-AdenoCA	CDKN2A	7	3	0.527097	0.472903	clonal
Eso-AdenoCA	loss_17p	66	6	0.916667	0.0833333	clonal
Eso-AdenoCA	gain_ERBB2	9	3	0.75	0.25	clonal
Eso-AdenoCA	loss_9p	51	3	0.944444	0.0555556	clonal
Eso-AdenoCA	homdel_9p21.3	15	3	0.833333	0.166667	clonal
Eso-AdenoCA	gain_3q	27	6	0.818182	0.181818	clonal
Eso-AdenoCA	loss_ARID1A	11	1	0.916667	0.0833333	clonal
Eso-AdenoCA	loss_5q	49	9	0.844828	0.155172	clonal
Eso-AdenoCA	loss_18q23	14	10	0.583333	0.416667	clonal
Eso-AdenoCA	TP53	61	5	0.796921	0.203079	clonal
Eso-AdenoCA	loss_18q	58	4	0.935484	0.0645161	clonal
Eso-AdenoCA	loss_18p	49	4	0.924528	0.0754717	clonal
Eso-AdenoCA	ARID1A	11	2	0.692784	0.307216	clonal
Eso-AdenoCA	gain_7p	33	4	0.891892	0.108108	clonal
Eso-AdenoCA	APC	6	3	0.5226	0.4774	clonal
Eso-AdenoCA	loss_14q	43	9	0.826923	0.173077	clonal
Head-SCC	loss_10p	23	3	0.884615	0.115385	clonal
Head-SCC	gain_8q	26	1	0.962963	0.037037	clonal
Head-SCC	loss_6p	25	2	0.925926	0.0740741	clonal
Head-SCC	gain_9q	22	0	1	0	clonal
Head-SCC	loss_11q23.1	9	0	1	0	clonal
Head-SCC	loss_8p	24	1	0.96	0.04	clonal
Head-SCC	loss_2q	22	3	0.88	0.12	clonal
Head-SCC	gain_11q13.3	12	0	1	0	clonal
Head-SCC	gain_6p	17	2	0.894737	0.105263	clonal
Head-SCC	PIK3CA	8	3	0.515617	0.484383	clonal
Head-SCC	TERT	6	1	0.562138	0.437862	clonal
Head-SCC	AJUBA	6	0	0.760972	0.239028	clonal
Head-SCC	gain_5p	20	2	0.909091	0.0909091	clonal
Head-SCC	WGD	24	0	1	0	clonal
Head-SCC	CDKN2A	12	1	0.795556	0.204444	clonal
Head-SCC	loss_13q	24	3	0.888889	0.111111	clonal
Head-SCC	loss_9p	34	0	1	0	clonal
Head-SCC	loss_11q	33	0	1	0	clonal
Head-SCC	homdel_9p21.3	12	1	0.923077	0.0769231	clonal
Head-SCC	gain_3q	19	0	1	0	clonal
Head-SCC	loss_4q35.2	6	1	0.857143	0.142857	clonal
Head-SCC	gain_5p15.33	6	1	0.857143	0.142857	clonal
Head-SCC	loss_5q	25	4	0.862069	0.137931	clonal
Head-SCC	PA2G4	5	0	0.638237	0.361763	clonal
Head-SCC	loss_3p	34	0	1	0	clonal
Head-SCC	TP53	27	0	0.771084	0.228916	clonal
Head-SCC	loss_18q	25	1	0.961538	0.0384615	clonal
Head-SCC	NOTCH1	11	1	0.809667	0.190333	clonal
Head-SCC	CASP8	6	1	0.593448	0.406552	clonal
Kidney-ChRCC	loss_6	35	0	1	0	clonal
Kidney-ChRCC	WGD	11	0	1	0	clonal
Kidney-ChRCC	gain_8q	4	0	1	0	clonal
Kidney-ChRCC	loss_5	10	0	1	0	clonal
Kidney-ChRCC	loss_2	32	0	1	0	clonal
Kidney-ChRCC	loss_1	36	0	1	0	clonal
Kidney-ChRCC	gain_21q	2	2	0.5	0.5	clonal
Kidney-ChRCC	loss_13q	31	1	0.96875	0.03125	clonal
Kidney-ChRCC	gain_18	3	1	0.75	0.25	clonal
Kidney-ChRCC	loss_8q	9	1	0.9	0.1	clonal
Kidney-ChRCC	loss_8p	11	1	0.916667	0.0833333	clonal
Kidney-ChRCC	gain_6p	3	1	0.75	0.25	clonal
Kidney-ChRCC	loss_17	34	1	0.971429	0.0285714	clonal
Kidney-ChRCC	loss_10	34	1	0.971429	0.0285714	clonal
Kidney-ChRCC	gain_20p	0	5	0	1	subclonal
Kidney-ChRCC	TP53	5	1	0.741927	0.258073	clonal
Kidney-ChRCC	loss_21q	28	0	1	0	clonal
Kidney-RCC.clearcell	loss_10q	20	4	0.833333	0.166667	clonal
Kidney-RCC.clearcell	loss_6q	24	1	0.96	0.04	clonal
Kidney-RCC.clearcell	loss_6p	18	0	1	0	clonal
Kidney-RCC.clearcell	loss_2q37.3	5	2	0.714286	0.285714	clonal
Kidney-RCC.clearcell	loss_8p	32	5	0.864865	0.135135	clonal
Kidney-RCC.clearcell	VHL	57	25	0.500551	0.499449	clonal
Kidney-RCC.clearcell	loss_3p12.3	2	0	1	0	clonal
Kidney-RCC.clearcell	gain_12	9	2	0.818182	0.181818	clonal
Kidney-RCC.clearcell	WGD	13	0	1	0	clonal
Kidney-RCC.clearcell	loss_9p	21	6	0.777778	0.222222	clonal
Kidney-RCC.clearcell	loss_9q	21	4	0.84	0.16	clonal
Kidney-RCC.clearcell	homdel_9p21.3	2	0	1	0	clonal
Kidney-RCC.clearcell	gain_3q	15	3	0.833333	0.166667	clonal
Kidney-RCC.clearcell	MTOR	4	5	0.41908	0.58092	subclonal
Kidney-RCC.clearcell	loss_3q11.2	14	0	1	0	clonal
Kidney-RCC.clearcell	SETD2	14	7	0.480554	0.519446	subclonal
Kidney-RCC.clearcell	loss_3p	103	0	1	0	clonal
Kidney-RCC.clearcell	loss_3q	18	0	1	0	clonal
Kidney-RCC.clearcell	gain_5p	17	0	1	0	clonal
Kidney-RCC.clearcell	gain_5q	48	1	0.979592	0.0204082	clonal
Kidney-RCC.clearcell	loss_18q	14	6	0.7	0.3	clonal
Kidney-RCC.clearcell	PTEN	4	3	0.426004	0.573996	subclonal
Kidney-RCC.clearcell	gain_7	19	2	0.904762	0.0952381	clonal
Kidney-RCC.clearcell	PBRM1	36	15	0.480259	0.519741	subclonal
Kidney-RCC.clearcell	BAP1	5	3	0.464411	0.535589	subclonal
Kidney-RCC.clearcell	loss_14q	36	8	0.818182	0.181818	clonal
Kidney-RCC.papillary	gain_17p	22	1	0.956522	0.0434783	clonal
Kidney-RCC.papillary	gain_17q	24	0	1	0	clonal
Kidney-RCC.papillary	loss_22q	5	2	0.714286	0.285714	clonal
Kidney-RCC.papillary	WGD	4	0	1	0	clonal
Kidney-RCC.papillary	loss_21q	8	2	0.8	0.2	clonal
Kidney-RCC.papillary	gain_12	16	0	1	0	clonal
Kidney-RCC.papillary	loss_2q37.3	1	1	0.5	0.5	clonal
Kidney-RCC.papillary	homdel_9p21.3	3	0	1	0	clonal
Kidney-RCC.papillary	gain_20p	7	1	0.875	0.125	clonal
Kidney-RCC.papillary	gain_20q	6	2	0.75	0.25	clonal
Kidney-RCC.papillary	VHL	2	0	0.661966	0.338034	clonal
Kidney-RCC.papillary	gain_3p	9	0	1	0	clonal
Kidney-RCC.papillary	gain_3q	11	1	0.916667	0.0833333	clonal
Kidney-RCC.papillary	gain_2q	6	1	0.857143	0.142857	clonal
Kidney-RCC.papillary	gain_7	18	0	1	0	clonal
Kidney-RCC.papillary	loss_3p12.3	1	0	1	0	clonal
Kidney-RCC.papillary	gain_16	15	0	1	0	clonal
Kidney-RCC.papillary	BAP1	1	1	0.507249	0.492751	clonal
Kidney-RCC.papillary	loss_14q	6	1	0.857143	0.142857	clonal
Kidney-RCC.papillary	loss_3p	6	1	0.857143	0.142857	clonal
Kidney-RCC.papillary	loss_3q	6	0	1	0	clonal
Liver-HCC	gain_8q	137	15	0.901316	0.0986842	clonal
Liver-HCC	loss_6q	96	18	0.842105	0.157895	clonal
Liver-HCC	loss_16q	108	10	0.915254	0.0847458	clonal
Liver-HCC	loss_16p	87	12	0.878788	0.121212	clonal
Liver-HCC	loss_8p	186	9	0.953846	0.0461538	clonal
Liver-HCC	CTNNB1	50	24	0.456415	0.543585	subclonal
Liver-HCC	loss_4q	113	11	0.91129	0.0887097	clonal
Liver-HCC	gain_6p	81	9	0.9	0.1	clonal
Liver-HCC	APOB	26	10	0.486616	0.513384	subclonal
Liver-HCC	AXIN1	17	7	0.464482	0.535518	subclonal
Liver-HCC	loss_1p36.23	51	8	0.864407	0.135593	clonal
Liver-HCC	gain_MCL1	48	4	0.923077	0.0769231	clonal
Liver-HCC	loss_RB1	28	5	0.848485	0.151515	clonal
Liver-HCC	ARID2	12	8	0.431819	0.568181	subclonal
Liver-HCC	loss_21q	74	27	0.732673	0.267327	clonal
Liver-HCC	WGD	74	0	1	0	clonal
Liver-HCC	loss_17p	157	9	0.945783	0.0542169	clonal
Liver-HCC	loss_13q	85	23	0.787037	0.212963	clonal
Liver-HCC	loss_9p	85	8	0.913978	0.0860215	clonal
Liver-HCC	homdel_9p21.3	11	1	0.916667	0.0833333	clonal
Liver-HCC	loss_ARID1A	40	6	0.869565	0.130435	clonal
Liver-HCC	gain_5p	69	16	0.811765	0.188235	clonal
Liver-HCC	TP53	76	11	0.581573	0.418427	clonal
Liver-HCC	gain_1q	156	13	0.923077	0.0769231	clonal
Liver-HCC	ARID1A	18	6	0.537507	0.462493	clonal
Liver-HCC	ALB	24	13	0.495967	0.504033	subclonal
Liver-HCC	loss_12q24.33	24	62	0.27907	0.72093	subclonal
Liver-HCC	gain_7q	82	12	0.87234	0.12766	clonal
Liver-HCC	loss_14q	75	19	0.797872	0.202128	clonal
Liver-HCC	WDR74	11	8	0.375378	0.624622	subclonal
Lung-AdenoCA	loss_10q	14	3	0.823529	0.176471	clonal
Lung-AdenoCA	loss_6q	15	4	0.789474	0.210526	clonal
Lung-AdenoCA	loss_22q	19	0	1	0	clonal
Lung-AdenoCA	loss_16q	17	0	1	0	clonal
Lung-AdenoCA	STK11	6	0	0.87365	0.12635	clonal
Lung-AdenoCA	gain_8p11.21	7	1	0.875	0.125	clonal
Lung-AdenoCA	gain_6p	11	1	0.916667	0.0833333	clonal
Lung-AdenoCA	gain_8q24.21	4	1	0.8	0.2	clonal
Lung-AdenoCA	RBM10	3	0	0.58935	0.41065	clonal
Lung-AdenoCA	loss_19p	21	1	0.954545	0.0454545	clonal
Lung-AdenoCA	loss_19q	17	2	0.894737	0.105263	clonal
Lung-AdenoCA	WGD	20	0	1	0	clonal
Lung-AdenoCA	loss_5q11.2	3	0	1	0	clonal
Lung-AdenoCA	loss_17p	21	0	1	0	clonal
Lung-AdenoCA	loss_9p	20	1	0.952381	0.047619	clonal
Lung-AdenoCA	loss_9q	17	1	0.944444	0.0555556	clonal
Lung-AdenoCA	homdel_9p21.3	3	0	1	0	clonal
Lung-AdenoCA	gain_5p	13	0	1	0	clonal
Lung-AdenoCA	loss_10q26.3	3	1	0.75	0.25	clonal
Lung-AdenoCA	loss_3p	21	0	1	0	clonal
Lung-AdenoCA	KRAS	6	0	0.787249	0.212751	clonal
Lung-AdenoCA	TP53	11	2	0.717759	0.282241	clonal
Lung-AdenoCA	gain_1q	14	1	0.933333	0.0666667	clonal
Lung-AdenoCA	gain_7p	13	1	0.928571	0.0714286	clonal
Lung-AdenoCA	gain_7q	9	2	0.818182	0.181818	clonal
Lung-AdenoCA	KEAP1	7	0	0.750415	0.249585	clonal
Lung-SCC	loss_10q	30	2	0.9375	0.0625	clonal
Lung-SCC	gain_17q	13	2	0.866667	0.133333	clonal
Lung-SCC	gain_8q	11	3	0.785714	0.214286	clonal
Lung-SCC	loss_Xp22.2	17	1	0.944444	0.0555556	clonal
Lung-SCC	loss_8p	35	3	0.921053	0.0789474	clonal
Lung-SCC	gain_3q27.1	17	0	1	0	clonal
Lung-SCC	gain_2p	9	4	0.692308	0.307692	clonal
Lung-SCC	loss_4q	35	2	0.945946	0.0540541	clonal
Lung-SCC	loss_4p	29	5	0.852941	0.147059	clonal
Lung-SCC	NFE2L2	16	2	0.750955	0.249045	clonal
Lung-SCC	loss_Xq22.3	6	1	0.857143	0.142857	clonal
Lung-SCC	gain_2p16.1	8	1	0.888889	0.111111	clonal
Lung-SCC	gain_5p	12	4	0.75	0.25	clonal
Lung-SCC	WGD	29	0	1	0	clonal
Lung-SCC	CDKN2A	7	0	0.933705	0.066295	clonal
Lung-SCC	loss_17p	39	0	1	0	clonal
Lung-SCC	KMT2D	11	3	0.68612	0.31388	clonal
Lung-SCC	loss_13q	34	3	0.918919	0.0810811	clonal
Lung-SCC	loss_9p	38	1	0.974359	0.025641	clonal
Lung-SCC	loss_9q	31	1	0.96875	0.03125	clonal
Lung-SCC	homdel_9p21.3	7	0	1	0	clonal
Lung-SCC	gain_3q	21	0	1	0	clonal
Lung-SCC	loss_5q	36	0	1	0	clonal
Lung-SCC	loss_3p	40	0	1	0	clonal
Lung-SCC	TP53	33	4	0.869377	0.130623	clonal
Lung-SCC	NOTCH1	12	1	0.782701	0.217299	clonal
Lung-SCC	PIK3CA	4	1	0.611499	0.388501	clonal
Lung-SCC	gain_8p11.23	9	1	0.9	0.1	clonal
Lung-SCC	CREBBP	6	2	0.610142	0.389858	clonal
Lymph-BNHL	gain_8q	19	0	1	0	clonal
Lymph-BNHL	gain_8p	18	0	1	0	clonal
Lymph-BNHL	loss_6q	24	2	0.923077	0.0769231	clonal
Lymph-BNHL	loss_6p	21	0	1	0	clonal
Lymph-BNHL	TMSB4X	9	3	0.503679	0.496321	clonal
Lymph-BNHL	loss_8p	16	1	0.941176	0.0588235	clonal
Lymph-BNHL	B2M	12	3	0.501481	0.498519	clonal
Lymph-BNHL	EZH2	10	3	0.548061	0.451939	clonal
Lymph-BNHL	SMARCA4	11	1	0.561707	0.438293	clonal
Lymph-BNHL	gain_6p	28	1	0.965517	0.0344828	clonal
Lymph-BNHL	loss_15q15.1	7	0	1	0	clonal
Lymph-BNHL	loss_1p36.23	14	1	0.933333	0.0666667	clonal
Lymph-BNHL	RFTN1	29	6	0.459861	0.540139	subclonal
Lymph-BNHL	WDR74	8	6	0.371848	0.628152	subclonal
Lymph-BNHL	gain_12q	16	4	0.8	0.2	clonal
Lymph-BNHL	WGD	11	0	1	0	clonal
Lymph-BNHL	loss_17p	21	1	0.954545	0.0454545	clonal
Lymph-BNHL	KMT2D	28	9	0.493854	0.506146	subclonal
Lymph-BNHL	loss_13q	13	5	0.722222	0.277778	clonal
Lymph-BNHL	CARD11	10	5	0.574971	0.425029	clonal
Lymph-BNHL	gain_18q	28	0	1	0	clonal
Lymph-BNHL	gain_18p	25	2	0.925926	0.0740741	clonal
Lymph-BNHL	PAX5	58	9	0.52445	0.47555	clonal
Lymph-BNHL	homdel_9p21.3	8	1	0.888889	0.111111	clonal
Lymph-BNHL	loss_1p	18	1	0.947368	0.0526316	clonal
Lymph-BNHL	loss_ARID1A	7	0	1	0	clonal
Lymph-BNHL	HIST1H1C	15	2	0.551603	0.448397	clonal
Lymph-BNHL	TP53	17	5	0.617195	0.382805	clonal
Lymph-BNHL	gain_1q	20	1	0.952381	0.047619	clonal
Lymph-BNHL	ARID1A	12	2	0.477405	0.522595	subclonal
Lymph-BNHL	TNFRSF14	13	1	0.746078	0.253922	clonal
Lymph-BNHL	gain_7p	18	4	0.818182	0.181818	clonal
Lymph-BNHL	gain_7q	16	7	0.695652	0.304348	clonal
Lymph-BNHL	CCND3	10	4	0.517247	0.482753	clonal
Lymph-BNHL	CREBBP	28	6	0.597429	0.402571	clonal
Lymph-CLL	TP53	0	6	0.127778	0.872222	subclonal
Lymph-CLL	loss_11q23.1	8	2	0.8	0.2	clonal
Lymph-CLL	gain_12	15	0	1	0	clonal
Lymph-CLL	ATM	7	2	0.576828	0.423172	clonal
Lymph-CLL	SF3B1	6	4	0.363155	0.636845	subclonal
Lymph-CLL	loss_RB1	12	3	0.8	0.2	clonal
Lymph-CLL	loss_13q	3	2	0.6	0.4	clonal
Lymph-CLL	loss_17p	4	1	0.8	0.2	clonal
Lymph-CLL	homdel_14q32.33	4	0	1	0	clonal
Lymph-CLL	WDR74	1	5	0.159072	0.840928	subclonal
Lymph-CLL	ZNF292	3	3	0.365562	0.634438	subclonal
Myeloid-MPN	gain_9p	6	0	1	0	clonal
Myeloid-MPN	TET2	2	1	0.412352	0.587648	subclonal
Myeloid-MPN	DNMT3A	2	1	0.688635	0.311365	clonal
Myeloid-MPN	loss_9p	5	3	0.625	0.375	clonal
Ovary-AdenoCA	gain_17q	45	4	0.918367	0.0816327	clonal
Ovary-AdenoCA	loss_6q	73	2	0.973333	0.0266667	clonal
Ovary-AdenoCA	loss_22q	88	2	0.977778	0.0222222	clonal
Ovary-AdenoCA	loss_16q	78	4	0.95122	0.0487805	clonal
Ovary-AdenoCA	loss_11p15.5	28	3	0.903226	0.0967742	clonal
Ovary-AdenoCA	loss_8p	77	8	0.905882	0.0941176	clonal
Ovary-AdenoCA	LATS1	5	1	0.680213	0.319787	clonal
Ovary-AdenoCA	loss_17	106	0	1	0	clonal
Ovary-AdenoCA	gain_3q26.2	38	2	0.95	0.05	clonal
Ovary-AdenoCA	loss_4q	90	2	0.978261	0.0217391	clonal
Ovary-AdenoCA	gain_8q24.21	40	3	0.930233	0.0697674	clonal
Ovary-AdenoCA	RB1	5	1	0.611764	0.388236	clonal
Ovary-AdenoCA	loss_19p13.3	68	1	0.985507	0.0144928	clonal
Ovary-AdenoCA	gain_5p	34	2	0.944444	0.0555556	clonal
Ovary-AdenoCA	WGD	65	0	1	0	clonal
Ovary-AdenoCA	loss_13q	88	2	0.977778	0.0222222	clonal
Ovary-AdenoCA	gain_3q	42	0	1	0	clonal
Ovary-AdenoCA	gain_5p15.33	21	11	0.65625	0.34375	clonal
Ovary-AdenoCA	loss_5q	71	3	0.959459	0.0405405	clonal
Ovary-AdenoCA	gain_20q	29	2	0.935484	0.0645161	clonal
Ovary-AdenoCA	TP53	101	3	0.840301	0.159699	clonal
Ovary-AdenoCA	loss_18q	76	7	0.915663	0.0843373	clonal
Ovary-AdenoCA	gain_7q	30	1	0.967742	0.0322581	clonal
Ovary-AdenoCA	CDK12	5	1	0.741075	0.258925	clonal
Ovary-AdenoCA	POLR3E	3	3	0.282155	0.717845	subclonal
Ovary-AdenoCA	loss_14q	69	5	0.932432	0.0675676	clonal
Panc-AdenoCa	gain_8q	40	11	0.784314	0.215686	clonal
Panc-AdenoCa	loss_6q	136	21	0.866242	0.133758	clonal
Panc-AdenoCa	loss_6p	99	18	0.846154	0.153846	clonal
Panc-AdenoCa	SMAD4	37	12	0.557076	0.442924	clonal
Panc-AdenoCa	loss_8p	117	13	0.9	0.1	clonal
Panc-AdenoCa	loss_22q	98	19	0.837607	0.162393	clonal
Panc-AdenoCa	loss_1p36.23	38	8	0.826087	0.173913	clonal
Panc-AdenoCa	loss_21q	87	27	0.763158	0.236842	clonal
Panc-AdenoCa	WGD	89	0	1	0	clonal
Panc-AdenoCa	CDKN2A	35	11	0.511606	0.488394	clonal
Panc-AdenoCa	loss_17p	192	1	0.994819	0.00518135	clonal
Panc-AdenoCa	loss_6p25.3	34	8	0.809524	0.190476	clonal
Panc-AdenoCa	loss_9p	170	8	0.955056	0.0449438	clonal
Panc-AdenoCa	loss_9q	96	18	0.842105	0.157895	clonal
Panc-AdenoCa	gain_18p	41	22	0.650794	0.349206	clonal
Panc-AdenoCa	homdel_9p21.3	86	1	0.988506	0.0114943	clonal
Panc-AdenoCa	loss_ARID1A	54	5	0.915254	0.0847458	clonal
Panc-AdenoCa	homdel_SMAD4	43	6	0.877551	0.122449	clonal
Panc-AdenoCa	loss_3p	111	13	0.895161	0.104839	clonal
Panc-AdenoCa	KRAS	179	17	0.714632	0.285368	clonal
Panc-AdenoCa	TP53	144	14	0.703034	0.296966	clonal
Panc-AdenoCa	loss_18q	191	3	0.984536	0.0154639	clonal
Panc-AdenoCa	gain_1q	69	13	0.841463	0.158537	clonal
Panc-AdenoCa	ARID1A	17	5	0.587081	0.412919	clonal
Panc-AdenoCa	gain_7p	41	12	0.773585	0.226415	clonal
Panc-AdenoCa	gain_13q	46	8	0.851852	0.148148	clonal
Panc-Endocrine	loss_22q	42	2	0.954545	0.0454545	clonal
Panc-Endocrine	WGD	15	0	1	0	clonal
Panc-Endocrine	gain_19p	9	4	0.692308	0.307692	clonal
Panc-Endocrine	gain_19q	7	4	0.636364	0.363636	clonal
Panc-Endocrine	MEN1	23	7	0.639164	0.360836	clonal
Panc-Endocrine	loss_16	37	0	1	0	clonal
Panc-Endocrine	loss_10	35	0	1	0	clonal
Panc-Endocrine	loss_11	53	2	0.963636	0.0363636	clonal
Panc-Endocrine	gain_18	6	4	0.6	0.4	clonal
Panc-Endocrine	DAXX	13	2	0.736357	0.263643	clonal
Panc-Endocrine	loss_2	35	1	0.972222	0.0277778	clonal
Panc-Endocrine	loss_3	40	1	0.97561	0.0243902	clonal
Panc-Endocrine	loss_15q	31	1	0.96875	0.03125	clonal
Panc-Endocrine	loss_6	42	1	0.976744	0.0232558	clonal
Panc-Endocrine	homdel_9p21.3	3	0	1	0	clonal
Panc-Endocrine	loss_1p	37	3	0.925	0.075	clonal
Panc-Endocrine	loss_1q	36	1	0.972973	0.027027	clonal
Panc-Endocrine	ATRX	7	3	0.629057	0.370943	clonal
Panc-Endocrine	SETD2	1	4	0.174451	0.825549	subclonal
Panc-Endocrine	loss_19q13.43	3	0	1	0	clonal
Panc-Endocrine	homdel_Xp21.2	3	0	1	0	clonal
Panc-Endocrine	loss_FAT1	3	2	0.6	0.4	clonal
Panc-Endocrine	PTEN	2	3	0.489123	0.510877	subclonal
Panc-Endocrine	gain_7	12	1	0.923077	0.0769231	clonal
Panc-Endocrine	gain_5	12	2	0.857143	0.142857	clonal
Panc-Endocrine	loss_1q44	2	2	0.5	0.5	clonal
Prost-AdenoCA	loss_10q	11	4	0.733333	0.266667	clonal
Prost-AdenoCA	loss_10p	11	4	0.733333	0.266667	clonal
Prost-AdenoCA	gain_8q	18	7	0.72	0.28	clonal
Prost-AdenoCA	loss_6q	13	6	0.684211	0.315789	clonal
Prost-AdenoCA	loss_16q	18	5	0.782609	0.217391	clonal
Prost-AdenoCA	WGD	8	0	1	0	clonal
Prost-AdenoCA	FOXA1	10	5	0.449969	0.550031	subclonal
Prost-AdenoCA	loss_12p	15	8	0.652174	0.347826	clonal
Prost-AdenoCA	loss_8p	68	18	0.790698	0.209302	clonal
Prost-AdenoCA	loss_16q23.1	31	10	0.756098	0.243902	clonal
Prost-AdenoCA	homdel_PTEN	19	5	0.791667	0.208333	clonal
Prost-AdenoCA	loss_RB1	36	8	0.818182	0.181818	clonal
Prost-AdenoCA	gain_9q	4	7	0.363636	0.636364	subclonal
Prost-AdenoCA	loss_17p	20	6	0.769231	0.230769	clonal
Prost-AdenoCA	SPOP	12	2	0.448747	0.551253	subclonal
Prost-AdenoCA	loss_13q	25	9	0.735294	0.264706	clonal
Prost-AdenoCA	gain_3q	8	5	0.615385	0.384615	clonal
Prost-AdenoCA	loss_CDKN1B	25	6	0.806452	0.193548	clonal
Prost-AdenoCA	TP53	11	5	0.453679	0.546321	subclonal
Prost-AdenoCA	loss_18q	22	6	0.785714	0.214286	clonal
Prost-AdenoCA	loss_18p	14	3	0.823529	0.176471	clonal
Prost-AdenoCA	gain_7p	13	7	0.65	0.35	clonal
Prost-AdenoCA	gain_7q	10	9	0.526316	0.473684	clonal
Prost-AdenoCA	loss_8p21.2	16	5	0.761905	0.238095	clonal
Skin-Melanoma	loss_10q	74	5	0.936709	0.0632911	clonal
Skin-Melanoma	loss_10p	65	3	0.955882	0.0441176	clonal
Skin-Melanoma	gain_8q	36	7	0.837209	0.162791	clonal
Skin-Melanoma	loss_6q	70	4	0.945946	0.0540541	clonal
Skin-Melanoma	loss_11q25	14	1	0.933333	0.0666667	clonal
Skin-Melanoma	loss_8p	45	8	0.849057	0.150943	clonal
Skin-Melanoma	gain_CCND1	12	2	0.857143	0.142857	clonal
Skin-Melanoma	gain_6p	47	1	0.979167	0.0208333	clonal
Skin-Melanoma	loss_15q15.1	14	1	0.933333	0.0666667	clonal
Skin-Melanoma	NRAS	19	4	0.743058	0.256942	clonal
Skin-Melanoma	NF1	13	3	0.658672	0.341328	clonal
Skin-Melanoma	TERT	41	6	0.607968	0.392032	clonal
Skin-Melanoma	WGD	55	0	1	0	clonal
Skin-Melanoma	CDKN2A	14	3	0.63235	0.36765	clonal
Skin-Melanoma	loss_17p	56	7	0.888889	0.111111	clonal
Skin-Melanoma	RAC1	4	1	0.535006	0.464994	clonal
Skin-Melanoma	loss_9p	74	1	0.986667	0.0133333	clonal
Skin-Melanoma	loss_9q	55	2	0.964912	0.0350877	clonal
Skin-Melanoma	loss_11q	50	11	0.819672	0.180328	clonal
Skin-Melanoma	homdel_9p21.3	23	1	0.958333	0.0416667	clonal
Skin-Melanoma	loss_5q	48	6	0.888889	0.111111	clonal
Skin-Melanoma	gain_20q	31	5	0.861111	0.138889	clonal
Skin-Melanoma	TP53	14	1	0.825881	0.174119	clonal
Skin-Melanoma	gain_8q24.3	12	2	0.857143	0.142857	clonal
Skin-Melanoma	gain_7p	38	2	0.95	0.05	clonal
Skin-Melanoma	gain_7q	42	3	0.933333	0.0666667	clonal
Skin-Melanoma	homdel_PTEN	7	1	0.875	0.125	clonal
Skin-Melanoma	PTEN	11	2	0.665081	0.334919	clonal
Skin-Melanoma	BRAF	46	1	0.84456	0.15544	clonal
Skin-Melanoma	loss_14q	45	6	0.882353	0.117647	clonal
Stomach-AdenoCA	gain_8q	21	5	0.807692	0.192308	clonal
Stomach-AdenoCA	loss_22q	27	3	0.9	0.1	clonal
Stomach-AdenoCA	loss_16q	26	3	0.896552	0.103448	clonal
Stomach-AdenoCA	PLK1	4	2	0.449484	0.550516	subclonal
Stomach-AdenoCA	gain_20p	14	11	0.56	0.44	clonal
Stomach-AdenoCA	loss_8p	27	4	0.870968	0.129032	clonal
Stomach-AdenoCA	CTNNB1	3	1	0.596291	0.403709	clonal
Stomach-AdenoCA	gain_CCNE1	9	0	1	0	clonal
Stomach-AdenoCA	loss_4q	25	4	0.862069	0.137931	clonal
Stomach-AdenoCA	loss_4p	25	4	0.862069	0.137931	clonal
Stomach-AdenoCA	PIK3CA	8	3	0.426194	0.573806	subclonal
Stomach-AdenoCA	loss_1p36.23	10	0	1	0	clonal
Stomach-AdenoCA	SMAD4	4	1	0.489176	0.510824	subclonal
Stomach-AdenoCA	RELA	2	2	0.354008	0.645992	subclonal
Stomach-AdenoCA	loss_21q	26	5	0.83871	0.16129	clonal
Stomach-AdenoCA	WGD	25	0	1	0	clonal
Stomach-AdenoCA	loss_17p	31	3	0.911765	0.0882353	clonal
Stomach-AdenoCA	gain_ERBB2	10	0	1	0	clonal
Stomach-AdenoCA	loss_9p	24	6	0.8	0.2	clonal
Stomach-AdenoCA	homdel_9p21.3	5	0	1	0	clonal
Stomach-AdenoCA	loss_ARID1A	12	1	0.923077	0.0769231	clonal
Stomach-AdenoCA	loss_Xp22.33	13	3	0.8125	0.1875	clonal
Stomach-AdenoCA	gain_5p	14	3	0.823529	0.176471	clonal
Stomach-AdenoCA	gain_20q	25	4	0.862069	0.137931	clonal
Stomach-AdenoCA	loss_3p	24	4	0.857143	0.142857	clonal
Stomach-AdenoCA	TP53	22	2	0.703838	0.296162	clonal
Stomach-AdenoCA	loss_18q	28	4	0.875	0.125	clonal
Stomach-AdenoCA	ARID1A	8	2	0.724261	0.275739	clonal
Stomach-AdenoCA	gain_7p	18	2	0.9	0.1	clonal
Stomach-AdenoCA	PTEN	1	3	0.164874	0.835126	subclonal
Thy-AdenoCA	TERT	7	3	0.499616	0.500384	subclonal
Thy-AdenoCA	BRAF	7	3	0.577651	0.422349	clonal
Uterus-AdenoCA	loss_10q	14	4	0.777778	0.222222	clonal
Uterus-AdenoCA	PPP2R1A	9	1	0.62464	0.37536	clonal
Uterus-AdenoCA	gain_8q	12	1	0.923077	0.0769231	clonal
Uterus-AdenoCA	loss_22q	18	0	1	0	clonal
Uterus-AdenoCA	loss_16q	25	1	0.961538	0.0384615	clonal
Uterus-AdenoCA	homdel_13q14.2	2	2	0.5	0.5	clonal
Uterus-AdenoCA	gain_20q	7	4	0.636364	0.363636	clonal
Uterus-AdenoCA	CTNNB1	3	4	0.325915	0.674085	subclonal
Uterus-AdenoCA	homdel_10q23.31	3	0	1	0	clonal
Uterus-AdenoCA	loss_4q	17	1	0.944444	0.0555556	clonal
Uterus-AdenoCA	loss_17q11.2	6	0	1	0	clonal
Uterus-AdenoCA	gain_17q12	6	0	1	0	clonal
Uterus-AdenoCA	PIK3CA	22	0	0.756806	0.243194	clonal
Uterus-AdenoCA	gain_10q	9	1	0.9	0.1	clonal
Uterus-AdenoCA	PIK3R1	12	3	0.583503	0.416497	clonal
Uterus-AdenoCA	loss_19p13.3	22	0	1	0	clonal
Uterus-AdenoCA	loss_15q	20	3	0.869565	0.130435	clonal
Uterus-AdenoCA	loss_21q	14	5	0.736842	0.263158	clonal
Uterus-AdenoCA	FBXW7	6	2	0.525861	0.474139	clonal
Uterus-AdenoCA	WGD	17	0	1	0	clonal
Uterus-AdenoCA	loss_17p	29	0	1	0	clonal
Uterus-AdenoCA	loss_9q	23	3	0.884615	0.115385	clonal
Uterus-AdenoCA	gain_19q12	13	1	0.928571	0.0714286	clonal
Uterus-AdenoCA	gain_3q	11	3	0.785714	0.214286	clonal
Uterus-AdenoCA	loss_8p	20	3	0.869565	0.130435	clonal
Uterus-AdenoCA	loss_3p	19	0	1	0	clonal
Uterus-AdenoCA	KRAS	4	1	0.572625	0.427375	clonal
Uterus-AdenoCA	TP53	27	3	0.777542	0.222458	clonal
Uterus-AdenoCA	gain_1q	15	1	0.9375	0.0625	clonal
Uterus-AdenoCA	ARID1A	10	4	0.50092	0.49908	clonal
Uterus-AdenoCA	PTEN	15	1	0.742295	0.257705	clonal
Uterus-AdenoCA	ARHGAP35	7	5	0.562057	0.437943	clonal

## Sheet: signatures-changing
signature	histology_abbreviation	mean_change	lCI	uCI	var	n_samples	time
ID8	Biliary-AdenoCA	1.94118	0.801336	3.38192	0.425693	4	early-late
SBS1	Biliary-AdenoCA	-0.971831	-1.54307	-0.418497	0.0858642	16	early-late
SBS12	Biliary-AdenoCA	-3.14373	-5.57578	-0.55431	2.18163	3	early-late
SBS2.13	Biliary-AdenoCA	-0.781754	-1.5171	-0.0552518	0.198426	10	early-late
SBS5	Biliary-AdenoCA	-1.46338	-2.63504	-0.380185	0.341685	16	early-late
DBS2	Biliary-AdenoCA	-0.557342	-1.00232	-0.126284	0.0500866	8	clonal-subclonal
DBS9	Biliary-AdenoCA	0.704402	0.0454753	1.3158	0.107483	3	clonal-subclonal
ID2	Biliary-AdenoCA	-0.80673	-1.55395	-0.0267944	0.144399	12	clonal-subclonal
ID8	Biliary-AdenoCA	1.10548	0.0858449	2.28537	0.318486	5	clonal-subclonal
SBS1	Biliary-AdenoCA	-1.22461	-1.89531	-0.552892	0.125746	17	clonal-subclonal
ID1	Bladder-TCC	0.667114	0.369849	1.05398	0.0344394	16	early-late
ID2	Bladder-TCC	0.683277	0.417332	0.99466	0.0217659	16	early-late
ID8	Bladder-TCC	0.422142	0.117184	0.714854	0.0230772	12	early-late
SBS2.13	Bladder-TCC	-0.569432	-0.989899	-0.0478577	0.0590931	20	early-late
SBS5	Bladder-TCC	-0.702861	-1.30552	-0.143898	0.0877183	20	early-late
DBS2	Bone-Osteosarc	-0.731181	-1.43354	-0.0537103	0.120772	9	early-late
ID2	Bone-Osteosarc	-0.788963	-1.44443	-0.189856	0.103717	17	early-late
ID8	Bone-Osteosarc	-0.963587	-1.87936	-0.0346446	0.224863	7	early-late
SBS1	Bone-Osteosarc	-0.693994	-1.02173	-0.283864	0.0342185	30	early-late
DBS2	Bone-Osteosarc	-0.78857	-1.37983	-0.202195	0.0947431	12	clonal-subclonal
DBS5	Bone-Osteosarc	-1.40868	-2.31106	-0.819501	0.124963	3	clonal-subclonal
ID1	Bone-Osteosarc	-0.671324	-1.33224	-0.00210593	0.11147	28	clonal-subclonal
ID2	Bone-Osteosarc	-0.942588	-1.52325	-0.364323	0.0880259	23	clonal-subclonal
ID8	Bone-Osteosarc	-0.778896	-1.54552	-0.0333784	0.157562	13	clonal-subclonal
SBS1	Bone-Osteosarc	-0.745587	-1.20405	-0.304767	0.0553365	30	clonal-subclonal
DBS11	Breast-AdenoCA	-0.311556	-0.777283	0.142659	0.0517927	16	early-late
DBS4	Breast-AdenoCA	0.408067	0.0949933	0.718838	0.0256149	24	early-late
ID1	Breast-AdenoCA	-1.06988	-1.33868	-0.801421	0.0191739	109	early-late
ID2	Breast-AdenoCA	-0.481382	-0.824509	-0.123695	0.032852	67	early-late
SBS1	Breast-AdenoCA	-1.10576	-1.30649	-0.899079	0.0110045	153	early-late
SBS17	Breast-AdenoCA	2.37833	1.37389	3.14373	0.243377	4	early-late
SBS5	Breast-AdenoCA	-0.751914	-1.03024	-0.480933	0.0193867	160	early-late
DBS2	Breast-AdenoCA	-0.272028	-0.564153	-0.0112179	0.0198599	51	clonal-subclonal
ID1	Breast-AdenoCA	-0.940577	-1.25786	-0.617749	0.0264995	137	clonal-subclonal
ID2	Breast-AdenoCA	-0.716188	-1.01482	-0.426379	0.0234341	110	clonal-subclonal
SBS1	Breast-AdenoCA	-1.28153	-1.52393	-1.02929	0.0167481	147	clonal-subclonal
SBS5	Breast-AdenoCA	-0.706095	-0.995458	-0.424763	0.0218579	147	clonal-subclonal
SBS2.13	Cervix-SCC	-1.25527	-1.89834	-0.58887	0.114256	14	early-late
SBS1	Cervix-SCC	-0.888352	-1.4767	-0.273108	0.0862297	16	clonal-subclonal
SBS2.13	Cervix-SCC	-0.709248	-1.32433	-0.0669473	0.107777	15	clonal-subclonal
SBS1	CNS-GBM	-0.974361	-1.78034	-0.184605	0.169791	39	clonal-subclonal
ID1	CNS-Medullo	-1.1755	-1.90355	-0.510636	0.133243	36	early-late
ID2	CNS-Medullo	-1.17572	-2.25163	-0.128514	0.319693	12	early-late
SBS1	CNS-Medullo	-0.730246	-1.13417	-0.335435	0.0443882	56	early-late
ID1	CNS-Medullo	-0.981523	-1.40755	-0.578911	0.0432092	128	clonal-subclonal
ID2	CNS-Medullo	-1.09844	-1.52337	-0.637168	0.0493886	58	clonal-subclonal
SBS1	CNS-Medullo	-0.898315	-1.19478	-0.563613	0.0281281	133	clonal-subclonal
SBS39	CNS-Medullo	1.33411	0.22678	2.31564	0.272939	19	clonal-subclonal
ID1	CNS-PiloAstro	-3.38939	-4.60669	-2.27716	0.364526	9	clonal-subclonal
SBS1	CNS-PiloAstro	-1.24549	-1.57242	-0.90187	0.0289709	78	clonal-subclonal
SBS19	CNS-PiloAstro	2.92176	0.179401	6.27023	1.92495	3	clonal-subclonal
SBS40	CNS-PiloAstro	1.67559	0.808286	2.48722	0.183942	46	clonal-subclonal
DBS4	ColoRect-AdenoCA	0.598787	0.107918	1.09149	0.0682938	8	early-late
ID1	ColoRect-AdenoCA	-1.09297	-1.55287	-0.631002	0.058064	52	early-late
ID2	ColoRect-AdenoCA	-1.05887	-1.51147	-0.58743	0.0574391	51	early-late
SBS1	ColoRect-AdenoCA	-1.21942	-1.46153	-0.956248	0.0170646	52	early-late
SBS17	ColoRect-AdenoCA	2.97236	0.837839	4.72117	1.24776	4	early-late
SBS18	ColoRect-AdenoCA	-0.858715	-1.32713	-0.334496	0.0656607	33	early-late
SBS40	ColoRect-AdenoCA	0.756898	0.364105	1.1801	0.0389516	30	early-late
SBS5	ColoRect-AdenoCA	-0.645601	-1.23876	-0.0244708	0.0861524	49	early-late
DBS3	ColoRect-AdenoCA	0.156373	0.014749	0.293069	0.00505321	15	clonal-subclonal
DBS8	ColoRect-AdenoCA	-0.913648	-1.47454	-0.188548	0.137966	3	clonal-subclonal
ID1	ColoRect-AdenoCA	-1.07162	-1.54523	-0.611008	0.0582908	51	clonal-subclonal
ID2	ColoRect-AdenoCA	-1.12347	-1.59957	-0.652244	0.057666	51	clonal-subclonal
SBS1	ColoRect-AdenoCA	-1.3453	-1.59954	-1.07558	0.0176226	51	clonal-subclonal
SBS18	ColoRect-AdenoCA	-0.91537	-1.43163	-0.352787	0.0782181	30	clonal-subclonal
SBS40	ColoRect-AdenoCA	0.657383	0.174987	1.18992	0.0693509	25	clonal-subclonal
SBS5	ColoRect-AdenoCA	-0.63213	-1.27207	-0.027308	0.0973292	49	clonal-subclonal
SBS6.14.15.20.21.26.44	ColoRect-AdenoCA	0.422643	-0.48944	0.911515	0.133201	8	clonal-subclonal
DBS4	Eso-AdenoCA	0.336671	0.137647	0.515895	0.00959594	28	early-late
DBS7	Eso-AdenoCA	0.238691	0.0283911	0.458653	0.0128623	20	early-late
ID1	Eso-AdenoCA	-0.996386	-1.31084	-0.685402	0.0262362	87	early-late
ID2	Eso-AdenoCA	-1.21704	-1.53148	-0.910113	0.024815	86	early-late
SBS1	Eso-AdenoCA	-0.163509	-0.310766	-0.000330277	0.00605737	89	early-late
SBS17	Eso-AdenoCA	-1.46805	-1.6471	-1.26399	0.00996376	83	early-late
SBS2.13	Eso-AdenoCA	1.15811	0.869307	1.4682	0.0247501	28	early-late
SBS40	Eso-AdenoCA	0.611521	0.364305	0.885482	0.0170695	52	early-late
DBS2	Eso-AdenoCA	0.202888	0.0427825	0.350162	0.00631956	42	clonal-subclonal
DBS4	Eso-AdenoCA	0.263337	0.076055	0.454778	0.00922028	56	clonal-subclonal
DBS9	Eso-AdenoCA	0.388426	0.166232	0.610467	0.0129896	43	clonal-subclonal
ID1	Eso-AdenoCA	-1.08735	-1.53373	-0.690275	0.0453903	65	clonal-subclonal
ID2	Eso-AdenoCA	-1.35516	-1.78587	-0.946298	0.0476685	65	clonal-subclonal
SBS17	Eso-AdenoCA	-1.4327	-1.6703	-1.1784	0.0173543	62	clonal-subclonal
SBS2.13	Eso-AdenoCA	1.05442	0.594098	1.48279	0.0526079	20	clonal-subclonal
SBS40	Eso-AdenoCA	0.739545	0.445498	1.07535	0.0243704	36	clonal-subclonal
DBS11	Head-SCC	0.49974	0.0163756	1.02839	0.0664308	13	early-late
ID1	Head-SCC	-0.491278	-0.833838	-0.127054	0.0321316	42	early-late
ID2	Head-SCC	-0.492665	-0.775798	-0.186715	0.0232432	35	early-late
ID8	Head-SCC	0.852367	0.373586	1.34729	0.0632165	11	early-late
SBS1	Head-SCC	-0.97574	-1.35316	-0.575149	0.0386725	47	early-late
SBS2.13	Head-SCC	0.736184	0.36744	1.1186	0.0385521	46	early-late
SBS4	Head-SCC	-0.76893	-1.01535	-0.525309	0.0181682	5	early-late
SBS5	Head-SCC	-1.06725	-1.53221	-0.546286	0.0615684	49	early-late
ID1	Head-SCC	-0.725569	-1.2424	-0.226101	0.0670567	32	clonal-subclonal
SBS1	Head-SCC	-1.1285	-1.74678	-0.52396	0.0962786	31	clonal-subclonal
SBS5	Head-SCC	-1.17351	-1.86942	-0.467567	0.131779	32	clonal-subclonal
SBS2.13	Kidney-ChRCC	1.49737	0.0786874	2.86266	0.551399	9	clonal-subclonal
SBS5	Kidney-ChRCC	-1.82031	-2.65947	-1.05196	0.172799	42	clonal-subclonal
ID8	Kidney-RCC.clearcell	-0.423143	-0.865416	-0.0412997	0.0430838	14	early-late
SBS1	Kidney-RCC.clearcell	0.612129	0.191338	1.12451	0.0614379	27	early-late
SBS5	Kidney-RCC.clearcell	-2.08008	-3.36781	-0.919622	0.39183	28	early-late
DBS2	Kidney-RCC.clearcell	-0.260179	-0.4771	-0.0191132	0.0137254	71	clonal-subclonal
DBS9	Kidney-RCC.clearcell	-0.525802	-0.844164	-0.204356	0.0255389	62	clonal-subclonal
ID1	Kidney-RCC.clearcell	-0.885558	-1.22707	-0.546628	0.0305723	50	clonal-subclonal
ID2	Kidney-RCC.clearcell	-0.578545	-1.10495	-0.0394086	0.0738346	14	clonal-subclonal
ID8	Kidney-RCC.clearcell	-0.757407	-0.98936	-0.517303	0.0148774	83	clonal-subclonal
SBS1	Kidney-RCC.clearcell	0.774985	0.502206	1.05156	0.019023	88	clonal-subclonal
SBS22	Kidney-RCC.clearcell	-0.758791	-1.31879	-0.320133	0.104364	5	clonal-subclonal
SBS41	Kidney-RCC.clearcell	-5.13964	-7.34928	-3.99301	1.06104	3	clonal-subclonal
SBS5	Kidney-RCC.clearcell	-1.2454	-1.925	-0.600919	0.120561	80	clonal-subclonal
ID2	Kidney-RCC.papillary	-2.15916	-2.75339	-1.54379	0.10334	5	early-late
ID8	Kidney-RCC.papillary	-1.17561	-2.11594	-0.236631	0.223561	10	early-late
SBS41	Kidney-RCC.papillary	-3.87282	-5.59567	-2.03124	0.883335	8	early-late
DBS9	Kidney-RCC.papillary	-0.802478	-1.29315	-0.224148	0.0752747	26	clonal-subclonal
ID2	Kidney-RCC.papillary	-0.904136	-1.52591	-0.295338	0.110067	14	clonal-subclonal
ID8	Kidney-RCC.papillary	-0.864152	-1.42098	-0.352342	0.0771399	28	clonal-subclonal
SBS41	Kidney-RCC.papillary	-3.12076	-4.38011	-1.78503	0.426574	11	clonal-subclonal
DBS2	Liver-HCC	-0.510994	-0.708188	-0.299688	0.0110775	122	early-late
DBS5	Liver-HCC	2.69755	1.61852	3.72999	0.289125	5	early-late
ID8	Liver-HCC	0.43633	0.206645	0.667762	0.0143306	68	early-late
SBS1	Liver-HCC	-0.402334	-0.762167	-0.0637873	0.0327351	97	early-late
SBS12	Liver-HCC	-2.97233	-3.31805	-2.66059	0.030736	146	early-late
SBS16	Liver-HCC	-1.41437	-2.33583	-0.480556	0.227537	28	early-late
SBS19	Liver-HCC	-2.38676	-3.73096	-0.970403	0.629202	5	early-late
SBS35	Liver-HCC	1.66861	1.30533	2.06814	0.0412829	8	early-late
SBS40	Liver-HCC	0.68011	0.00940962	1.38177	0.124556	31	early-late
SBS5	Liver-HCC	-0.508056	-0.710984	-0.307523	0.0110559	235	early-late
DBS11	Liver-HCC	1.32837	0.360553	2.39354	0.282047	4	clonal-subclonal
DBS2	Liver-HCC	-0.491757	-0.687242	-0.290637	0.0102162	196	clonal-subclonal
DBS5	Liver-HCC	1.05933	0.251722	1.81854	0.155502	13	clonal-subclonal
ID8	Liver-HCC	0.44755	0.253189	0.658213	0.0110995	176	clonal-subclonal
SBS1	Liver-HCC	-0.496774	-0.851204	-0.164151	0.0303171	138	clonal-subclonal
SBS12	Liver-HCC	-3.01241	-3.45338	-2.56611	0.0512953	117	clonal-subclonal
SBS16	Liver-HCC	-1.35728	-2.39443	-0.269799	0.302109	27	clonal-subclonal
SBS19	Liver-HCC	-2.49608	-4.67703	-0.1961	1.66023	3	clonal-subclonal
SBS35	Liver-HCC	1.70925	1.19085	2.22078	0.0768551	5	clonal-subclonal
SBS4	Liver-HCC	-0.7592	-1.23029	-0.251525	0.0649855	60	clonal-subclonal
SBS5	Liver-HCC	-0.765211	-1.03241	-0.496566	0.0182019	209	clonal-subclonal
SBS6.14.15.20.21.26.44	Liver-HCC	0.879339	-1.42467	2.94002	1.02703	3	clonal-subclonal
DBS2	Lung-AdenoCA	-0.469054	-0.780094	-0.151408	0.0279432	22	early-late
SBS1	Lung-AdenoCA	0.903301	0.623505	1.24205	0.0237057	30	early-late
SBS17	Lung-AdenoCA	4.46227	1.42372	6.43071	2.00014	3	early-late
SBS2.13	Lung-AdenoCA	1.01629	0.655051	1.37629	0.0298772	20	early-late
SBS3	Lung-AdenoCA	1.55748	1.19246	1.91572	0.035191	3	early-late
SBS4	Lung-AdenoCA	-1.65167	-2.11644	-1.11528	0.0649199	19	early-late
DBS2	Lung-AdenoCA	-0.763968	-1.34803	-0.175282	0.0991983	11	clonal-subclonal
SBS2.13	Lung-AdenoCA	1.52489	1.13873	1.9188	0.0419182	12	clonal-subclonal
SBS4	Lung-AdenoCA	-3.48672	-4.08569	-2.27765	0.228046	7	clonal-subclonal
DBS2	Lung-SCC	-0.490671	-0.727929	-0.254275	0.0149781	44	early-late
ID1	Lung-SCC	0.58399	0.193946	0.950643	0.0375758	46	early-late
ID2	Lung-SCC	0.395283	0.0378215	0.762998	0.0360555	36	early-late
ID8	Lung-SCC	0.834121	0.4429	1.23951	0.0427169	13	early-late
SBS1	Lung-SCC	2.40492	2.02957	2.80944	0.0423498	36	early-late
SBS2.13	Lung-SCC	0.820227	0.632837	1.03699	0.0107952	40	early-late
SBS4	Lung-SCC	-1.1158	-1.21702	-0.999166	0.0029739	44	early-late
DBS2	Lung-SCC	-0.645476	-0.977478	-0.315748	0.0308318	33	clonal-subclonal
ID8	Lung-SCC	0.719004	0.269193	1.19905	0.0580421	15	clonal-subclonal
SBS1	Lung-SCC	2.08218	1.63169	2.57819	0.062745	30	clonal-subclonal
SBS2.13	Lung-SCC	0.791713	0.510379	1.08592	0.0204559	28	clonal-subclonal
SBS4	Lung-SCC	-1.12551	-1.28219	-0.969362	0.00647453	30	clonal-subclonal
DBS9	Lymph-BNHL	0.54342	0.0107767	1.11359	0.0836056	10	early-late
ID1	Lymph-BNHL	-0.62222	-1.0719	-0.157465	0.057227	51	early-late
ID2	Lymph-BNHL	-0.947293	-1.40332	-0.489308	0.0561538	57	early-late
SBS1	Lymph-BNHL	-1.5065	-1.91742	-1.09238	0.0456056	70	early-late
SBS36	Lymph-BNHL	-1.14748	-2.31151	-0.0816336	0.343375	8	early-late
SBS5	Lymph-BNHL	-0.763252	-1.34184	-0.210571	0.0840168	76	early-late
SBS9	Lymph-BNHL	-1.26823	-2.27849	-0.272565	0.27813	29	early-late
ID1	Lymph-BNHL	-1.03567	-1.53054	-0.548141	0.064105	69	clonal-subclonal
ID2	Lymph-BNHL	-1.34719	-1.84606	-0.843029	0.0673235	69	clonal-subclonal
SBS1	Lymph-BNHL	-1.44247	-1.94787	-0.959143	0.0677384	69	clonal-subclonal
SBS9	Lymph-BNHL	-1.45918	-2.57594	-0.35882	0.326661	28	clonal-subclonal
ID1	Lymph-CLL	-1.40022	-1.60167	-1.20517	0.0104277	75	clonal-subclonal
ID2	Lymph-CLL	-1.53055	-1.72099	-1.33544	0.0102925	93	clonal-subclonal
SBS5	Lymph-CLL	0.436999	0.11048	0.764367	0.0276294	94	clonal-subclonal
SBS9	Lymph-CLL	-5.29455	-5.94655	-4.631	0.114143	35	clonal-subclonal
SBS18	Myeloid-AML	2.01022	1.35196	3.05216	0.154096	6	clonal-subclonal
SBS5	Myeloid-AML	-1.85684	-2.56651	-0.830887	0.211167	11	clonal-subclonal
DBS5	Ovary-AdenoCA	1.11543	0.528598	1.71471	0.109512	10	early-late
ID1	Ovary-AdenoCA	-0.459228	-0.893135	-0.00484302	0.0553257	59	early-late
ID8	Ovary-AdenoCA	0.467321	0.101911	0.858408	0.0391656	55	early-late
SBS1	Ovary-AdenoCA	-1.01008	-1.1953	-0.804462	0.0102773	109	early-late
SBS2.13	Ovary-AdenoCA	0.297753	0.0164704	0.590857	0.0222096	52	early-late
SBS40	Ovary-AdenoCA	-0.760035	-1.25123	-0.147429	0.0794023	34	early-late
SBS5	Ovary-AdenoCA	-1.19339	-1.64002	-0.75732	0.0554439	101	early-late
SBS8	Ovary-AdenoCA	-2.13636	-3.88314	-0.276829	1.0772	3	early-late
DBS5	Ovary-AdenoCA	0.517152	0.0221472	1.02493	0.0660036	16	clonal-subclonal
ID8	Ovary-AdenoCA	0.724245	0.367558	1.07707	0.0314446	87	clonal-subclonal
SBS1	Ovary-AdenoCA	-1.0153	-1.24772	-0.790698	0.0134062	103	clonal-subclonal
SBS40	Ovary-AdenoCA	-0.812935	-1.37336	-0.156424	0.0934552	32	clonal-subclonal
SBS5	Ovary-AdenoCA	-1.11648	-1.56866	-0.646984	0.059076	96	clonal-subclonal
SBS8	Ovary-AdenoCA	-2.08106	-3.80109	-0.177948	1.12368	3	clonal-subclonal
DBS4	Panc-AdenoCA	-0.536694	-0.917883	-0.163205	0.0359567	16	early-late
ID1	Panc-AdenoCA	-0.660589	-0.930672	-0.382108	0.0202074	153	early-late
ID2	Panc-AdenoCA	-0.861867	-1.12331	-0.600204	0.0177472	123	early-late
SBS1	Panc-AdenoCA	-1.04468	-1.20221	-0.867263	0.00807362	185	early-late
SBS17	Panc-AdenoCA	0.86112	0.341132	1.37711	0.074175	27	early-late
SBS2.13	Panc-AdenoCA	0.430884	0.183682	0.66911	0.0156584	114	early-late
SBS5	Panc-AdenoCA	-1.22924	-1.55905	-0.898943	0.0279933	183	early-late
SBS6.14.15.20.21.26.44	Panc-AdenoCA	0.701815	0.155905	1.10406	0.0600913	4	early-late
ID1	Panc-AdenoCA	-0.730715	-1.00312	-0.467517	0.0192095	195	clonal-subclonal
ID2	Panc-AdenoCA	-0.701222	-0.957736	-0.451502	0.016909	187	clonal-subclonal
SBS1	Panc-AdenoCA	-1.14634	-1.37012	-0.926948	0.0123111	196	clonal-subclonal
SBS17	Panc-AdenoCA	0.721692	0.126803	1.34008	0.0973433	29	clonal-subclonal
SBS2.13	Panc-AdenoCA	0.295753	0.00851228	0.599422	0.0211033	126	clonal-subclonal
SBS5	Panc-AdenoCA	-1.36087	-1.72539	-1.01177	0.0328555	194	clonal-subclonal
SBS6.14.15.20.21.26.44	Panc-AdenoCA	1.377	0.808159	1.69038	0.0473444	3	clonal-subclonal
SBS30	Panc-Endocrine	2.08229	0.480167	3.62577	0.676777	9	early-late
SBS8	Panc-Endocrine	0.474893	0.00790772	0.865513	0.0501513	5	early-late
DBS4	Panc-Endocrine	0.769237	0.195182	1.30935	0.0865128	9	clonal-subclonal
ID8	Panc-Endocrine	0.838118	0.212429	1.4489	0.102817	21	clonal-subclonal
SBS1	Panc-Endocrine	-0.637506	-1.02714	-0.272435	0.0365394	81	clonal-subclonal
SBS30	Panc-Endocrine	1.63097	0.532441	2.70204	0.331972	26	clonal-subclonal
SBS36	Panc-Endocrine	0.997261	0.439038	1.53157	0.07502	30	clonal-subclonal
SBS1	Prost-AdenoCA	-1.14876	-1.71915	-0.514409	0.102365	24	early-late
SBS5	Prost-AdenoCA	-1.3902	-2.69768	-0.0581971	0.43557	23	early-late
DBS3	Prost-AdenoCA	1.60739	1.15282	2.08363	0.0559776	3	clonal-subclonal
DBS4	Prost-AdenoCA	0.487386	0.0902246	0.895396	0.0417532	16	clonal-subclonal
DBS7	Prost-AdenoCA	1.11242	0.504534	1.75159	0.0948682	4	clonal-subclonal
ID1	Prost-AdenoCA	-0.627947	-0.793666	-0.450392	0.00807829	163	clonal-subclonal
ID2	Prost-AdenoCA	-0.912033	-1.07971	-0.731906	0.0080414	120	clonal-subclonal
SBS1	Prost-AdenoCA	-0.447892	-0.600792	-0.300858	0.00605607	167	clonal-subclonal
SBS5	Prost-AdenoCA	-0.561166	-0.88482	-0.242451	0.0279363	167	clonal-subclonal
ID1	Skin-Melanoma	0.817663	0.605154	1.03846	0.0130607	73	early-late
ID2	Skin-Melanoma	0.959853	0.622638	1.31265	0.031106	37	early-late
ID8	Skin-Melanoma	0.828066	0.627856	1.01358	0.00998913	38	early-late
SBS1	Skin-Melanoma	0.897481	0.593578	1.16317	0.0222084	63	early-late
SBS5	Skin-Melanoma	1.7934	1.4143	2.11198	0.032841	83	early-late
SBS7	Skin-Melanoma	-2.1431	-2.34915	-1.93223	0.0121255	84	early-late
ID2	Skin-Melanoma	0.576086	0.160938	1.00898	0.0473647	29	clonal-subclonal
ID8	Skin-Melanoma	0.504887	0.143155	0.934045	0.0412176	31	clonal-subclonal
SBS5	Skin-Melanoma	1.22532	0.513666	1.92791	0.117651	45	clonal-subclonal
SBS7	Skin-Melanoma	-2.33714	-2.84219	-1.81018	0.0701722	34	clonal-subclonal
SBS1	SoftTissue-Leiomyo	-1.24689	-1.94614	-0.456673	0.165095	10	early-late
DBS4	SoftTissue-Leiomyo	-0.992377	-1.87619	-0.0580867	0.244261	4	clonal-subclonal
SBS1	SoftTissue-Leiomyo	-1.28855	-2.124	-0.369796	0.226815	15	clonal-subclonal
DBS2	SoftTissue-Liposarc	1.06789	0.185167	2.19659	0.249488	3	early-late
SBS1	SoftTissue-Liposarc	-0.749821	-1.35925	-0.141386	0.095479	12	early-late
SBS5	SoftTissue-Liposarc	-3.10314	-4.59277	-1.46495	0.6996	13	early-late
SBS2.13	SoftTissue-Liposarc	-0.918796	-1.55428	-0.114259	0.138919	16	clonal-subclonal
SBS5	SoftTissue-Liposarc	-2.37243	-3.97194	-0.895683	0.626723	16	clonal-subclonal
ID1	Stomach-AdenoCA	-1.34706	-1.79745	-0.881145	0.0557031	50	early-late
ID2	Stomach-AdenoCA	-1.50852	-1.95745	-1.04401	0.0549578	51	early-late
SBS1	Stomach-AdenoCA	-0.933668	-1.19513	-0.65262	0.0197704	58	early-late
SBS17	Stomach-AdenoCA	-0.780702	-1.14181	-0.39273	0.0357716	40	early-late
SBS18	Stomach-AdenoCA	-0.607566	-1.11765	-0.0997589	0.0715303	35	early-late
SBS3	Stomach-AdenoCA	0.620918	0.225262	0.972062	0.0422487	6	early-late
SBS5	Stomach-AdenoCA	-0.748592	-1.20429	-0.274005	0.0541631	56	early-late
ID1	Stomach-AdenoCA	-1.28569	-1.99707	-0.523319	0.142171	31	clonal-subclonal
ID2	Stomach-AdenoCA	-1.62344	-2.36836	-0.903889	0.138084	33	clonal-subclonal
SBS1	Stomach-AdenoCA	-0.860495	-1.21907	-0.472669	0.0366964	34	clonal-subclonal
ID2	Thy-AdenoCA	-1.16241	-2.02147	-0.173667	0.211217	3	clonal-subclonal
ID8	Thy-AdenoCA	-0.925864	-1.59478	-0.186425	0.119583	5	clonal-subclonal
SBS2.13	Thy-AdenoCA	1.44445	0.994139	1.81444	0.0410534	10	clonal-subclonal
SBS5	Thy-AdenoCA	-0.628428	-1.20966	-0.103755	0.10291	46	clonal-subclonal
DBS6	Uterus-AdenoCA	0.738307	0.170504	1.32153	0.0818168	5	early-late
ID1	Uterus-AdenoCA	-0.804103	-1.32729	-0.292869	0.072671	32	early-late
ID2	Uterus-AdenoCA	-1.0158	-1.52826	-0.471137	0.0706943	26	early-late
ID8	Uterus-AdenoCA	-0.757505	-1.34173	-0.192586	0.0909296	7	early-late
SBS1	Uterus-AdenoCA	-1.33087	-1.68649	-0.942468	0.0360799	42	early-late
SBS2.13	Uterus-AdenoCA	0.482578	0.0400879	0.975532	0.0595484	19	early-late
SBS5	Uterus-AdenoCA	-1.31773	-2.1287	-0.523029	0.162183	43	early-late
DBS7	Uterus-AdenoCA	0.455769	0.0629639	0.758355	0.0374438	5	clonal-subclonal
ID1	Uterus-AdenoCA	-0.702307	-1.19322	-0.214808	0.0652385	46	clonal-subclonal
SBS1	Uterus-AdenoCA	-1.48797	-1.90716	-1.08605	0.0465753	45	clonal-subclonal
SBS5	Uterus-AdenoCA	-1.60696	-2.39579	-0.826282	0.161551	47	clonal-subclonal

## Sheet: signatures-constant
signatures	cancer_type	early	clonal	late	subclonal	mean_activity
SBS12	Biliary-AdenoCA	0.152527	0.172507	0.195498	0.0258308	0.136591
SBS18	Biliary-AdenoCA	0.0903469	0.115577	0.0932683	0.0793877	0.0946451
SBS2.13	Biliary-AdenoCA	0.14044	0.126704	0.0909284	0.0552429	0.103329
SBS40	Biliary-AdenoCA	0.368529	0.385857	0.277881	0.190347	0.305654
SBS5	Biliary-AdenoCA	0.333503	0.341723	0.256994	0.127389	0.264902
SBS2.13	Bladder-TCC	0.393526	0.40531	0.305025	0.0955247	0.299846
SBS40	Bladder-TCC	0.358127	0.396737	0.390959	0.191842	0.334416
SBS5	Bladder-TCC	0.389761	0.359737	0.309774	0.110136	0.292352
SBS17	Bone-Osteosarc	0.0408939	0.0945727	0.13587	0.0700385	0.0853438
SBS2.13	Bone-Osteosarc	0.139497	0.0893006	0.147149	0.0655946	0.110385
SBS3	Bone-Osteosarc	0.261051	0.349022	0.377315	0.296855	0.321061
SBS30	Bone-Osteosarc	0.172142	0.148198	0.246987	0.143778	0.177776
SBS40	Bone-Osteosarc	0.48109	0.512969	0.434585	0.466802	0.473861
SBS5	Bone-Osteosarc	0.18061	0.160924	0.143667	0.0774006	0.14065
SBS18	Breast-AdenoCA	0.109936	0.132816	0.114673	0.114631	0.118014
SBS2.13	Breast-AdenoCA	0.177386	0.180091	0.178171	0.140303	0.168987
SBS3	Breast-AdenoCA	0.446849	0.471588	0.470719	0.334381	0.430884
SBS5	Breast-AdenoCA	0.368723	0.360375	0.260032	0.229595	0.304682
SBS1	Cervix-SCC	0.116063	0.116127	0.0931878	0.0498537	0.0938077
SBS18	Cervix-SCC	0.212409	0.167358	0.131203	0.0644709	0.14386
SBS2.13	Cervix-SCC	0.389986	0.38907	0.284507	0.318487	0.345513
SBS40	Cervix-SCC	0.215515	0.266248	0.272089	0.334633	0.272121
SBS5	Cervix-SCC	0.30716	0.298216	0.212752	0.263056	0.270296
SBS1	CNS-GBM	0.205022	0.274478	0.179143	0.156487	0.203783
SBS40	CNS-GBM	0.449912	0.448174	0.374142	0.482488	0.438679
SBS5	CNS-GBM	0.332822	0.31431	0.355116	0.236618	0.309716
SBS1	CNS-Medullo	0.183127	0.200095	0.0841676	0.137153	0.151136
SBS18	CNS-Medullo	0.12923	0.15569	0.0771136	0.178998	0.135258
SBS39	CNS-Medullo	0.090516	0.129542	0.0788589	0.221938	0.130214
SBS40	CNS-Medullo	0.244329	0.382278	0.249103	0.36378	0.309873
SBS5	CNS-Medullo	0.30256	0.383769	0.211456	0.353842	0.312907
SBS1	CNS-Oligo	0.103331	0.177833	0.0771407	0.157105	0.128853
SBS5	CNS-Oligo	0.410472	0.689024	0.261381	0.564359	0.481309
SBS1	CNS-PiloAstro	0.0762813	0.273195	0.0133914	0.156965	0.129958
SBS40	CNS-PiloAstro	0.0835186	0.339922	0.072526	0.428042	0.231002
SBS5	CNS-PiloAstro	0.0887231	0.394856	0.0297741	0.369206	0.22064
SBS1	ColoRect-AdenoCA	0.1941	0.142872	0.0936474	0.0665301	0.124288
SBS10	ColoRect-AdenoCA	0.564398	0.617029	0.623888	0.566392	0.592927
SBS18	ColoRect-AdenoCA	0.248541	0.240619	0.180261	0.170423	0.209961
SBS28	ColoRect-AdenoCA	0.126359	0.130436	0.129257	0.129233	0.128821
SBS40	ColoRect-AdenoCA	0.360639	0.405477	0.441136	0.433354	0.410152
SBS5	ColoRect-AdenoCA	0.17234	0.184687	0.177854	0.169098	0.175995
SBS6.14.15.20.21.26.44	ColoRect-AdenoCA	0.18497	0.214129	0.18761	0.194824	0.195383
SBS17	Eso-AdenoCA	0.347885	0.3224	0.208615	0.123738	0.250659
SBS18	Eso-AdenoCA	0.147713	0.145516	0.12995	0.112208	0.133847
SBS2.13	Eso-AdenoCA	0.0696536	0.0885869	0.117917	0.0695031	0.0864151
SBS3	Eso-AdenoCA	0.230112	0.260398	0.230565	0.240243	0.24033
SBS40	Eso-AdenoCA	0.329066	0.37234	0.403191	0.31162	0.354054
SBS5	Eso-AdenoCA	0.182402	0.187297	0.186598	0.153344	0.17741
SBS18	Head-SCC	0.149365	0.181655	0.12289	0.05978	0.128423
SBS2.13	Head-SCC	0.192272	0.256553	0.280508	0.148385	0.21943
SBS40	Head-SCC	0.394174	0.40467	0.370657	0.299868	0.367342
SBS5	Head-SCC	0.336844	0.295907	0.217054	0.124982	0.243697
SBS1	Kidney-ChRCC	0.0671236	0.178374	0.0554521	0.200686	0.125409
SBS2.13	Kidney-ChRCC	0.0717711	0.0676195	0.0797084	0.113483	0.0831454
SBS40	Kidney-ChRCC	0.218114	0.454732	0.210055	0.54008	0.355745
SBS5	Kidney-ChRCC	0.0827969	0.273258	0.0933049	0.151823	0.150296
SBS40	Kidney-RCC.clearcell	0.473156	0.664556	0.302719	0.534153	0.493646
SBS5	Kidney-RCC.clearcell	0.175077	0.129068	0.0813257	0.114441	0.124978
SBS40	Kidney-RCC.papillary	0.507927	0.518092	0.282908	0.414404	0.430833
SBS5	Kidney-RCC.papillary	0.175569	0.20136	0.242823	0.256504	0.219064
SBS12	Liver-HCC	0.219961	0.200192	0.105554	0.0470977	0.143201
SBS16	Liver-HCC	0.115874	0.104996	0.0833668	0.0580624	0.0905746
SBS29	Liver-HCC	0.0991151	0.108046	0.0995058	0.0938506	0.100129
SBS4	Liver-HCC	0.1791	0.177191	0.17365	0.120292	0.162558
SBS40	Liver-HCC	0.350218	0.396418	0.424019	0.390917	0.390393
SBS5	Liver-HCC	0.566535	0.574122	0.453516	0.344021	0.484548
SBS18	Lung-AdenoCA	0.120205	0.134421	0.139475	0.086436	0.120134
SBS2.13	Lung-AdenoCA	0.119462	0.143136	0.198444	0.162377	0.155855
SBS4	Lung-AdenoCA	0.553649	0.540308	0.25701	0.0600167	0.352746
SBS40	Lung-AdenoCA	0.420417	0.411025	0.458651	0.237625	0.381929
SBS5	Lung-AdenoCA	0.300036	0.309283	0.272083	0.107906	0.247327
SBS2.13	Lung-SCC	0.123777	0.14334	0.217431	0.153475	0.159506
SBS4	Lung-SCC	0.421212	0.39334	0.255554	0.164925	0.308758
SBS5	Lung-SCC	0.406082	0.402218	0.399257	0.271755	0.369828
SBS36	Lymph-BNHL	0.0725226	0.0840732	0.105397	0.0588764	0.0802173
SBS40	Lymph-BNHL	0.340128	0.390197	0.283144	0.25764	0.317777
SBS5	Lymph-BNHL	0.301643	0.295619	0.249125	0.166319	0.253177
SBS6.14.15.20.21.26.44	Lymph-BNHL	0.0623088	0.0757362	0.108577	0.032094	0.0696791
SBS9	Lymph-BNHL	0.280759	0.33312	0.197868	0.153478	0.241306
SBS1	Lymph-CLL	0.069522	0.101149	0.0193454	0.0922131	0.0705573
SBS40	Lymph-CLL	0.121539	0.336537	0.0421045	0.404418	0.22615
SBS5	Lymph-CLL	0.204058	0.438184	0.0609076	0.50754	0.302672
SBS9	Lymph-CLL	0.0703521	0.384627	0.053197	0.0423258	0.137625
SBS1	Myeloid-AML	0.0223132	0.153454	0.00620945	0.154727	0.0841759
SBS18	Myeloid-AML	0.11808	0.0865329	0	0.286407	0.122755
SBS5	Myeloid-AML	0.207953	0.665668	0.0519007	0.397059	0.330645
SBS1	Myeloid-MPN	0.119851	0.159608	0.0497261	0.147055	0.11906
SBS5	Myeloid-MPN	0.214796	0.669198	0.319292	0.602287	0.451393
SBS18	Ovary-AdenoCA	0.0897529	0.10722	0.102069	0.0999259	0.099742
SBS3	Ovary-AdenoCA	0.422611	0.469029	0.49214	0.394247	0.444506
SBS40	Ovary-AdenoCA	0.389523	0.37844	0.334295	0.27732	0.344895
SBS5	Ovary-AdenoCA	0.274064	0.229908	0.188968	0.157607	0.212636
SBS1	Panc-AdenoCA	0.196285	0.190997	0.129294	0.0943458	0.152731
SBS18	Panc-AdenoCA	0.117078	0.13645	0.155403	0.132821	0.135438
SBS2.13	Panc-AdenoCA	0.0842102	0.0683897	0.105091	0.0885809	0.0865679
SBS3	Panc-AdenoCA	0.307725	0.315478	0.297208	0.271022	0.297858
SBS40	Panc-AdenoCA	0.37879	0.404261	0.361125	0.405944	0.38753
SBS5	Panc-AdenoCA	0.301879	0.299288	0.208629	0.201334	0.252783
SBS2.13	Panc-Endocrine	0.0561909	0.0711122	0.062452	0.103718	0.0733682
SBS3	Panc-Endocrine	0.176211	0.285794	0.140123	0.341883	0.236003
SBS30	Panc-Endocrine	0.0525996	0.0816255	0.0882453	0.118516	0.0852467
SBS36	Panc-Endocrine	0.0959706	0.162378	0.102038	0.212754	0.143285
SBS5	Panc-Endocrine	0.288088	0.556811	0.2543	0.464313	0.390878
SBS1	Prost-AdenoCA	0.0651195	0.170611	0.0347711	0.124251	0.098688
SBS18	Prost-AdenoCA	0.0516477	0.117978	0.0257796	0.109003	0.0761022
SBS40	Prost-AdenoCA	0.181103	0.435574	0.117765	0.382014	0.279114
SBS5	Prost-AdenoCA	0.117394	0.342992	0.0567576	0.229967	0.186778
SBS2.13	Skin-Melanoma	0.134883	0.0791178	0.0937823	0.0679006	0.0939208
SBS38	Skin-Melanoma	0.033305	0.110576	0.14696	0.0856937	0.0941337
SBS40	Skin-Melanoma	0.433603	0.432071	0.483996	0.348462	0.424533
SBS5	Skin-Melanoma	0.0827142	0.0860819	0.169746	0.097907	0.109112
SBS7	Skin-Melanoma	0.868177	0.851183	0.6215	0.192589	0.633362
SBS2.13	SoftTissue-Leiomyo	0.0790592	0.0597673	0.188693	0.0893856	0.104226
SBS40	SoftTissue-Leiomyo	0.464219	0.528097	0.504868	0.557035	0.513555
SBS5	SoftTissue-Leiomyo	0.266796	0.257799	0.149547	0.17361	0.211938
SBS2.13	SoftTissue-Liposarc	0.345562	0.119558	0.145573	0.0936068	0.176075
SBS3	SoftTissue-Liposarc	0.238701	0.331468	0.419387	0.208864	0.299605
SBS40	SoftTissue-Liposarc	0.392951	0.465594	0.36716	0.466215	0.42298
SBS5	SoftTissue-Liposarc	0.160864	0.213456	0.0890729	0.0808192	0.136053
SBS1	Stomach-AdenoCA	0.109405	0.101126	0.0628139	0.0347743	0.0770298
SBS17	Stomach-AdenoCA	0.192788	0.201336	0.154743	0.0592205	0.152022
SBS18	Stomach-AdenoCA	0.135537	0.175279	0.12319	0.0705137	0.12613
SBS3	Stomach-AdenoCA	0.228578	0.372943	0.288889	0.0896927	0.245026
SBS40	Stomach-AdenoCA	0.314686	0.3675	0.366153	0.175456	0.305949
SBS41	Stomach-AdenoCA	0.0979868	0.131856	0.136665	0.0940689	0.115144
SBS5	Stomach-AdenoCA	0.233074	0.250736	0.219152	0.119923	0.205721
SBS1	Thy-AdenoCA	0.0206638	0.0894841	0.00522318	0.105697	0.055267
SBS2.13	Thy-AdenoCA	0.00515018	0.210009	9.93e-05	0.356957	0.143054
SBS40	Thy-AdenoCA	0.0141172	0.370812	0.0347674	0.439462	0.21479
SBS5	Thy-AdenoCA	0.0422039	0.461564	0.0348852	0.375904	0.228639
SBS1	Uterus-AdenoCA	0.137561	0.114621	0.0684993	0.0620515	0.0956832
SBS2.13	Uterus-AdenoCA	0.171028	0.231634	0.293184	0.203939	0.224946
SBS40	Uterus-AdenoCA	0.442759	0.47072	0.521324	0.493632	0.482109
SBS5	Uterus-AdenoCA	0.225948	0.1864	0.119652	0.145525	0.169381
SBS6.14.15.20.21.26.44	Uterus-AdenoCA	0.146371	0.291003	0.240835	0.370012	0.262055

## Sheet: precursors
Cancer Type	Precursor	Precursor driver	Late	Subclonal
Biliary-AdenoCA
Bladder-TCC
Bone-Leiomyo
Bone-Osteosarc
Breast-AdenoCa	Ductal Carcinoma In Situ; DCIS	PIK3CA, TP53
Cervix-SCC	Cervical Intraepithelial Neoplasm; CIN	Unknown; HPV virus
CNS-GBM	Normal brain tissue	+7
CNS-Medullo
CNS-Oligo
CNS-PiloAstro
Colorectal-AdenoCa	Adenoma	APC, KRAS, TP53
Esophagous-AdenoCa	Barrett's Esophagous		TP53, SMAD4, WGD
Head-SCC
Kidney-ChRCC
Kidney-RCC		"-3p;+5q"		PTEN; SETD2
Liver-HCC	Hepatocellular Adenoma; HCA	CTNNB1, TERT; HNF1A and IL6ST only in HCA; also HBV and HCV viruses	TP53
Lung-AdenoCa	Atypical Adenomatous Hyperplasia; AAH Adenocarcinoma in situe; AIS	KRAS, TP53, EGFR
Lung-SCC
Lymph-BNHL
Lymph-CLL
Myeloid-AML	Clonal Haematopoiesis	DNMT3A, TET2, SRSF2, U2AF1		NPM1
Myeloid-MPN	Clonal Haematopoiesis	DNMT3A, TET2, SRSF2, U2AF1		NPM1
Ovary-AdenoCa	STIC	TP53
Panc-AdenoCa	Pancreatic Intraepithelial Neoplasm; PanIN	KRAS, CDKN2A, BRAF, GNAS	? TP53, SMAD4
Panc-Endocrine
Prost-AdenoCA	Prostate Intraepithelial Neoplasia; PIN	FOXA1, +1q, +8q; TPRSS-ERG; -8p	SPOP, KDM6A, and KMT2D
Skin-Melanoma	Benign nevus	BRAF; NRAS and TERT intermediate	CDKN2A, PTEN, TP53
Stomach-AdenoCA
Thyroid-AdenoCA
Uterus-AdenoCA	Complex atypical hyperplasia	PTEN/PIK3CA
