# Supplementary material for: The evolutionary history of 2,658 cancers
Source: Nature. 2020 Feb 5;578(7793):122–8. doi: 10.1038/s41586-019-1907-7 (PMC7054212; doi:10.1038/s41586-019-1907-7)
Supplement: Supplementary file 11 — Source Data Extended Data Fig. 5 [file 41586_2019_1907_MOESM11_ESM.xlsx]

## Sheet: tableCompBTvsIF
Tumour Type	Event	League Model Order	Bradley Terry Order
Biliary-AdenoCa	loss 9p	1	1
Biliary-AdenoCa	homdel 9p21.3	3	2
Biliary-AdenoCa	loss ARID1A	2	3
Biliary-AdenoCa	loss 17p	4	4
Biliary-AdenoCa	TP53	7	5
Biliary-AdenoCa	ARID1A	13	6
Biliary-AdenoCa	loss 6q	17	7
Biliary-AdenoCa	loss 14q11.2	11	8
Biliary-AdenoCa	loss 1p36.23	9	9
Biliary-AdenoCa	loss 18q	5	10
Biliary-AdenoCa	loss 4q	10	11
Biliary-AdenoCa	SMAD4	8	12
Biliary-AdenoCa	loss 9q	16	13
Biliary-AdenoCa	PTEN	26	14
Biliary-AdenoCa	loss 12q	24	15
Biliary-AdenoCa	loss 14q	15	16
Biliary-AdenoCa	loss 8p	19	17
Biliary-AdenoCa	KRAS	20	18
Biliary-AdenoCa	homdel RB1	6	19
Biliary-AdenoCa	homdel SMAD4	25	20
Biliary-AdenoCa	gain 8q	28	21
Biliary-AdenoCa	homdel 21q11.2	12	22
Biliary-AdenoCa	homdel 13q12.11	27	23
Biliary-AdenoCa	loss 3p	22	24
Biliary-AdenoCa	WGD	14	25
Biliary-AdenoCa	loss 4p	23	26
Biliary-AdenoCa	loss 13q	21	27
Biliary-AdenoCa	loss 18q23	29	28
Biliary-AdenoCa	loss 18p	18	29
Biliary-AdenoCa	homdel Xp22.33	31	31
Biliary-AdenoCa	loss 20p	30	30
Bladder-TCC	TP53	2	1
Bladder-TCC	loss 17p	3	2
Bladder-TCC	FGFR3	4	3
Bladder-TCC	loss 2q37.1	1	4
Bladder-TCC	loss 9p	8	5
Bladder-TCC	loss 9q	5	7
Bladder-TCC	CDKN1A	6	6
Bladder-TCC	homdel 9p21.3	11	8
Bladder-TCC	TERT	10	9
Bladder-TCC	loss 4q31.21	9	10
Bladder-TCC	KDM6A	7	11
Bladder-TCC	loss 11p	12	12
Bladder-TCC	ARID1A	20	13
Bladder-TCC	RB1	15	14
Bladder-TCC	WGD	16	15
Bladder-TCC	loss 8p	22	16
Bladder-TCC	loss 10p12.1	23	17
Bladder-TCC	gain 4p16.3	19	18
Bladder-TCC	loss 5q	14	19
Bladder-TCC	loss 6q	21	21
Bladder-TCC	loss 14q	24	20
Bladder-TCC	loss 6p	26	22
Bladder-TCC	loss 18q	13	23
Bladder-TCC	loss 4p	18	24
Bladder-TCC	homdel 3p21.31	17	26
Bladder-TCC	loss 4q	27	27
Bladder-TCC	loss 18p	28	25
Bladder-TCC	loss 19p	25	28
Bone-Leiomyo	TP53	1	1
Bone-Leiomyo	homdel 9p21.3	8	2
Bone-Leiomyo	WGD	3	3
Bone-Leiomyo	loss 11p	4	4
Bone-Leiomyo	loss 11q	5	5
Bone-Leiomyo	loss 13q	2	6
Bone-Leiomyo	loss STK11	7	7
Bone-Leiomyo	loss 10q	6	8
Bone-Leiomyo	loss 16q	11	9
Bone-Leiomyo	loss 14q	9	11
Bone-Leiomyo	homdel PTEN	20	10
Bone-Leiomyo	loss 4q	10	12
Bone-Leiomyo	loss 3q	19	13
Bone-Leiomyo	gain CDK4	13	14
Bone-Leiomyo	loss 9p	16	15
Bone-Leiomyo	homdel RB1	18	16
Bone-Leiomyo	gain MDM2	17	17
Bone-Leiomyo	loss 1q	12	18
Bone-Leiomyo	loss 2q37.3	15	19
Bone-Leiomyo	loss 12q	14	20
Bone-Leiomyo	loss 22q	21	21
Bone-Leiomyo	homdel 8p11.21	23	22
Bone-Leiomyo	loss 18q	22	23
Bone-Leiomyo	loss 19q	24	24
Bone-Leiomyo	homdel Xp22.33	25	26
Bone-Leiomyo	loss 14q11.2	26	25
Bone-Osteosarc	loss 17p	2	1
Bone-Osteosarc	homdel 9p21.3	1	2
Bone-Osteosarc	TP53	3	3
Bone-Osteosarc	loss 13q	5	4
Bone-Osteosarc	loss 3p	8	5
Bone-Osteosarc	RB1	4	6
Bone-Osteosarc	loss 10p	7	7
Bone-Osteosarc	loss STK11	11	8
Bone-Osteosarc	loss 5q	9	9
Bone-Osteosarc	loss 10q	12	10
Bone-Osteosarc	loss 6q	10	11
Bone-Osteosarc	loss 18q23	13	12
Bone-Osteosarc	loss 3q	6	13
Bone-Osteosarc	loss 16q	17	14
Bone-Osteosarc	homdel 3p26.3	19	15
Bone-Osteosarc	WGD	18	16
Bone-Osteosarc	loss 16p	16	17
Bone-Osteosarc	loss 19q	14	18
Bone-Osteosarc	loss 18q	20	19
Bone-Osteosarc	loss 18p	21	20
Bone-Osteosarc	loss 9p13.1	22	21
Bone-Osteosarc	loss 12q	15	22
Bone-Osteosarc	loss 9q34.3	23	23
Bone-Osteosarc	loss 12q24.33	24	24
Breast-AdenoCa	loss 17p	2	1
Breast-AdenoCa	CBFB	3	3
Breast-AdenoCa	homdel 10q23.31	6	5
Breast-AdenoCa	PIK3CA	5	2
Breast-AdenoCa	homdel 9p21.3	10	4
Breast-AdenoCa	homdel 14q24.1	12	7
Breast-AdenoCa	loss 14q	15	6
Breast-AdenoCa	TP53	1	8
Breast-AdenoCa	loss 5q	22	9
Breast-AdenoCa	GATA3	16	10
Breast-AdenoCa	loss 3p	24	11
Breast-AdenoCa	homdel 8p23.2	23	12
Breast-AdenoCa	loss 13q	7	13
Breast-AdenoCa	loss 8p	17	14
Breast-AdenoCa	loss 16q	18	15
Breast-AdenoCa	loss 11q	21	16
Breast-AdenoCa	MAP3K1	29	17
Breast-AdenoCa	loss 1p36.13	20	18
Breast-AdenoCa	loss 9q	4	19
Breast-AdenoCa	loss 4p	14	20
Breast-AdenoCa	loss 22q	26	21
Breast-AdenoCa	gain 8q24.21	11	22
Breast-AdenoCa	loss 4q	8	23
Breast-AdenoCa	loss 11p15.5	9	24
Breast-AdenoCa	loss 2q37.3	27	25
Breast-AdenoCa	loss 15q	13	26
Breast-AdenoCa	loss 6q	19	27
Breast-AdenoCa	WGD	25	28
Breast-AdenoCa	gain 1q44	28	29
Breast-AdenoCa	homdel 8p11.21	31	30
Breast-AdenoCa	homdel 20p13	30	31
CNS-GBM	loss 10q	1	1
CNS-GBM	gain 7q	2	2
CNS-GBM	EGFR	4	3
CNS-GBM	loss 10p	6	4
CNS-GBM	gain 7p	5	5
CNS-GBM	homdel 9p21.3	15	6
CNS-GBM	TP53	3	7
CNS-GBM	gain 19p	7	8
CNS-GBM	gain 20q	16	9
CNS-GBM	gain 19q	8	10
CNS-GBM	gain 17p	9	11
CNS-GBM	IDH1	18	12
CNS-GBM	TERT	13	13
CNS-GBM	gain 20p	17	14
CNS-GBM	gain 4q12	10	15
CNS-GBM	gain 7p11.2	21	16
CNS-GBM	WGD	11	17
CNS-GBM	homdel 10q23.31	14	18
CNS-GBM	RB1	12	19
CNS-GBM	PTEN	20	20
CNS-GBM	loss 15q14	19	21
CNS-GBM	gain 12p	23	22
CNS-GBM	gain 9q	26	23
CNS-GBM	gain 9p	22	24
CNS-GBM	loss 13q	25	25
CNS-GBM	loss 16q23.1	24	26
CNS-GBM	gain 3p	27	27
CNS-GBM	gain 3q	28	28
CNS-Medullo	WGD	7	1
CNS-Medullo	gain 7p	2	2
CNS-Medullo	gain 7q	12	3
CNS-Medullo	gain 17q	3	4
CNS-Medullo	loss 16q	1	5
CNS-Medullo	loss 11p	9	6
CNS-Medullo	DDX3X	4	7
CNS-Medullo	loss 11q	16	8
CNS-Medullo	gain 17q11.2	10	9
CNS-Medullo	gain 1q	5	10
CNS-Medullo	loss 10q	8	11
CNS-Medullo	PTCH1	13	12
CNS-Medullo	gain 18q	6	13
CNS-Medullo	loss 8p	11	14
CNS-Medullo	gain 18p	15	15
CNS-Medullo	KMT2C	14	16
CNS-Medullo	loss 8q	17	17
CNS-Medullo	KMT2D	20	18
CNS-Medullo	gain AKT3	19	19
CNS-Medullo	gain 13q34	18	21
CNS-Medullo	loss 22q13.32	21	20
CNS-Medullo	homdel Xp22.33	23	22
CNS-Medullo	loss 12q24.33	22	23
CNS-PiloAstro	gain 6q	7	1
CNS-PiloAstro	gain 5q	4	2
CNS-PiloAstro	gain 6p	5	3
CNS-PiloAstro	gain 11p	2	4
CNS-PiloAstro	gain 11q	3	5
CNS-PiloAstro	gain 8q	1	7
CNS-PiloAstro	gain 14q11.2	9	6
CNS-PiloAstro	FGFR1	12	10
CNS-PiloAstro	gain 10p	8	11
CNS-PiloAstro	gain 5p	11	8
CNS-PiloAstro	gain 8p	10	9
CNS-PiloAstro	gain 10q	6	12
CNS-PiloAstro	gain AKT3	15	13
CNS-PiloAstro	loss 22q13.32	16	14
CNS-PiloAstro	gain 12p	17	15
CNS-PiloAstro	gain 12q	14	16
CNS-PiloAstro	gain 7p	18	17
CNS-PiloAstro	BRAF	20	18
CNS-PiloAstro	loss 18q23	19	19
CNS-PiloAstro	gain 7q	21	20
CNS-PiloAstro	gain 13q34	13	21
ColoRect-AdenoCa	APC	6	1
ColoRect-AdenoCa	KRAS	21	2
ColoRect-AdenoCa	loss 17p	20	3
ColoRect-AdenoCa	PIK3CA	5	4
ColoRect-AdenoCa	gain 20q	10	5
ColoRect-AdenoCa	homdel 16p13.3	1	7
ColoRect-AdenoCa	TP53	4	6
ColoRect-AdenoCa	gain 7p	2	8
ColoRect-AdenoCa	FBXW7	14	9
ColoRect-AdenoCa	CTNNB1	3	10
ColoRect-AdenoCa	loss 18q	7	11
ColoRect-AdenoCa	loss 18p	15	12
ColoRect-AdenoCa	PCBP1	13	13
ColoRect-AdenoCa	SMAD2	9	14
ColoRect-AdenoCa	ACVR2A	8	15
ColoRect-AdenoCa	gain 13q	23	16
ColoRect-AdenoCa	SOX9	18	17
ColoRect-AdenoCa	loss 3p14.2	11	18
ColoRect-AdenoCa	B2M	16	20
ColoRect-AdenoCa	TCF7L2	12	19
ColoRect-AdenoCa	ZFP36L2	17	21
ColoRect-AdenoCa	gain 7q	30	22
ColoRect-AdenoCa	WGD	25	23
ColoRect-AdenoCa	gain 8q	22	24
ColoRect-AdenoCa	SMAD4	27	25
ColoRect-AdenoCa	gain 12p	19	26
ColoRect-AdenoCa	PTEN	29	27
ColoRect-AdenoCa	loss 20p12.1	28	28
ColoRect-AdenoCa	loss 22q	24	29
ColoRect-AdenoCa	loss 4q	26	30
ColoRect-AdenoCa	gain 20p	33	31
ColoRect-AdenoCa	homdel 20p12.1	32	32
ColoRect-AdenoCa	loss 14q11.2	31	33
ColoRect-AdenoCa	gain 8q11.23	35	34
ColoRect-AdenoCa	loss 8p11.21	34	35
Eso-AdenoCa	homdel 4q22.1	1	1
Eso-AdenoCa	loss 16q23.1	4	2
Eso-AdenoCa	loss 17p	2	3
Eso-AdenoCa	homdel 3p14.2	7	4
Eso-AdenoCa	loss 9p	3	5
Eso-AdenoCa	TP53	9	6
Eso-AdenoCa	ARID1A	10	7
Eso-AdenoCa	loss 18q	11	8
Eso-AdenoCa	homdel 16q23.1	8	9
Eso-AdenoCa	homdel 9p21.3	13	10
Eso-AdenoCa	loss 1q44	5	11
Eso-AdenoCa	CDKN2A	6	12
Eso-AdenoCa	loss 4q	21	13
Eso-AdenoCa	loss 4p	14	14
Eso-AdenoCa	SMAD4	16	15
Eso-AdenoCa	loss 22q	18	16
Eso-AdenoCa	loss 18q23	25	17
Eso-AdenoCa	gain 20q	12	18
Eso-AdenoCa	loss 20p12.1	22	19
Eso-AdenoCa	APC	28	20
Eso-AdenoCa	gain 7p	27	21
Eso-AdenoCa	loss 5q	24	22
Eso-AdenoCa	homdel 20p12.1	17	24
Eso-AdenoCa	gain 8q	19	23
Eso-AdenoCa	WGD	29	25
Eso-AdenoCa	PIK3CA	23	26
Eso-AdenoCa	loss 19p	15	27
Eso-AdenoCa	loss 19q	26	28
Eso-AdenoCa	gain 20p	20	29
Eso-AdenoCa	homdel Xp22.33	30	30
Head-SCC	loss 9p	9	1
Head-SCC	CDKN2A	1	2
Head-SCC	TP53	2	3
Head-SCC	loss 3p	19	4
Head-SCC	NOTCH1	3	5
Head-SCC	loss 8p	14	6
Head-SCC	loss 2q37.3	4	7
Head-SCC	homdel 9p21.3	7	8
Head-SCC	homdel 8p23.2	5	10
Head-SCC	loss 11q23.1	6	9
Head-SCC	gain 8q	12	11
Head-SCC	AJUBA	10	13
Head-SCC	TERT	8	12
Head-SCC	homdel 14q32.32	11	14
Head-SCC	loss 13q	13	15
Head-SCC	loss 11q	18	16
Head-SCC	PIK3CA	15	17
Head-SCC	homdel 9p24.1	21	18
Head-SCC	PA2G4	28	19
Head-SCC	gain 11q13.3	16	20
Head-SCC	loss 18q	20	21
Head-SCC	loss 5q	22	23
Head-SCC	CASP8	24	22
Head-SCC	WGD	27	24
Head-SCC	loss 10p	25	25
Head-SCC	loss 1p13.2	29	26
Head-SCC	loss 4p	26	27
Head-SCC	loss 6p	17	28
Head-SCC	loss 21q	30	29
Head-SCC	loss 2q	23	30
Head-SCC	loss 10q	31	31
Head-SCC	homdel Xp21.3	33	32
Head-SCC	homdel Xp11.3	32	33
Kidney-ChRCC	loss 2q	1	1
Kidney-ChRCC	loss 2p	2	2
Kidney-ChRCC	loss 13q	4	3
Kidney-ChRCC	loss 6q	3	4
Kidney-ChRCC	loss 1p	7	5
Kidney-ChRCC	loss 17p	6	6
Kidney-ChRCC	loss 17q	8	7
Kidney-ChRCC	loss 6p	9	8
Kidney-ChRCC	loss 2q37.3	5	9
Kidney-ChRCC	loss 21q	10	10
Kidney-ChRCC	loss 1q	11	11
Kidney-ChRCC	loss 10q	19	12
Kidney-ChRCC	loss 10p	13	13
Kidney-ChRCC	TP53	12	14
Kidney-ChRCC	loss 3p11.2	15	15
Kidney-ChRCC	loss 8p	16	16
Kidney-ChRCC	gain 1q21.3	18	17
Kidney-ChRCC	gain 7q36.3	17	18
Kidney-ChRCC	WGD	14	19
Kidney-ChRCC	loss 14q24.3	20	20
Kidney-ChRCC	loss 5q	21	21
Kidney-RCC	loss 3p	2	1
Kidney-RCC	loss 3q11.2	4	2
Kidney-RCC	gain 5q35.3	1	3
Kidney-RCC	loss 3q21.3	3	4
Kidney-RCC	gain 5q	6	5
Kidney-RCC	loss 3q12.1	8	6
Kidney-RCC	SETD2	5	7
Kidney-RCC	homdel 9p21.3	7	8
Kidney-RCC	loss 6q	13	9
Kidney-RCC	VHL	9	10
Kidney-RCC	BAP1	17	11
Kidney-RCC	PBRM1	14	12
Kidney-RCC	loss 8p	27	13
Kidney-RCC	WGD	24	14
Kidney-RCC	PTEN	16	15
Kidney-RCC	gain 7q	22	16
Kidney-RCC	gain 16p	28	17
Kidney-RCC	gain 12q	15	18
Kidney-RCC	MTOR	11	19
Kidney-RCC	gain 7p	10	20
Kidney-RCC	gain 17q	12	21
Kidney-RCC	loss 10q	18	22
Kidney-RCC	gain 12p	26	23
Kidney-RCC	loss 14q	20	24
Kidney-RCC	gain 3q	19	25
Kidney-RCC	homdel 10q26.13	25	26
Kidney-RCC	loss 9q	23	27
Kidney-RCC	loss 9p	21	28
Kidney-RCC	gain 17q25.2	29	29
Liver-HCC	loss 17p	9	1
Liver-HCC	loss 8p	11	2
Liver-HCC	gain 1q	12	3
Liver-HCC	TP53	14	4
Liver-HCC	gain 8q	1	5
Liver-HCC	loss 16q	8	6
Liver-HCC	loss 4q	18	7
Liver-HCC	loss 9p	23	8
Liver-HCC	ARID1A	13	9
Liver-HCC	loss 16p	2	10
Liver-HCC	homdel 9p21.3	5	11
Liver-HCC	gain 6p	7	12
Liver-HCC	loss 6q	20	13
Liver-HCC	gain 7q	3	14
Liver-HCC	loss 13q	26	15
Liver-HCC	WGD	27	16
Liver-HCC	AXIN1	15	17
Liver-HCC	CTNNB1	10	18
Liver-HCC	APOB	17	19
Liver-HCC	gain AKT3	22	20
Liver-HCC	ALB	21	21
Liver-HCC	loss 14q	19	22
Liver-HCC	homdel 8p23.2	6	23
Liver-HCC	WDR74	4	24
Liver-HCC	ARID2	29	25
Liver-HCC	loss 21q	16	26
Liver-HCC	loss 12p	24	27
Liver-HCC	homdel 13q12.11	25	28
Liver-HCC	loss 12q24.33	35	29
Liver-HCC	homdel 21q11.2	31	30
Liver-HCC	loss 22q13.32	34	31
Liver-HCC	homdel 8p11.21	28	32
Liver-HCC	homdel Xp22.33	30	33
Liver-HCC	loss 18q23	32	34
Liver-HCC	loss 17q25.3	33	35
Lung-AdenoCa	KRAS	2	1
Lung-AdenoCa	STK11	1	2
Lung-AdenoCa	loss 19p	4	3
Lung-AdenoCa	loss 17p	3	4
Lung-AdenoCa	KEAP1	6	5
Lung-AdenoCa	loss 3p	7	6
Lung-AdenoCa	TP53	5	7
Lung-AdenoCa	loss 9p	10	8
Lung-AdenoCa	RBM10	9	9
Lung-AdenoCa	homdel 9p21.3	8	10
Lung-AdenoCa	loss 8p	11	11
Lung-AdenoCa	WGD	16	12
Lung-AdenoCa	gain 1q44	13	13
Lung-AdenoCa	loss 13q	12	14
Lung-AdenoCa	loss 19q	14	15
Lung-AdenoCa	loss 16q	15	16
Lung-AdenoCa	homdel 8p23.2	18	17
Lung-AdenoCa	homdel 6q26	19	18
Lung-AdenoCa	loss 21q	20	19
Lung-AdenoCa	loss 9q	17	20
Lung-AdenoCa	gain 8p11.21	22	21
Lung-AdenoCa	loss 15q	24	22
Lung-AdenoCa	loss 22q	26	23
Lung-AdenoCa	loss 15q13.3	21	24
Lung-AdenoCa	loss 6q14.1	23	25
Lung-AdenoCa	loss 6q	25	26
Lung-AdenoCa	gain 5p15.33	28	27
Lung-AdenoCa	loss 10q	27	28
Lung-SCC	loss 3p	2	1
Lung-SCC	loss 17p	1	2
Lung-SCC	loss Xp22.2	3	3
Lung-SCC	loss 5q	7	4
Lung-SCC	loss 9p	4	5
Lung-SCC	CDKN2A	11	6
Lung-SCC	homdel 9p21.3	10	7
Lung-SCC	TP53	9	8
Lung-SCC	loss 19p	5	11
Lung-SCC	loss 2q37.1	6	9
Lung-SCC	homdel 2q22.1	13	10
Lung-SCC	NFE2L2	17	12
Lung-SCC	loss 9q	20	13
Lung-SCC	gain 3q27.1	14	14
Lung-SCC	KMT2D	8	15
Lung-SCC	NOTCH1	12	16
Lung-SCC	gain 3q29	16	18
Lung-SCC	CREBBP	27	17
Lung-SCC	loss 13q	19	19
Lung-SCC	homdel 5q31.1	22	20
Lung-SCC	PIK3CA	24	21
Lung-SCC	loss 8p	29	22
Lung-SCC	loss 18p	23	23
Lung-SCC	homdel 10q23.31	33	24
Lung-SCC	homdel 21q11.2	25	25
Lung-SCC	gain 5p15.33	30	26
Lung-SCC	loss 18q	15	27
Lung-SCC	gain 17q	18	28
Lung-SCC	loss 19q	36	29
Lung-SCC	homdel 3p13	40	30
Lung-SCC	gain 1q	26	31
Lung-SCC	gain 6p	21	32
Lung-SCC	loss 15q	28	33
Lung-SCC	gain 20q	31	34
Lung-SCC	gain 5p	35	35
Lung-SCC	WGD	32	36
Lung-SCC	gain 14q	39	38
Lung-SCC	gain 7q	34	37
Lung-SCC	gain 8q	38	39
Lung-SCC	loss 22q	37	40
Lung-SCC	gain 7p	41	41
Lung-SCC	gain 20p	42	42
Lymph-BNHL	loss 1p36.23	1	1
Lymph-BNHL	loss 17p	12	2
Lymph-BNHL	gain 18q	2	3
Lymph-BNHL	loss 6q	14	4
Lymph-BNHL	ARID1A	8	7
Lymph-BNHL	gain 8p	6	5
Lymph-BNHL	HIST1H1C	3	6
Lymph-BNHL	loss 8p	13	8
Lymph-BNHL	B2M	11	10
Lymph-BNHL	TNFRSF14	9	11
Lymph-BNHL	loss 1p	5	9
Lymph-BNHL	loss 6q21	10	12
Lymph-BNHL	gain 1q	4	13
Lymph-BNHL	homdel 9p21.3	7	14
Lymph-BNHL	PAX5	18	15
Lymph-BNHL	gain 8q	23	16
Lymph-BNHL	CREBBP	20	17
Lymph-BNHL	RFTN1	16	18
Lymph-BNHL	TP53	15	19
Lymph-BNHL	gain 18p	21	20
Lymph-BNHL	CARD11	19	21
Lymph-BNHL	KMT2D	22	22
Lymph-BNHL	WGD	17	23
Lymph-BNHL	CCND3	25	24
Lymph-BNHL	gain 6p	29	25
Lymph-BNHL	loss 6p	28	27
Lymph-BNHL	TMSB4X	24	26
Lymph-BNHL	EZH2	26	28
Lymph-BNHL	homdel 14q32.33	27	29
Lymph-BNHL	STAT6	30	30
Lymph-BNHL	gain 12q	31	31
Lymph-BNHL	gain 7p	32	32
Lymph-BNHL	loss 13q	33	33
Lymph-BNHL	gain 7q	36	34
Lymph-BNHL	homdel Xp22.33	34	35
Lymph-BNHL	loss 22q13.32	37	36
Lymph-BNHL	WDR74	38	37
Lymph-BNHL	loss 17q25.3	39	38
Lymph-BNHL	gain 13q34	35	39
Lymph-CLL	loss RB1	2	1
Lymph-CLL	gain 12q	3	2
Lymph-CLL	gain 12p	4	3
Lymph-CLL	homdel 14q32.33	9	4
Lymph-CLL	ATM	6	5
Lymph-CLL	loss 17p	1	6
Lymph-CLL	ZNF292	8	7
Lymph-CLL	loss 13q	7	8
Lymph-CLL	WDR74	5	9
Lymph-CLL	SF3B1	11	10
Lymph-CLL	TP53	10	11
Lymph-CLL	gain 13q34	15	12
Lymph-CLL	loss 12q24.33	14	13
Lymph-CLL	loss 22q13.32	12	14
Lymph-CLL	loss 17q25.3	13	15
Myeloid-MPN	gain 9p24.2	6	1
Myeloid-MPN	gain 9p	1	2
Myeloid-MPN	gain 20q13.33	4	3
Myeloid-MPN	loss 14q11.2	2	4
Myeloid-MPN	DNMT3A	9	5
Myeloid-MPN	loss 9p24.1	3	6
Myeloid-MPN	TET2	8	7
Myeloid-MPN	gain 14q11.2	7	8
Myeloid-MPN	loss 9p	5	9
Ovary-AdenoCa	loss 17q	1	1
Ovary-AdenoCa	loss 17p	2	2
Ovary-AdenoCa	TP53	7	3
Ovary-AdenoCa	loss 19p13.3	12	4
Ovary-AdenoCa	loss 13q	3	5
Ovary-AdenoCa	loss 22q	23	6
Ovary-AdenoCa	homdel 8p23.3	9	7
Ovary-AdenoCa	loss 4q	11	8
Ovary-AdenoCa	homdel 13q14.2	24	9
Ovary-AdenoCa	gain 8q24.21	8	10
Ovary-AdenoCa	gain 3q26.2	16	11
Ovary-AdenoCa	LATS1	20	12
Ovary-AdenoCa	loss 8p	4	13
Ovary-AdenoCa	loss 9q	15	14
Ovary-AdenoCa	homdel 2q22.1	14	15
Ovary-AdenoCa	loss 15q	25	16
Ovary-AdenoCa	loss 16q	17	17
Ovary-AdenoCa	loss 4p	22	18
Ovary-AdenoCa	CDK12	5	19
Ovary-AdenoCa	loss 18q	13	20
Ovary-AdenoCa	homdel 17q11.2	10	21
Ovary-AdenoCa	loss 18p	19	22
Ovary-AdenoCa	loss 5q	21	23
Ovary-AdenoCa	loss 6q	28	24
Ovary-AdenoCa	WGD	6	25
Ovary-AdenoCa	RB1	18	26
Ovary-AdenoCa	homdel 9p24.3	31	27
Ovary-AdenoCa	loss 14q	27	28
Ovary-AdenoCa	gain 5p15.33	26	29
Ovary-AdenoCa	POLR3E	29	31
Ovary-AdenoCa	loss 2q37.3	32	30
Ovary-AdenoCa	homdel 7p22.1	30	32
Panc-AdenoCa	loss 17p	1	1
Panc-AdenoCa	loss 9p	3	2
Panc-AdenoCa	homdel 9p21.3	5	3
Panc-AdenoCa	loss 18q	9	4
Panc-AdenoCa	loss ARID1A	8	5
Panc-AdenoCa	KRAS	14	6
Panc-AdenoCa	TP53	4	7
Panc-AdenoCa	homdel SMAD4	10	8
Panc-AdenoCa	ARID1A	19	9
Panc-AdenoCa	loss 1p36.23	12	10
Panc-AdenoCa	loss 9q	2	11
Panc-AdenoCa	loss 8p	7	12
Panc-AdenoCa	SMAD4	13	13
Panc-AdenoCa	homdel 9p24.1	11	14
Panc-AdenoCa	loss 12q	26	15
Panc-AdenoCa	CDKN2A	15	16
Panc-AdenoCa	loss 6q	6	17
Panc-AdenoCa	loss 22q	23	18
Panc-AdenoCa	loss 6p	20	19
Panc-AdenoCa	loss 3p	16	20
Panc-AdenoCa	loss 15q	18	21
Panc-AdenoCa	loss 4q	17	22
Panc-AdenoCa	WGD	21	23
Panc-AdenoCa	loss 21q	22	24
Panc-AdenoCa	loss 22q13.32	24	25
Panc-AdenoCa	loss 20p	25	26
Panc-AdenoCa	homdel 21q11.2	29	27
Panc-AdenoCa	homdel 8p11.21	27	28
Panc-AdenoCa	homdel Xp22.33	28	29
Panc-Endocrine	loss 11p	1	1
Panc-Endocrine	loss 11q	4	2
Panc-Endocrine	loss 2p	2	3
Panc-Endocrine	loss 6q	3	4
Panc-Endocrine	loss 2q	8	5
Panc-Endocrine	loss 16q	6	6
Panc-Endocrine	loss 16p	7	7
Panc-Endocrine	loss 6p	5	8
Panc-Endocrine	loss 1q	9	9
Panc-Endocrine	loss 1p	11	10
Panc-Endocrine	loss 22q	10	11
Panc-Endocrine	loss 3p	12	12
Panc-Endocrine	loss 3q	13	13
Panc-Endocrine	loss 10p	21	14
Panc-Endocrine	loss 10q	14	15
Panc-Endocrine	DAXX	15	16
Panc-Endocrine	homdel 9p21.3	16	17
Panc-Endocrine	MEN1	18	18
Panc-Endocrine	homdel Xp21.2	17	19
Panc-Endocrine	ATRX	20	20
Panc-Endocrine	WGD	19	21
Panc-Endocrine	PTEN	25	22
Panc-Endocrine	SETD2	22	23
Panc-Endocrine	loss 14q11.2	28	24
Panc-Endocrine	homdel 13q12.11	26	25
Panc-Endocrine	gain 14q11.2	23	26
Panc-Endocrine	homdel 9p13.1	24	27
Panc-Endocrine	loss 13q12.11	29	28
Panc-Endocrine	loss 9p13.1	27	29
Panc-Endocrine	homdel 14q11.2	30	30
Prost-AdenoCa	loss RB1	2	1
Prost-AdenoCa	loss CDKN1B	1	2
Prost-AdenoCa	loss 17p	3	3
Prost-AdenoCa	TP53	4	4
Prost-AdenoCa	loss 16q23.1	5	5
Prost-AdenoCa	loss 8p	7	6
Prost-AdenoCa	loss PTEN	10	8
Prost-AdenoCa	WGD	6	7
Prost-AdenoCa	loss 16q	11	9
Prost-AdenoCa	loss APC	14	10
Prost-AdenoCa	loss 12p	9	11
Prost-AdenoCa	gain 7p	8	12
Prost-AdenoCa	gain 7q	16	13
Prost-AdenoCa	FOXA1	15	14
Prost-AdenoCa	SPOP	13	15
Prost-AdenoCa	gain 8q	12	16
Prost-AdenoCa	homdel 8p23.2	22	18
Prost-AdenoCa	loss 18p	17	17
Prost-AdenoCa	homdel 14q11.2	19	21
Prost-AdenoCa	gain 3q	20	20
Prost-AdenoCa	homdel 6q21	18	19
Prost-AdenoCa	homdel PTEN	27	22
Prost-AdenoCa	loss 13q	24	23
Prost-AdenoCa	loss 18q	26	25
Prost-AdenoCa	homdel 10q26.3	23	26
Prost-AdenoCa	loss 22q	30	24
Prost-AdenoCa	loss 10q	21	27
Prost-AdenoCa	homdel 8p21.2	29	28
Prost-AdenoCa	loss 10p	25	29
Prost-AdenoCa	loss 6q	28	30
Skin-Melanoma	loss 9p	4	1
Skin-Melanoma	TP53	5	2
Skin-Melanoma	BRAF	2	3
Skin-Melanoma	homdel 9p21.3	11	4
Skin-Melanoma	loss Xp22.33	1	5
Skin-Melanoma	NF1	13	6
Skin-Melanoma	loss 9q	3	7
Skin-Melanoma	CDKN2A	6	8
Skin-Melanoma	NRAS	14	9
Skin-Melanoma	loss 6q	10	10
Skin-Melanoma	homdel PTEN	18	11
Skin-Melanoma	TERT	9	12
Skin-Melanoma	RAC1	7	13
Skin-Melanoma	homdel 9p21.2	22	14
Skin-Melanoma	loss 10q	21	15
Skin-Melanoma	loss 10p	8	16
Skin-Melanoma	PTEN	12	17
Skin-Melanoma	loss 11q25	16	18
Skin-Melanoma	gain 6p	15	19
Skin-Melanoma	loss 11q	19	20
Skin-Melanoma	homdel 9p24.1	28	21
Skin-Melanoma	loss 4q	29	22
Skin-Melanoma	WGD	20	23
Skin-Melanoma	gain 20q	25	24
Skin-Melanoma	gain 7q	17	25
Skin-Melanoma	gain 22q	31	26
Skin-Melanoma	gain 7p	27	27
Skin-Melanoma	loss 14q	24	28
Skin-Melanoma	gain 1q	23	29
Skin-Melanoma	gain 20p	32	30
Skin-Melanoma	loss 9p13.1	26	31
Skin-Melanoma	loss 19p	30	32
Skin-Melanoma	homdel Xp22.33	34	33
Skin-Melanoma	loss 8p11.21	33	34
Stomach-AdenoCa	TP53	6	1
Stomach-AdenoCa	ARID1A	14	2
Stomach-AdenoCa	loss 17p	5	3
Stomach-AdenoCa	loss 22q	2	4
Stomach-AdenoCa	loss ARID1A	3	5
Stomach-AdenoCa	homdel 9p21.3	4	6
Stomach-AdenoCa	loss 9p	7	7
Stomach-AdenoCa	homdel 3p14.2	1	8
Stomach-AdenoCa	loss Xp22.33	18	9
Stomach-AdenoCa	gain 20q	9	10
Stomach-AdenoCa	PLK1	25	11
Stomach-AdenoCa	loss 19p	12	12
Stomach-AdenoCa	loss 16q	13	13
Stomach-AdenoCa	homdel 20p12.1	16	14
Stomach-AdenoCa	PIK3CA	27	15
Stomach-AdenoCa	loss 21q	21	16
Stomach-AdenoCa	CTNNB1	19	17
Stomach-AdenoCa	loss 9q	22	18
Stomach-AdenoCa	loss 4p	29	19
Stomach-AdenoCa	SMAD4	10	20
Stomach-AdenoCa	loss 11p	8	21
Stomach-AdenoCa	loss 18q	23	22
Stomach-AdenoCa	loss 12q	11	23
Stomach-AdenoCa	homdel 16q23.1	20	24
Stomach-AdenoCa	loss 3p	26	25
Stomach-AdenoCa	WGD	24	27
Stomach-AdenoCa	loss 8p	15	29
Stomach-AdenoCa	gain 13q34	17	30
Stomach-AdenoCa	loss 4q	32	26
Stomach-AdenoCa	PTEN	28	28
Stomach-AdenoCa	RELA	30	31
Stomach-AdenoCa	loss 20p12.1	31	32
Stomach-AdenoCa	homdel 7q31.1	34	33
Stomach-AdenoCa	homdel Xp22.33	33	34
Thy-AdenoCa	loss 14q11.2	1	1
Thy-AdenoCa	gain AKT3	4	2
Thy-AdenoCa	gain 9p24.2	2	3
Thy-AdenoCa	loss 12q24.33	3	4
Thy-AdenoCa	TERT	6	5
Thy-AdenoCa	gain 14q11.2	7	6
Thy-AdenoCa	BRAF	5	7
Uterus-AdenoCa	loss 17p	1	1
Uterus-AdenoCa	loss 19p13.3	2	2
Uterus-AdenoCa	ARHGAP35	6	3
Uterus-AdenoCa	PPP2R1A	4	7
Uterus-AdenoCa	PIK3R1	8	4
Uterus-AdenoCa	gain 3q26.2	3	5
Uterus-AdenoCa	FBXW7	5	6
Uterus-AdenoCa	loss 9q	9	8
Uterus-AdenoCa	loss 16q	12	9
Uterus-AdenoCa	TP53	7	10
Uterus-AdenoCa	PIK3CA	15	11
Uterus-AdenoCa	PTEN	16	12
Uterus-AdenoCa	loss 14q	10	13
Uterus-AdenoCa	KRAS	13	14
Uterus-AdenoCa	homdel 10q23.31	21	15
Uterus-AdenoCa	loss 18q	20	16
Uterus-AdenoCa	loss 16p	11	17
Uterus-AdenoCa	gain 1q21.3	17	18
Uterus-AdenoCa	ARID1A	23	19
Uterus-AdenoCa	loss 3p	27	20
Uterus-AdenoCa	loss 4q	25	21
Uterus-AdenoCa	CTNNB1	14	22
Uterus-AdenoCa	loss 22q	24	23
Uterus-AdenoCa	gain 19q12	31	24
Uterus-AdenoCa	loss 8p	18	25
Uterus-AdenoCa	loss 11p	26	28
Uterus-AdenoCa	WGD	32	26
Uterus-AdenoCa	homdel 13q14.2	29	27
Uterus-AdenoCa	gain 1p35.2	19	29
Uterus-AdenoCa	loss 10q	30	30
Uterus-AdenoCa	loss 21q	22	31
Uterus-AdenoCa	loss 15q	28	32
