# Supplementary material for: The evolutionary history of 2,658 cancers
Source: Nature. 2020 Feb 5;578(7793):122–8. doi: 10.1038/s41586-019-1907-7 (PMC7054212; doi:10.1038/s41586-019-1907-7)
Supplement: Supplementary file 13 — Source Data Extended Data Fig. 8 [file 41586_2019_1907_MOESM13_ESM.xlsx]

## Sheet: ExtendedDataFigure8a
	age	CpG.TpG.Gb	tumour_type
0009b464-b376-4fbc-8a56-da538269a02f	54	80.5318	Ovary-AdenoCa
003819bc-c415-4e76-887c-931d60ed39e7	4		CNS-PiloAstro
0040b1b6-b07a-4b6e-90ef-133523eaf412	73	93.658	Liver-HCC
00493087-9d9d-40ca-86d5-936f1b951c93	47	75.0714	CNS-Oligo
00508f2b-36bf-44fc-b66b-97e1f3e40bfa	59	36.3984	Panc-Endocrine
005794f1-5a87-45b5-9811-83ddf6924568	62	35.1589	Kidney-CCRCC
005e85a3-3571-462d-8dc9-2babfc7ace21	50	40.8395	Prost-AdenoCa
007aab66-2f07-459d-8952-3041d6ea24a8	44	7.82099	Thy-AdenoCa
008aef39-0c97-48ce-9dfd-f12d67116c59	70		Prost-AdenoCa
008bad10-d41b-4bbb-86fa-9976ecea46b1	68		Prost-AdenoCa
00aa769d-622c-433e-8a8a-63fb5c41ea42	31		ColoRect-AdenoCa
00b9d0e6-69dc-4345-bffd-ce32880c8eef	10		Lymph-BNHL
00bf0350-8c7c-4b9e-8143-13ea2dc1122f	49	30.3376	Kidney-CCRCC
00c27940-c623-11e3-bf01-24c6515278c0	78	60.5473	Liver-HCC
00db1b95-8ca3-4cc4-bb46-6b8c8019a7c7	57		Kidney-CCRCC
00db4dc2-3ec7-4ff9-9233-d69c8c8a607f	77	109.563	Uterus-AdenoCa
01658141-8398-4585-9f0f-8355dd9b0604	62	247.896	Breast-AdenoCa
0168a2a6-c3af-4d58-a51c-d33f0fc7876d	78	93.862	Kidney-CCRCC
0176cf1d-0760-4769-a493-277f4bb7585e	76	183.191	Lung-AdenoCa
0192d529-7340-45d8-a5f0-249cbb11ca19	46	79.0323	Prost-AdenoCa
01b0848c-ae36-4ade-a3da-d297b003c99f	52	208.015	Panc-AdenoCa
01c8e465-2b4e-4519-bdef-c3ac06b43eeb	59	19.4228	Panc-Endocrine
01dc6872-c623-11e3-bf01-24c6515278c0	64	51.2048	Liver-HCC
01df36af-3617-40fc-9892-f54ce433cf71	66	66.3424	Ovary-AdenoCa
02078f77-2b35-4fa3-ab02-2c017181295e	9		CNS-PiloAstro
020fab36-c7de-4933-b2bf-dc7b019a1326	62	133.387	Lung-AdenoCa
0250e6f7-2538-4d1f-a8ff-ca34a7057dde	78		Eso-AdenoCa
02706819-bcab-4c49-a569-a4a8c60db1c0	7		CNS-PiloAstro
02917220-6a7a-46a1-8656-907e96bef88e	73	153.344	Lymph-BNHL
0292a46f-a282-4b7f-a7d6-ac55cc7324fb	15	6.80504	CNS-PiloAstro
02c6a893-49c5-49d1-8eb1-195021e70d52	38	91.17	Head-SCC
02c97e2b-914e-4afc-bf50-78f0cfbfa67b	75	136.68	Panc-AdenoCa
02e5c36f-5bec-45e2-a048-875653b85ca1	68	133.05	Panc-AdenoCa
030695f6-c623-11e3-bf01-24c6515278c0	59	57.6372	Liver-HCC
031962d6-fc7d-4c6c-9d47-ffa45997b249	4		CNS-Medullo
0332b017-17d5-4083-8fc4-9d6f8fdbbbde	53	364.784	CNS-GBM
0363fe2c-d765-450e-8b1a-d13a23d9af2a	56	6.00969	Panc-Endocrine
0385961e-ea99-40b2-ad79-6872bc30d8a1	56		Uterus-AdenoCa
03ad38a6-0902-4aaa-84a3-91ea88fa9883	62	115.8	Lymph-BNHL
03b5268e-881e-49e7-824f-170c3fc8b11b	14	33.156	CNS-Medullo
03c3c692-8a86-4843-85ae-e045f0fa6f88	49	228.626	Panc-AdenoCa
03c88506-d72e-4a44-a34e-a7f0564f1799	77	76.8502	Liver-HCC
03ced0ce-186a-4349-8d98-572c2bc90382	76.3012	90.0228	SoftTissue-Leiomyo
03cff38d-7e29-4409-a508-749bddb1b3df	62	214.346	ColoRect-AdenoCa
041e3b42-c623-11e3-bf01-24c6515278c0	68	51.6187	Liver-HCC
04339769-517c-448d-a7ca-951f83608c60	21	80.7988	CNS-GBM
0448206f-3ade-4087-b1a9-4fb2d14e1367	61	122.832	Breast-AdenoCa
046d7386-95c8-4501-9e55-c85bec272a7a	82	164.557	Panc-AdenoCa
047f9e4d-86b5-4943-aef5-68199bf29e8c	30	124.075	Cervix-SCC
04aa6b77-8074-480c-872e-a1a47afa5314	45	84.024	Skin-Melanoma
04b570c2-3224-4e9b-81cc-089b4a7ff07a	70	54.9119	Lymph-CLL
04b9837e-9ab5-4eb9-9a9c-ef49e3a62662	8	23.1142	CNS-Medullo
04c09376-8756-41d9-bbca-f464170a8cfb	60	33.9351	Skin-Melanoma
04db8bef-8777-48ac-bc2e-3c9acb103f48	73	62.3984	Kidney-CCRCC
05070acd-3ec1-44bb-9c32-26d3a483a72a	57	243.765	Panc-AdenoCa
051cb117-16fd-459e-81e5-002eca2b7eea	26	4.23472	Panc-Endocrine
052015bc-8c24-467c-8ff7-9e0dc4ad39fd	49		Prost-AdenoCa
052665d1-ab75-4f40-be5a-b88154c8beed	71	93.3997	Ovary-AdenoCa
05486349-24a4-4931-bf5f-c9fefe369af2	56	298.997	ColoRect-AdenoCa
0554ffe5-31f7-43f5-8372-2b73c9cf3527	64	71.9685	Panc-AdenoCa
05616329-e7ba-4efd-87b1-d79cd0f7af3d	58	143.258	Lymph-BNHL
0567d3e6-6278-4d0a-81ae-c084d73c6dd3	47	16.824	Thy-AdenoCa
05780d48-80e7-4d70-b00c-081f8a9519f2	64		ColoRect-AdenoCa
05c487aa-72d8-42e6-aa2b-b9b5ce273f5c	71	11.1273	Panc-Endocrine
05da3161-1444-4188-914d-19762de3a443	80		Lymph-CLL
06018aae-1107-4899-bd24-14e6b1f94709	5		CNS-PiloAstro
0609b182-0396-4755-b463-10f949c5b8bb	6	22.7827	CNS-Medullo
0624eb1d-3aff-4037-a3c5-fc363a9edd02	11		CNS-Medullo
062e96d4-c623-11e3-bf01-24c6515278c0	62	60.9118	Liver-HCC
063cfacf-9933-4a2d-8921-0aeb76e12779	49	31.8651	Kidney-CCRCC
068f4f69-d2fe-4f25-912e-ca7d4623efb6	76	136.049	Lymph-BNHL
06dad93a-4b67-49b3-8fa5-f2546e22bae7	26	107.94	Cervix-SCC
06ecd127-6c24-422d-a7fb-bf5aee1b8b7b	57		Liver-HCC
072f4146-c623-11e3-bf01-24c6515278c0	62	46.2277	Liver-HCC
074fd614-5d9c-4bcc-96ad-351aa14387e3	71	30.652	Panc-Endocrine
075fc96d-6742-4ef3-9369-482592ad3a2f	78.4367	79.7194	SoftTissue-Liposarc
07835447-5d7e-4828-80fd-89b063989c9a	72	198.412	Lymph-BNHL
079bcb09-a075-4313-9a3e-dd67734a8c5d	56	175.78	Panc-AdenoCa
07a7c634-bd9a-4fc2-b9fe-87b060ec3d1f	49		Thy-AdenoCa
07b5141f-ac79-439b-883b-b0183bbe7ff5	71	108.222	Breast-AdenoCa
07d20658-3db4-47e7-877b-66536266edfc	43	152.1	Cervix-SCC
07e0e938-f61f-477a-92a2-5b7e74b78943	54	67.7749	Kidney-ChRCC
07f16397-71bb-4594-ad4d-caa7d2baeabd	74		Prost-AdenoCa
080ecc31-756a-4a1b-a51e-d632ac8219f7	74	390.65	ColoRect-AdenoCa
08227616-02a5-46e8-9db1-f2d1d691ab23	64	120.882	Head-SCC
0831e45e-c623-11e3-bf01-24c6515278c0	72	74.1563	Liver-HCC
089be98d-c3c9-4fb4-aef2-7a8578a91d51	49		Prost-AdenoCa
08ac57ec-0036-4134-a9bb-f22eaa27ab0d	66	223.619	CNS-GBM
08b5d0e4-4661-460e-a9f7-f2e687414711	57	27.1527	Skin-Melanoma
08d2a566-8407-4e9b-836c-bf5e1e9f85b2	55		Stomach-AdenoCa
08e1d976-6c39-428e-a4c2-f655b675683e	71	39.6636	Prost-AdenoCa
08f7812b-0d74-42ba-985b-d0a027e8a80c	59		Lymph-CLL
09497b9b-6fca-48cb-af97-161a3e434a51	78	118.303	Eso-AdenoCa
09508a0d-ebe0-4fa1-b7b2-1710814181cd	73	97.1706	Ovary-AdenoCa
09537dce-c797-4b60-962a-d4c3cd6ab00a	44		Kidney-ChRCC
0972bfcf-c6c6-48cc-b820-cdfa6279a4f3	67		Panc-AdenoCa
097a7d36-905b-72be-e050-11ac0d482c9a			Breast-AdenoCa
0980e7fd-051d-45e9-9ca6-2baf073da4e8	46		ColoRect-AdenoCa
09bc8542-4ea1-4599-91b3-d606425b37e2	59	114.884	Lung-AdenoCa
09cb8bc5-13ac-44ac-9b7d-6de143373570	79	219.245	Panc-AdenoCa
09e1fe3e-bfd8-4175-ac42-0e1bf0ba5523	69	153.917	Panc-AdenoCa
0a6be23a-d5a0-4e95-ada2-a61b2b5d9485	63		Prost-AdenoCa
0a9c9db0-c623-11e3-bf01-24c6515278c0	74	72.5782	Liver-HCC
0ab4d782-9a50-48b9-96e4-6ce42b2ea034	69	59.1813	Skin-Melanoma
0ae2193f-0d68-485a-b8c2-7568cbcce33e	49	30.1585	Ovary-AdenoCa
0b19bee7-5281-4915-9d98-c20eb3e84ecf	65	321.269	Lung-AdenoCa
0b29c893-03bf-4131-b192-c14a2788d411	58	387.913	Panc-AdenoCa
0b6cd7df-6970-4d60-b7b5-85002a7d8781	51		Lymph-CLL
0b811c6a-8f05-44bd-ac33-fb720d189e71	67	15.7874	Kidney-ChRCC
0ba8f2e2-935a-4123-86aa-6e7f5de85bf4	22		CNS-Medullo
0bafd9ae-64b3-492d-a6fd-12aa8edefcbe	42	49.7655	Panc-Endocrine
0bbc7ede-5022-4084-925c-d65baaf7abc2	58	180.512	Lung-SCC
0bd3a230-531e-44aa-9999-b8ed8da0176b	47		Prost-AdenoCa
0be08326-c623-11e3-bf01-24c6515278c0	64	83.3158	Liver-HCC
0bfd1043-5142-3662-e050-11ac0c486501	49		Prost-AdenoCa
0bfd1043-70fb-d2dc-e050-11ac0c4860cb	49		Prost-AdenoCa
0bfd1043-7343-fdd0-e050-11ac0c484cab	65		Prost-AdenoCa
0bfd1043-7344-fdd0-e050-11ac0c484cab	67		Prost-AdenoCa
0bfd1043-7346-fdd0-e050-11ac0c484cab	62		Prost-AdenoCa
0bfd1043-7ebf-aaec-e050-11ac0c482f39	67		Prost-AdenoCa
0bfd1043-7ec1-aaec-e050-11ac0c482f39	55		Prost-AdenoCa
0bfd1043-7ed6-9ccc-e050-11ac0c481957	62		Prost-AdenoCa
0bfd1043-816e-e3e4-e050-11ac0c4860c5	67		Prost-AdenoCa
0bfd1043-8170-e3e4-e050-11ac0c4860c5	66		Prost-AdenoCa
0bfd1043-8172-e3e4-e050-11ac0c4860c5	66		Prost-AdenoCa
0bfd1043-8173-e3e4-e050-11ac0c4860c5	66		Prost-AdenoCa
0bfd1043-8175-e3e4-e050-11ac0c4860c5	66		Prost-AdenoCa
0bfd1043-8177-e3e4-e050-11ac0c4860c5	66		Prost-AdenoCa
0bfd1043-817c-e3e4-e050-11ac0c4860c5	55		Prost-AdenoCa
0bfd1043-817e-e3e4-e050-11ac0c4860c5	56		Prost-AdenoCa
0bfd1043-8180-e3e4-e050-11ac0c4860c5	58		Prost-AdenoCa
0bfd1043-8181-e3e4-e050-11ac0c4860c5	58		Prost-AdenoCa
0bfd1043-8183-e3e4-e050-11ac0c4860c5	56		Prost-AdenoCa
0bfd1043-8187-e3e4-e050-11ac0c4860c5	67		Prost-AdenoCa
0bfd1043-8189-e3e4-e050-11ac0c4860c5	49		Prost-AdenoCa
0bfd1068-3fc3-a95b-e050-11ac0c4860c3	66		Prost-AdenoCa
0bfd1068-3fc5-a95b-e050-11ac0c4860c3	62		Prost-AdenoCa
0bfd1068-3fca-a95b-e050-11ac0c4860c3	66		Prost-AdenoCa
0bfd1068-3fcd-a95b-e050-11ac0c4860c3	66		Prost-AdenoCa
0bfd1068-3fcf-a95b-e050-11ac0c4860c3	55		Prost-AdenoCa
0bfd1068-3fd3-a95b-e050-11ac0c4860c3	65		Prost-AdenoCa
0bfd1068-3fd5-a95b-e050-11ac0c4860c3	55		Prost-AdenoCa
0bfd1068-3fd8-a95b-e050-11ac0c4860c3	67		Prost-AdenoCa
0bfd1068-3fdd-a95b-e050-11ac0c4860c3	67		Prost-AdenoCa
0bfd1068-3fdf-a95b-e050-11ac0c4860c3	58		Prost-AdenoCa
0bfd1068-3fe1-a95b-e050-11ac0c4860c3	58		Prost-AdenoCa
0bfd1068-3fe4-a95b-e050-11ac0c4860c3	49		Prost-AdenoCa
0bfd1068-3fe6-a95b-e050-11ac0c4860c3	67		Prost-AdenoCa
0bfe2ac9-0aec-c248-e050-11ac0d487e1c	62		Prost-AdenoCa
0bfe2ac9-0aee-c248-e050-11ac0d487e1c	62		Prost-AdenoCa
0bfe2ac9-0af3-c248-e050-11ac0d487e1c	56		Prost-AdenoCa
0bfe2ac9-0af5-c248-e050-11ac0d487e1c	67		Prost-AdenoCa
0bfe2ac9-0af8-c248-e050-11ac0d487e1c	67		Prost-AdenoCa
0bfe2ac9-0afa-c248-e050-11ac0d487e1c	49		Prost-AdenoCa
0bfe2ac9-0afd-c248-e050-11ac0d487e1c	49		Prost-AdenoCa
0bfe2ac9-0aff-c248-e050-11ac0d487e1c	49		Prost-AdenoCa
0bfebf9f-c779-e57d-e050-11ac0d487827	67		Prost-AdenoCa
0bfebf9f-c77d-e57d-e050-11ac0d487827	58		Prost-AdenoCa
0bfebf9f-c77f-e57d-e050-11ac0d487827	67		Prost-AdenoCa
0bfebf9f-c781-e57d-e050-11ac0d487827	49		Prost-AdenoCa
0bfebf9f-c783-e57d-e050-11ac0d487827	49		Prost-AdenoCa
0c0038ff-6cc4-b0b0-e050-11ac0d483d73	67		Prost-AdenoCa
0c0038ff-6cc6-b0b0-e050-11ac0d483d73	67		Prost-AdenoCa
0c0038ff-6cc8-b0b0-e050-11ac0d483d73	49		Prost-AdenoCa
0c18a8b7-bad1-4aa4-a6df-472f89d9761c	45	14.445	Thy-AdenoCa
0c39c03a-ec84-42c6-be69-8e98bc7a9f5a	71	157.819	Uterus-AdenoCa
0c7aca3f-e006-4de3-afc2-20b4f727d4fd	65	135.92	Bladder-TCC
0c8f7e63-7a3e-42e8-9408-c5cbd2f52f9d	1		CNS-PiloAstro
0c9a5dbc-f7f3-43e7-83d1-77b9fb4b8b54	73	61.7482	Prost-AdenoCa
0cb4356c-b5d6-4541-b048-ff6d4b3a5d26	62	57.349	Prost-AdenoCa
0cd60b96-eb2d-4687-9709-d1455ec45de7	76	273.137	Stomach-AdenoCa
0cdbabf2-c623-11e3-bf01-24c6515278c0	50	48.4218	Liver-HCC
0ce6f3ed-bdbc-4b70-9db4-2e48f4bf644d			Lung-AdenoCa
0cf9bbc2-cbd5-4b64-8d90-cfa416307b39	61	130.381	Panc-AdenoCa
0d0793c1-df1b-4db1-ba36-adcb960cc0f5	39	66.6475	Ovary-AdenoCa
0d259ac2-03d1-4814-9b0b-d05e3a6029b7	73	57.9241	Liver-HCC
0d31a44f-1fc5-43a2-9633-36c4e650d3d2	26	57.9532	Cervix-SCC
0d569bd5-418d-4d72-87ca-8e14668c2119	74	182.387	Lymph-BNHL
0db9309e-7b95-4ae3-b0ed-dfd4f38d11b0	10	53.0942	CNS-Medullo
0dd0718d-5ddf-4c59-8c47-0f51303daeb5	48	67.2123	Skin-Melanoma
0dd39eca-c623-11e3-bf01-24c6515278c0	58	64.5183	Liver-HCC
0e1e628b-823a-4861-aa95-bed2fada7349	23	78.621	CNS-Medullo
0e54cea2-d568-4a33-b9db-b698844e6ad9	55	109.95	Stomach-AdenoCa
0e6654c9-cd5e-4f94-a6d4-54f2bb16de1f	58	205.917	Lung-SCC
0e6ca8dc-0f31-4675-95b1-5920576daeff	57	107.525	Head-SCC
0e7ac212-0469-4f17-9432-205ab1831257	66	23.5255	Panc-Endocrine
0e7f46ca-6f5c-4538-b6d6-00af65d57fcf	53	237.506	Lymph-BNHL
0e872e0d-4711-4364-a5d0-6beeb6fd3ff2	74	170.403	Eso-AdenoCa
0ed2e2e1-2fe3-43eb-8cad-34f3f21a7169	60	80.1716	Prost-AdenoCa
0ed63d84-d3fe-4289-9255-35f4a03b703b	53	19.3386	Kidney-PapRCC
0eeafcd6-c623-11e3-bf01-24c6515278c0	71	72.6056	Liver-HCC
0ef92ff8-829f-425a-91d8-c594b6e22a2b	59	224.292	Eso-AdenoCa
0efb6e20-236d-4640-9373-6fc03e67d090	66		Eso-AdenoCa
0efee3f3-313b-44eb-b3b0-af975a1ded82	57	51.0954	Panc-AdenoCa
0f53e757-1823-409f-a0ea-249270728e15	50	30.756	Kidney-CCRCC
0f6b355e-3898-4be6-be97-da0c3840a4ed	38	102.301	Cervix-SCC
0f9e70b3-24cf-4d76-af7b-84ace66ec5a7	50	128.626	Head-SCC
0fa9cfba-0f49-47d0-ab54-9dd2144e0a73	62	189.093	Stomach-AdenoCa
0fbd94b1-bb34-4620-841b-861a0b5e0c12	68	107.096	Panc-AdenoCa
0fc63b79-7fff-441d-88fc-922d53c787ab	84	177.348	Panc-AdenoCa
10136472-c623-11e3-bf01-24c6515278c0	54		Liver-HCC
1021b60d-f7b2-43b0-b2cc-f282d619d533	77	388.326	Stomach-AdenoCa
105a51c4-cc7e-4d0f-9cf8-e4d64a31d14d	74	118.516	Uterus-AdenoCa
108749d2-5c62-4ef1-92df-aec6941ba53b	27		Skin-Melanoma
108b67d4-5d66-46da-8675-6acae643b76f	51		Prost-AdenoCa
10ad692b-4c3d-42de-9b5e-4968441388b3	61	436.504	ColoRect-AdenoCa
10bb1a92-901e-4a14-80f4-5e88f997754b	67	44.0652	Skin-Melanoma
10cb8ac6-c622-11e3-bf01-24c6515278c0	56	90.826	Liver-HCC
10d15b7a-16d1-4953-aaef-f193ffa97f42	54		Kidney-CCRCC
10db2142-c623-11e3-bf01-24c6515278c0	73	75.9502	Liver-HCC
110b5f05-ded7-45ec-b0f6-a941c92d77dd	41	68.5739	Breast-AdenoCa
1127b561-ea40-4d5e-95df-daa0a5ebc1e4	61	62.4159	Liver-HCC
11473a98-d953-45f9-abf5-709b68a4bae8	60		Liver-HCC
1157a548-6770-4c89-a84c-bcf6f0e96ea8	59	22.4088	Lymph-CLL
1168944c-5451-4a18-8758-88bf5723bdd9	75	129.41	Panc-AdenoCa
1193a9c4-5aab-4cd7-a690-60c96bd1172d	86		Lymph-CLL
11ae45fb-05f6-425a-9295-d50d13407006	4	5.01515	CNS-PiloAstro
120f01d1-8884-4aca-a1cb-36b207b2aa3a	70		Prost-AdenoCa
122bf0a9-8052-49da-a9d7-0e5de9ab7032	50		Prost-AdenoCa
123c9d1c-72ba-4d82-8e57-d5caa52a40ba	60	83.672	Ovary-AdenoCa
124d5b04-4588-44c3-9c00-61e064cf1bdb	62	151.992	Lymph-BNHL
126ee433-d345-4cac-882a-c91831a24690	52	98.0363	Prost-AdenoCa
127b0f7d-d24e-48b7-ac25-d3f14a43952d	57	55.4805	Ovary-AdenoCa
12874085-a596-41ae-b4cd-817cb1ebb278	62	76.2226	Ovary-AdenoCa
1292e13b-d7c6-447b-a227-9a8113215580	42	78.3035	Ovary-AdenoCa
129459c1-38be-45da-bb87-18848c97c544	82	113.211	Panc-AdenoCa
1295947c-c623-11e3-bf01-24c6515278c0	80	70.1266	Liver-HCC
129d2c6c-6688-4b29-bfa7-8df3fe77b25a	1		CNS-PiloAstro
129de5b2-d9b0-4762-9ef8-72d98231fb50	55	97.2393	Ovary-AdenoCa
12ae2ba1-9484-47fe-8a3f-bba94a6abe0c	2	5.2744	CNS-Medullo
12d7121a-0345-4808-a819-09d6e3227bd5	10	24.3372	CNS-Medullo
12f038e1-00af-4c64-a2e0-9e63323492ef		157.167	Panc-AdenoCa
12f1ae2f-2666-45be-9742-f502d212373d	67		Skin-Melanoma
131332b2-ff51-4bd7-a626-aff2ecea6135	48	50.2036	Prost-AdenoCa
1327bbd4-a466-4e26-905f-cf91315f1cc8	74	133.173	Panc-AdenoCa
132f7f2a-b902-4343-aa08-cf6a7af10b9a	65		Lymph-CLL
13446fc4-9fa6-4bb3-a00a-b9265b41eb12	9	17.6096	CNS-Medullo
134c9a92-e91e-4347-a9c4-727279edebb1	72		Eso-AdenoCa
1358ff92-4db9-4e42-b63a-984a7bea425a	3		CNS-PiloAstro
13642cf8-9840-4a7d-a26a-95f65b2c70c3	75	23.5318	Thy-AdenoCa
13bd2b30-c623-11e3-bf01-24c6515278c0	62	49.9971	Liver-HCC
13c312ec-0add-4758-ab8d-c193e2e08c6d	71	47.8416	Breast-AdenoCa
13c62975-9f5e-4d40-a461-dceab08a31ec	49	19.1251	Skin-Melanoma
13c7065e-6780-4571-978e-a7c13078ff50	8	12.8112	CNS-Medullo
13d05f7a-e16a-40ef-9a15-21257da2cf89	70	49.9216	Breast-AdenoCa
140d5fa9-afbe-444e-a7e7-6a4cb4ab2923	64	195.296	Lymph-BNHL
140d6ef7-0217-4d16-9add-215d0d14ba06	49		Lymph-CLL
141918cd-3e23-45bc-96e1-b208c80f69e7	65		Kidney-CCRCC
142b6dbf-c943-4a7d-8ab6-13a975f48d7a	51		Skin-Melanoma
14334aea-2dae-428c-9d4a-1a37878dfc3f	85	475.749	ColoRect-AdenoCa
1447c8cb-25d4-4092-8919-4df08f898d2d	61	144.94	Panc-AdenoCa
145f2b89-8878-4390-b0f6-f09b02fb138a	51		Prost-AdenoCa
145f6dbb-9744-44f7-8485-e440689de3fd	53		Liver-HCC
14630c19-9ee0-4ab3-9d8b-8c3309d1e7d0	45	67.3152	Skin-Melanoma
147e3496-514e-4da7-be42-7cd9be78ed04		34.273	CNS-Medullo
148536ce-ee2a-4952-a19d-10d6f44146b9	45	71.8425	Kidney-ChRCC
1494bb16-f1f0-42a4-b10e-c383574cbc8b	56	97.2034	Lymph-BNHL
14b8bbf2-310b-459b-b52d-a7ef510ce1cf	50	120.124	Cervix-SCC
14bf9bfb-14d6-4cac-a556-828f680e8a15	70	174.375	Lung-AdenoCa
14c5b81d-da49-4db1-9834-77711c2b1d38	57		ColoRect-AdenoCa
14cbcbb1-028b-471a-bb4f-8b29cfa5e4eb	63	44.8741	Lymph-CLL
14dd86c1-dfb3-4124-a453-4d64223bc048	55	48.6478	Kidney-PapRCC
14ed7388-41ed-43d4-afb2-04cd6410d5d2	77	84.1874	Ovary-AdenoCa
14f41457-25c3-4979-8515-4f33322039a5	15	43.2578	CNS-Medullo
153a64ee-6322-4f2e-b3df-77ef7d3a4cf0	70	377.158	Stomach-AdenoCa
154f80bd-984c-4792-bb89-20c4da0c08e0	81		ColoRect-AdenoCa
15563a10-47a8-401d-a507-2c7101f7ae60	59		Lymph-CLL
1558629a-770a-4dcb-b0bf-9a8bcea9d80b	49		Prost-AdenoCa
155873b2-e5de-405f-87f6-6de0d238b160	70	66.0586	Kidney-CCRCC
15678c3d-ce61-454d-849e-1d4ca358909b	62	163.729	Lymph-BNHL
15895218-c623-11e3-bf01-24c6515278c0	58	48.1221	Liver-HCC
15a93657-0521-430a-a816-bf0842374b75	60	37.2993	Kidney-CCRCC
15abb2a3-10a2-4e04-8eb9-6eadbd976af0	43		Thy-AdenoCa
15d597de-d26c-4ce1-b0cb-077e39b55f30	70	107.944	Uterus-AdenoCa
15daadb0-6b24-4248-9225-470dc08f1552	53	22.9305	Skin-Melanoma
15dd024e-c0da-461a-84db-d01e60a22210	10	43.6018	Lymph-BNHL
15e097e3-e468-466c-8e57-b59fba90bbf2	61	62.9675	Lung-AdenoCa
15e7d981-8c27-4b2b-b4f8-626e22021895	77	224.37	Eso-AdenoCa
15f90ef0-831b-40a3-98bd-ec226a9e8b26	65	108.36	Breast-AdenoCa
15fd8dc8-c622-11e3-bf01-24c6515278c0	62	68.0058	Liver-HCC
1659bae5-3140-4d05-891c-81b48277b2fc	78	99.5505	Ovary-AdenoCa
16c6f975-48fd-4cda-946a-777cb922949d	78	92.0853	Panc-Endocrine
16d33e09-2e21-4da2-8e57-e78ce28c4408	58.1328		SoftTissue-Leiomyo
16d5519e-ecb9-4fc8-81f1-e0e4adf722a8	71	50.2567	Skin-Melanoma
16df7888-2480-4394-8856-d57a6ef371d2	71	69.9271	Ovary-AdenoCa
170ad241-9e24-469b-b7ca-3fd783a89b21	81	216.356	Panc-AdenoCa
1727e88b-df0a-4af2-9191-8c6061d98ad0	34	139.535	Head-SCC
172c9864-c26d-4e9b-947a-e8ce761e996d	77	273.96	Stomach-AdenoCa
1776f326-b12f-4355-8107-80fa6fcd2159	85	115.49	Panc-AdenoCa
178d0486-cb0d-4979-8bdf-bb3fe99149bd	51	11.1357	Thy-AdenoCa
17a66d24-de77-4f2a-a8ad-d2c6a69e7671	37		Thy-AdenoCa
17de5b12-c623-11e3-bf01-24c6515278c0	73	65.1897	Liver-HCC
17ed8831-a261-42d9-8ff3-cf75a6cb2a24	63	80.1055	Ovary-AdenoCa
183b04f5-107f-496c-8e9a-8263dd00cffa	83		Panc-AdenoCa
186cacaf-4f20-4ad2-a07a-a7dc942a70b0	66	65.4305	Prost-AdenoCa
18ec066e-8510-4921-9e35-45d85fb01e38	60.8898	46.5732	SoftTissue-Liposarc
18f5e75e-c623-11e3-bf01-24c6515278c0	66	46.008	Liver-HCC
18f9240e-7acd-41eb-a154-c2a67a1cbe9b	3	10.3395	CNS-Medullo
19085f7d-e6a6-406f-bd09-520a27e0283d	66	62.309	Liver-HCC
190eb791-383d-4e27-870d-e470630843e7	67	139.385	Head-SCC
19233fd1-5229-466e-acf3-5882165758e0	80		Thy-AdenoCa
1924d200-6929-4eef-8a7f-317f8fbab915	85		Thy-AdenoCa
199bbb0f-996c-40c1-b06d-2066f04be778	59	130.341	Lung-AdenoCa
19aa8223-ee84-4b5c-b11a-6ca2a2680b3c	3	14.9986	CNS-Medullo
19b6b9d6-6912-4b85-a4bf-52014bcb170b	4	36.0343	CNS-Medullo
19c1c97f-a3ec-44a8-8a20-6f97caed1a4f	60	109.34	Uterus-AdenoCa
19cd4360-8392-4bc2-ae88-fdc1335d886b	41		Lymph-CLL
19d6cf34-1cd7-4242-a4d1-5d3e11f428aa	74	58.8993	Kidney-PapRCC
19def402-fb8d-4b27-90dd-ce9135a3c0a2	60		Uterus-AdenoCa
19fe27d8-c623-11e3-bf01-24c6515278c0	81	74.9678	Liver-HCC
1a0ef226-41a5-4b56-9078-4b7834f0c976	42	115.73	Panc-AdenoCa
1a134c18-ced3-4bae-9f15-5f0f09526639	9		CNS-PiloAstro
1a319682-f55e-4e0b-8476-48a0bea6c265	69		Prost-AdenoCa
1a391468-fbf3-451a-b88e-a257a26d047f	46	264.931	Stomach-AdenoCa
1a4633c4-72a0-4e30-8c4c-345e04337627	46	266.463	Lymph-BNHL
1a5bf97e-3d49-4d3f-b385-ffa7a295be9c	69	6.24871	Panc-Endocrine
1a841850-fca0-48ab-8c78-db0bd5a64435	70	332.123	Panc-AdenoCa
1ac15380-04a2-42dd-8ade-28556a570e80	79	44.352	Skin-Melanoma
1ac54c6e-a1e4-4f3b-b4a5-cdb327e0dca6	72	151.828	Panc-AdenoCa
1aff91a6-1b0f-4575-8f4b-4e064a50b886	32	110.914	Head-SCC
1b06afe2-c623-11e3-bf01-24c6515278c0	74	51.4675	Liver-HCC
1b0fe1d5-b286-4f49-ae92-94d9c6db9657	52	167.363	Panc-AdenoCa
1b1780d5-06da-40ee-9e15-02631a68027b	38	239.94	Lymph-BNHL
1b7838c9-c685-41c3-b184-a2e40c7c4dc7	74	16.6964	Panc-Endocrine
1b8fe07d-859c-4d91-ade1-6b2bcb5774ce	74	273.403	Stomach-AdenoCa
1bb2bdb7-8a89-4e7d-903d-03a6f8018efb	53	254.643	Eso-AdenoCa
1bb3a1c7-4d7b-4fb6-b54d-e94cbd0e32aa	39		Breast-AdenoCa
1bbb522d-e224-4b3f-9e10-3a47d06b2b05	63	14.7294	Thy-AdenoCa
1bbfe6f2-ad19-4d29-895b-973f5a91c707	61	80.9733	Prost-AdenoCa
1bd47e40-d708-4ca2-b4b3-eb8d996c916b	50		Prost-AdenoCa
1bd74f92-47f6-427e-af6f-299c3a7fe023		16.7117	CNS-Medullo
1bdfaa8a-1b7e-4251-b135-ce5e4568371b	66		Lymph-CLL
1be81ade-7ad6-4e7e-90d0-f986b3fb0a25	48	47.0326	Prost-AdenoCa
1be8fa2c-8fea-4e8c-90db-c04d9fcdbf49	77	72.5783	Ovary-AdenoCa
1bea3a72-3b73-4072-a6bb-96a90119d3ac			CNS-Medullo
1c00925b-7328-4db0-b930-04aab2d80719	26	50.5055	Liver-HCC
1c0e384f-7254-4afe-93c0-b3fc6c6a7894	66	102.371	Breast-AdenoCa
1c10ab52-01a3-11e4-8395-af1f6b7ba88c	77	61.9254	Liver-HCC
1c188bf5-2c99-4eb4-a774-59c75d53e643	58.6831	69.551	SoftTissue-Liposarc
1c1c6494-c623-11e3-bf01-24c6515278c0	73	61.6494	Liver-HCC
1c28e44a-6e6c-44ed-b58a-e3262c0e6759	69	165.725	Panc-AdenoCa
1c300960-e51c-4477-8fdd-026c7e545dc4	39		Myeloid-AML
1c3df485-8e75-4378-87f6-c6463a520624	61	179.185	Lung-SCC
1c9fbe26-1447-4335-aaab-06d6bb3e2741	79	170.127	Panc-AdenoCa
1cb25b72-3726-4f12-9e22-f5c7e4b05681	66	52.3777	Liver-HCC
1cd0acf2-3116-4dfa-a063-0a435b9f6da3	60		Skin-Melanoma
1d1eeba2-4d7b-4380-b0b6-26d246bc4158	74	70.8387	Lymph-BNHL
1d2d355a-8409-4c8a-9f07-ac62885e228d	47	232.667	Stomach-AdenoCa
1d325d84-a3a0-4802-9842-76cb21cecb1c	54		Kidney-CCRCC
1d4a091d-fe65-49c0-8810-5a95243b108a	63	48.2999	Skin-Melanoma
1d6c9181-a02f-4c35-85b3-65dc5808f50e	50		Prost-AdenoCa
1d91f9c7-67ba-4606-9f0a-01ec6fc08262	59		Prost-AdenoCa
1d97ba51-d981-4986-9f71-c2b6cb9961c3	34		Thy-AdenoCa
1daefc49-5248-4948-87ce-0ec19a248ef9	47	43.497	Skin-Melanoma
1db83e80-bdf7-4d8d-8008-bd8406d641fc	50	301.504	Head-SCC
1dbdbb2c-c623-11e3-bf01-24c6515278c0	73	73.0754	Liver-HCC
1dc9e7fd-fc62-4b32-9619-4e02a266a385	81	97.9325	Ovary-AdenoCa
1dd96495-5f83-4d36-96cf-b77cd0cbbfda	59		Prost-AdenoCa
1de83d45-8492-4b83-9055-a9f43b823f91	69	42.9479	Lymph-CLL
1df8939c-c622-11e3-bf01-24c6515278c0	71	72.0777	Liver-HCC
1e046ab9-fa4c-4c15-8d78-ed0048c80ebf	57	68.9641	Kidney-CCRCC
1e181878-c640-4e91-a620-3fc4b08a4de1	56	90.4029	Panc-AdenoCa
1e27cc8a-5394-4958-9af6-5ece1fe24516	63	255.013	CNS-GBM
1e2dcbcc-771c-43c5-8c8d-e0eb77cb3494	76	261.618	Biliary-AdenoCa
1e8ae8dd-74c1-44d5-a74e-bfdce801c736	42	47.0602	Kidney-ChRCC
1ea7e01c-c623-11e3-bf01-24c6515278c0	72		Liver-HCC
1eb1bc62-18f6-4bcb-a16d-aa6a91914031	66	32.7803	Panc-Endocrine
1eb37b28-fac2-477a-88b3-e04291a07926	72		Prost-AdenoCa
1eb62abc-7928-405b-84cc-f091ca5347b2	61	87.8824	Breast-AdenoCa
1f04210a-0c2e-4bb8-ac8e-86198e5f1d34	48	67.4133	Prost-AdenoCa
1f2a8889-4374-4037-bb56-0f20733380e3	65	301.836	Stomach-AdenoCa
1f5e70c1-c5de-49e7-941a-46e11a4f4416	68		Prost-AdenoCa
1f81a1b0-8089-44ef-87b5-b3359a407ad2	72	86.0905	Panc-AdenoCa
1f8d8720-30ca-4057-90f7-a34b8383eafe	23	17.4038	CNS-Medullo
1f967003-82d6-4932-a445-24fc25723594	79	199.987	Eso-AdenoCa
1fd69adc-c623-11e3-bf01-24c6515278c0	76	54.638	Liver-HCC
1fdab6a6-7346-4229-aa8d-5dbd258f0c60	64	217.32	Head-SCC
1ff155dd-deb4-44e0-b3a2-e4875b618435	62	260.557	Head-SCC
1fff8b62-534b-4d71-a65f-e5f93b8b50ed	47	182.304	Head-SCC
2009e5e7-1796-445b-8677-46b3804fe0bf	7	15.3016	CNS-Medullo
2045c788-9ea8-4ea5-a5e3-65fc16a62adb	62	503.427	Lung-SCC
207f8a42-5b05-4876-b0ae-ebfaeea27844	41	53.7628	Breast-AdenoCa
209a9b10-7129-48fe-a899-d14ba17efe6f	7	13.969	CNS-Medullo
20d1b88b-3ff6-4201-a748-6a993500c652	66	100.502	Panc-AdenoCa
20e02396-e676-412d-9724-44a428919cdb	71	50.8524	Skin-Melanoma
2102558b-87b0-447b-bb9a-e4ae9df8b75e	64	249.71	Panc-AdenoCa
2109e1d4-c623-11e3-bf01-24c6515278c0	83	48.9944	Biliary-AdenoCa
21205681-a0c7-48d0-81d4-0b7ef31158cf	57	302.999	Head-SCC
21b1a37f-e91e-4ce1-83cf-bb89b8d0fb35	58	62.4473	Panc-AdenoCa
21e7e43e-f9b1-4351-a6d9-b9cd06d15f68	62		Lymph-CLL
221d0290-c623-11e3-bf01-24c6515278c0	52	47.2107	Liver-HCC
22578b9f-78dc-464c-9bb9-382f033283d0	4		Lymph-BNHL
228fb827-c05e-494c-8a21-e1d925e100cb	73		Panc-AdenoCa
2290b078-6a5b-4c83-9dfb-b525bbf14e4e	73	109.23	Breast-AdenoCa
22cd3875-a123-4f0d-8cd1-371958208ad6	54		Lymph-CLL
22d67778-61fc-4f15-95b8-7e7c6cc7112b	56	59.3432	Skin-Melanoma
22edd867-dcd6-42b5-92bb-025ceb84b106	63	41.9902	Skin-Melanoma
230f53ef-be3f-495e-9b95-b0f670bd6908	83		Panc-AdenoCa
2316ee90-c623-11e3-bf01-24c6515278c0	83	14.7559	Liver-HCC
2321c412-7730-4694-bc8f-199d7e51a7f8	4	15.2386	CNS-Medullo
232b7754-b3c3-4530-9d24-3af40d9b2816	60	124.813	Lymph-BNHL
2399ab13-abfa-480e-9fda-7947edc420be	47	33.722	Skin-Melanoma
23cc70c4-b744-4fa0-a0de-b25c0fdf212f	38	97.1765	Uterus-AdenoCa
23d77176-dfed-4bee-ac96-9934377d8d81	47	262.283	Lung-AdenoCa
23d86395-9e20-4cf9-bf7e-f76544a1f772	72	66.5883	Lung-AdenoCa
23eb72d8-c622-11e3-bf01-24c6515278c0	76	67.9314	Liver-HCC
23fa90d5-b273-4e2c-9c88-68aa57b60e97	67	133.268	Eso-AdenoCa
241abdfd-e6de-4830-a233-4bbc5f622725	74	379.223	Panc-AdenoCa
2425a532-f562-423a-88f5-228642f53875	50	29.7796	Kidney-PapRCC
2439ec74-1713-4d47-a5d9-886f69dddcb6	72	231.443	Lymph-BNHL
2468e58c-c623-11e3-bf01-24c6515278c0	64	63.5226	Liver-HCC
248fd0ed-f14c-40b8-9f14-e9c7adf16e22	45	17.45	Thy-AdenoCa
24badf07-8615-48a3-8d6e-45c3d783f18d	77	92.5977	Lung-SCC
24f887e1-ce82-40f3-9674-11102bd076c0	65	46.3857	Kidney-ChRCC
25103371-28ac-4f43-b0e2-2d376d0dcb84	52	74.5369	Skin-Melanoma
25224aa0-cfdd-48ec-92e5-8f3992a3e574	68	233.153	Lung-SCC
252a1c43-f954-44d7-8e31-6bcd0157a05c	83	46.0967	Kidney-CCRCC
2564a262-03e8-467b-9ea2-f3ab38d75ae1	53	232.423	Panc-AdenoCa
2572b0bc-c622-11e3-bf01-24c6515278c0	66	66.884	Liver-HCC
2584b428-c623-11e3-bf01-24c6515278c0	60	75.2266	Biliary-AdenoCa
25bee010-cc99-4af0-ba2f-fe4dd308be33	42	54.1805	CNS-GBM
25c002f7-e972-421a-b32d-7dd675d81931	50		Prost-AdenoCa
25c32aca-6738-43ef-a103-243f2f9a3b43	57	170.683	Panc-AdenoCa
25c76a8f-77c0-4650-bddf-45ed0c10a2e6	58	69.073	Breast-AdenoCa
25c99312-bf63-4654-a73a-03c3c1cd50b6	66	97.6104	Eso-AdenoCa
25cf7449-8c5b-403e-aa75-e2af158598e8	59	158.02	Panc-AdenoCa
25e20393-752b-4796-9001-0e22ee04c586	30	59.7886	Skin-Melanoma
25e4cad7-2403-4992-9cbc-433574673549	69	60.6237	Breast-AdenoCa
25e68b09-7d62-4449-a14a-8d09edd96db6	3	5.20215	CNS-PiloAstro
25f07374-313a-4100-9a60-3d21d2988fca	71	335.556	Stomach-AdenoCa
25f73b03-4ba8-47ba-ad80-6ccb82105c98	77	111.442	Ovary-AdenoCa
2660825c-68f0-4631-948e-6da158edbe9e	64	34.541	Panc-Endocrine
267a9862-17bd-4056-ba4a-1f373736ffbb	58	44.1753	Kidney-CCRCC
26c301a6-a597-4c24-9f6c-2293e5ae41c7	59		Lymph-CLL
26de406e-c623-11e3-bf01-24c6515278c0	83	78.0763	Biliary-AdenoCa
274723ac-2bc1-4e2c-b31a-1907217b9f84	17	4.69426	Panc-Endocrine
27847313-3b1e-47f2-84f1-acadaf265cf3	12	26.6016	CNS-Medullo
278b2498-1d64-493b-ac43-3489ec86f313	59	79.3241	Lymph-CLL
2790b964-63e3-49aa-bf8c-9a00d3448c25	83	90.7467	Skin-Melanoma
27b56bf2-7a9d-4061-98d4-61fe2761578c	81	422.303	Eso-AdenoCa
27f87d1e-2c32-4beb-9677-62f7a286673d	52		Breast-AdenoCa
27fcccdc-c622-11e3-bf01-24c6515278c0	69	72.2189	Liver-HCC
280a069c-38e5-4300-a15c-2612301b70e3	50		Prost-AdenoCa
2828e5e6-c623-11e3-bf01-24c6515278c0	76	130.152	Liver-HCC
282b45ee-4af2-4c61-9acc-286eaf8d661a	65	153.26	Lymph-BNHL
28839c75-90a8-493f-b658-8c63e0ebd324	39		Skin-Melanoma
289790a5-77bd-49a9-a1ec-478a8ecacd7f	61		Prost-AdenoCa
28e81540-4744-4865-b627-c7c9d8a3c2b8	51	160.928	Eso-AdenoCa
28f41a20-b6d6-4ecc-888f-72f779ad9af7	57	56.0437	Panc-AdenoCa
28f8d45f-4763-472e-9c4d-6787ba00164b	4		Lymph-BNHL
29127cde-548f-4c42-96cf-6f0020c3db9a	62	26.0573	Panc-Endocrine
293a2f0a-4846-4c7c-b8b1-bb741c8d3275	66	223.738	Eso-AdenoCa
29548b5f-c88a-4908-8c46-e86483e75067	54	54.5902	Kidney-CCRCC
29578759-9ccb-4a24-b5b8-c45ebd4339d9	61	12.5668	Thy-AdenoCa
295aac88-c623-11e3-bf01-24c6515278c0	69	70.248	Liver-HCC
29a00d78-b9bb-4c6b-b142-d5b8bfa63455	69	148.044	Panc-AdenoCa
29b92b51-7ba3-42a9-97d3-6a9b5e43f928	67	107.879	Liver-HCC
29fc38aa-f367-46a3-a14d-a5f657ad0caa	71	84.4381	Head-SCC
2a5a5840-a834-47a1-b1f4-dc8fed620f5c	9		CNS-PiloAstro
2a7f6aac-8f94-4815-8b94-0ea7db71135c	61		Lymph-CLL
2a8d63eb-0174-4213-9214-413f391f512c	54	98.1598	Ovary-AdenoCa
2abe2e53-ad9b-4fbc-b9a7-93444f1bea87	42	127.425	CNS-Medullo
2aeaab9f-4459-4be8-91e7-e0746cbd671c	35		CNS-Oligo
2b000af3-2c9d-4eaa-af3f-8101b7425c37	37	45.6618	Breast-AdenoCa
2b02e3ad-4423-491e-993a-561e80dc7bcf	15	76.7668	Lymph-BNHL
2b142863-b963-4cc9-8f8f-c72503c93390	53	171.504	Bladder-TCC
2b36ac4b-eed3-4591-8b4f-b44049dfc5ed	17	42.9145	Lymph-BNHL
2b3837b3-ee29-4a08-848e-1206404da986	68	160.133	Panc-AdenoCa
2b40a733-7a63-4bb8-a953-95a4ee28f962	74	81.7056	Ovary-AdenoCa
2b41746a-95c0-4875-afb5-c6d3d3ad30d9	77		Eso-AdenoCa
2b4feb84-89e4-4c38-8561-5ffab02c8132	46	53.3222	Ovary-AdenoCa
2b54d668-7585-4bf4-9fdd-aea3c5cd4fa4	50		Prost-AdenoCa
2b569b88-c622-11e3-bf01-24c6515278c0	69	65.6318	Liver-HCC
2b6d4d66-7f0b-4bc0-b3d6-171956a937c5	40	146.856	Panc-AdenoCa
2b78de4e-4c8b-4adf-a058-3dae797e7881	71		Uterus-AdenoCa
2bd56bba-c623-11e3-bf01-24c6515278c0	62	37.3445	Liver-HCC
2bd9ccca-3fae-4b66-a762-6f30d6276222	55		Panc-AdenoCa
2bde43e2-fd4e-413e-adc7-c50bca75d358	65	189.195	Lung-AdenoCa
2bf5b018-9f19-4fbd-9e1f-7d958aabe5d1	60	108.924	Panc-AdenoCa
2bff30d5-be79-4686-8164-7a7d9619d3c0	75	63.6097	Liver-HCC
2c2e5f87-bd22-4a5e-be71-3bcc2aefaf74	6		CNS-PiloAstro
2c316b7e-6a82-4ba1-9f34-d8bfcf82d41e	39	261.513	Stomach-AdenoCa
2c3ada8b-9650-4859-9857-43209c0f7cea	57	147.194	Lymph-BNHL
2c48eefe-2a08-47bf-8e4d-cbaab6777150	53	73.5868	Panc-AdenoCa
2c581a74-7716-4c20-b366-a8e1d9a901f6	61	90.3418	Kidney-CCRCC
2c6f1862-bb82-4e7e-9cb3-338bdf022ff4	71	81.3943	Breast-AdenoCa
2c71d542-1653-4d97-8752-f2fd05c7e75d	53	270.437	CNS-GBM
2c9c50ff-01d9-4703-931b-04119178706f	60		Prost-AdenoCa
2c9dc04b-e9ec-4cf1-ab2c-a18edb30dd37	50	55.5539	Ovary-AdenoCa
2ccd028d-e7e0-4f77-a512-f658a31819a4	60	46.5857	Kidney-ChRCC
2cdc4cce-0877-4ec1-85f5-20c909912e65	72	426.111	ColoRect-AdenoCa
2d0e4b82-c623-11e3-bf01-24c6515278c0	68	65.082	Liver-HCC
2da2b745-068d-408c-9163-3b3a78d4aaed	61	46.9461	Breast-AdenoCa
2dd5eea1-42a1-4e8b-99ac-20399cc7e15c	57	27.1091	Thy-AdenoCa
2deb8f9a-9e0a-46d1-bcb5-902db3b5c8ac	59	90.7836	Kidney-PapRCC
2df02f2b-9f1c-4249-b3b4-b03079cd97d9	57		ColoRect-AdenoCa
2df17728-33e8-45ab-833b-ef68a5482daa	84	25.578	Lymph-CLL
2dfe70fd-2650-49c0-b6eb-67df585d063b	64	21.9338	Thy-AdenoCa
2e0bbaf6-c623-11e3-bf01-24c6515278c0	55	49.8155	Liver-HCC
2e43e0ca-54ea-482e-acf2-0048d9187a5c	82	188.927	Panc-AdenoCa
2e66eb75-097c-4ad8-b2b3-9f5849dfd02f	46	134.061	Stomach-AdenoCa
2e69c886-535b-4ff0-9236-abf6799acdbd	56	171.278	Eso-AdenoCa
2e76891c-b620-4cc0-9315-6f1217b09b1e	55		Skin-Melanoma
2e8ad1cd-d5d5-4bb4-8bbd-e9bef45088da	66	31.4701	Kidney-PapRCC
2ea2294d-fab9-43ae-a222-370487495b06	80		Prost-AdenoCa
2ecd8358-c622-11e3-bf01-24c6515278c0	69	83.0268	Liver-HCC
2f0a660c-ba3c-49bb-90f7-39b0034cea82	8	41.0012	Lymph-BNHL
2f149d78-c623-11e3-bf01-24c6515278c0	68	68.91	Liver-HCC
2f2eaecc-6509-423f-b63a-8c3bea1ba4a4	62	67.4586	Ovary-AdenoCa
2f79fe89-9d24-4fbe-ba5b-0ff6c3c4d663	50		Prost-AdenoCa
2fdab641-d73b-4f9a-aa4c-c1944f131a69	51	169.506	CNS-GBM
2fdfb06c-0d2f-4e1d-9756-bcb08a7f90af	61	173.886	Panc-AdenoCa
2fe2433b-9a55-431f-a869-2b5a63e8e8fc	68	164.556	Lung-SCC
301d6ce3-4099-4c1d-8e50-c04b7ce91450	63	226.451	Bladder-TCC
30376989-7edb-4863-9496-1789eccef8c4	9	18.4677	CNS-Medullo
304c3e10-583c-421d-ab01-15c937d5014a	61	83.1395	Prost-AdenoCa
305a5074-5384-45a0-985d-289b178d09f6	46		Liver-HCC
30600994-c1ec-44c9-a620-3f6c617eb928	64	86.3943	Skin-Melanoma
306ef5bc-97d0-4312-ae0e-343c4e31d869	69	113.363	Prost-AdenoCa
309f5324-5608-4f62-b744-5ab268b70927	71	75.7048	Lung-AdenoCa
30a8f292-c623-11e3-bf01-24c6515278c0	73	34.04	Liver-HCC
30b9ab02-60f2-4974-85a9-874f247ae932	59	420.62	Stomach-AdenoCa
30dbe353-86d5-40ed-84c2-dbddf7beb17b	41	16.7466	Breast-AdenoCa
3166f1ae-678d-42ae-9d44-d3d25d6860c7	4	17.3777	CNS-Medullo
3189bc97-afd8-4daf-80c9-2d78a08228d3	71		Panc-Endocrine
31bc44b9-35ff-43fd-8a01-a834f3b1ce46	65		Uterus-AdenoCa
31bcfd64-c622-11e3-bf01-24c6515278c0	46	41.5778	Liver-HCC
31c0c8f8-c623-11e3-bf01-24c6515278c0	70	61.5317	Liver-HCC
31c75873-abb4-4d88-9e2f-07497a6c892d	68	194.986	Panc-AdenoCa
31f02f48-44a4-445e-ac3d-e9bf3d8d25a2	59	357.772	ColoRect-AdenoCa
31f3ff14-7d74-447c-a5da-9ad8336c3f3f	87	326.146	Eso-AdenoCa
3232f77f-b745-4232-a802-6699b6356efd	61	66.3793	Kidney-CCRCC
324adcfa-3fba-45b9-99f0-9d41c0c54d79	1		CNS-Medullo
3269608c-5dd7-452a-976a-31ac971aac2f	36	160.144	Cervix-SCC
32a63b4f-3baa-4987-ad30-5bd0c0548088	6		CNS-Medullo
32be40fa-c623-11e3-bf01-24c6515278c0	55	44.5084	Liver-HCC
32d8c373-b5c8-420b-9808-8812b5501649	70		Prost-AdenoCa
32fa6457-c8bd-4d26-8106-925baf13df68	66	140.49	Panc-AdenoCa
33061bf5-9b99-4735-a810-f2d5eeef6873	70	121.74	Panc-AdenoCa
33070975-0f35-4518-9ffb-4c6170c32534	78	264.115	Panc-AdenoCa
335c721a-3653-471f-b0ec-6144fe868c6a	49		Myeloid-AML
33992441-4f34-42f2-ba87-6ddd227f2250	50	153.273	Eso-AdenoCa
339a2c94-55c9-4113-a706-b0971fa2784f	47		Prost-AdenoCa
33a8693c-c623-11e3-bf01-24c6515278c0	70	45.0594	Liver-HCC
33b7e799-ad10-498f-9948-8ce433311539	62	36.224	Kidney-PapRCC
33b99e90-741d-43f2-804b-75721199a0dc	20		Panc-Endocrine
33bcd589-80db-4a58-8f83-a48cb60e0fda	77		Panc-AdenoCa
33bf46dd-16b3-49c6-80d7-76caf27aa0f4	55		Kidney-CCRCC
33ea81f2-db2c-4567-bd7b-4cb9aadfef88	45	52.5973	Ovary-AdenoCa
34030a28-c622-11e3-bf01-24c6515278c0	63	56.6833	Liver-HCC
3433b1f3-59d1-4ac2-9bbf-e0c4042b4ddc	53	43.9862	Skin-Melanoma
343fcbc2-f30c-4ffa-a0b3-f5bb21e5e70b	75	76.3406	Liver-HCC
345a06d6-fa5c-4674-a847-88a6b537cf3c	42	16.0672	Kidney-ChRCC
34739bd6-b3be-441d-8cdb-e4233bf14080	72	27.9323	Kidney-ChRCC
34881c6b-f59f-42c0-9f29-9c5c47262ae6	77	172.194	Lung-SCC
34a445c2-1eb4-4a9f-8838-cddc2f82aae4	58	289.089	Stomach-AdenoCa
34ab4c57-5240-4af7-a329-a5ab55934fd4	62		Kidney-CCRCC
34b0c838-bf6c-4d0f-8cd2-d2928adbb539	9	28.3286	CNS-Medullo
34c24482-c623-11e3-bf01-24c6515278c0	68	62.9503	Liver-HCC
34d7b6cc-cfcf-4178-b075-f4d129ab18f7	32		Head-SCC
351db483-a70e-496d-b70a-7449875121ee	80	38.6157	Skin-Melanoma
352fbbb4-88a5-4354-b1fa-3a01da3fbfa7	58	26.3626	Liver-HCC
35553150-e4ef-4539-b220-259f2d634bd7	58		Prost-AdenoCa
3585e133-b3c1-4d90-b5f2-2b867e0ae0ec	64	88.0011	Breast-AdenoCa
35a74e53-16ff-4764-8397-6a9b02dfe733	58	54.5506	Skin-Melanoma
35b951c0-edb0-47c4-9076-ede346ea7cb1	23	106.649	CNS-Medullo
35c797fd-ca81-4cef-b6c4-7e3776f661b3	55.9671	38.5433	SoftTissue-Liposarc
35cca3b8-c623-11e3-bf01-24c6515278c0	75	55.2462	Liver-HCC
35ceba07-0759-4fbe-b076-af821a528cf0	50	112.256	Ovary-AdenoCa
35dc84c1-476c-4d48-ae23-622bf6e043ac	56	343.025	Eso-AdenoCa
35e33a7a-c622-11e3-bf01-24c6515278c0	47	58.8687	Liver-HCC
35eb6ecf-9514-4416-94b1-02200c0a1571	75		Eso-AdenoCa
35f82a33-bde2-47e2-8aba-ff1fd5920219	66	54.9374	Liver-HCC
36160be6-368f-4cdb-b1ee-9ed5b64462fa	1		CNS-PiloAstro
363d3a59-dce3-408d-a736-5c29ba9f9b6d	14	10.4901	CNS-PiloAstro
36680797-36de-413d-b2a1-8804ac1705e9	61	205.902	Eso-AdenoCa
367fdef3-d7af-4996-932f-cc5087e843dc	68	45.6066	Lymph-CLL
368e592d-260c-4f58-81c4-a9f1e6177a4b	76		Panc-AdenoCa
36962459-e81f-4b8c-a08d-df60ef3283a3	59		Prost-AdenoCa
369c06f2-8904-49cb-99d1-dd297ed0cd0c	70	140.009	Lung-SCC
36d1a85e-a09b-4537-86e0-eaf1eb03aed8	50	74.2921	Breast-AdenoCa
36d9c1aa-c623-11e3-bf01-24c6515278c0	60	66.1597	Liver-HCC
36e1d9cc-32ec-4a0a-8fb1-c46f058a6fb8	79	67.5209	Liver-HCC
371235d9-55b8-40a7-8cd6-baa7c2ad0493	58	341.721	Eso-AdenoCa
3728982b-4547-4249-bd42-72a91d3fda8c	45	9.14703	Panc-Endocrine
374cbd87-428e-4509-85c1-b7d3302c30a0	62	369.023	CNS-GBM
37c913e6-9ce5-4338-8849-b5bf7862d36a	8	18.7801	CNS-Medullo
37d0cf1b-1743-4852-8073-372b16b5c17d	60	150.238	Lung-AdenoCa
37e5d47b-851b-47de-ba6a-fd2835644011	36		Stomach-AdenoCa
380593d8-c623-11e3-bf01-24c6515278c0	70	82.9591	Liver-HCC
384ef419-ee94-4563-9237-236fddeb4b64	72	234.102	Eso-AdenoCa
3869ff3f-21b9-4817-8ff4-83c6fc75ab11	49	86.6097	Skin-Melanoma
387c6519-6529-4074-a5ab-00f8052a5732	47	188.022	Lung-SCC
388a8875-c3f5-494e-8456-28be8d3626e1	78		Stomach-AdenoCa
38d8e626-c622-11e3-bf01-24c6515278c0	61	56.6204	Liver-HCC
3914c02e-44ad-4c96-8464-61aa95b42c49	47	353.984	CNS-GBM
391a949d-217a-472c-a6d4-80e548039684	5	42.8099	CNS-Medullo
3933c60d-73d6-4f74-ae02-fd545fc1f092	81		Panc-AdenoCa
3935af50-d992-4430-9909-e688347aead9	7		CNS-PiloAstro
39458b0e-c623-11e3-bf01-24c6515278c0	59		Biliary-AdenoCa
39520be3-a2af-4189-acf4-9d239363333a	65	294.28	CNS-GBM
39a5d94d-e8c8-4057-be96-362ffbafb94d	50		Lymph-CLL
39aee9fc-fa27-4b71-b9e8-43ff34bd3930	75	61.4198	Prost-AdenoCa
39c476fd-273b-4136-874c-53352f1be008	23	39.2307	Skin-Melanoma
39c55051-e1bc-4081-962a-17205645de45	61	32.2954	Kidney-CCRCC
39c6c3b3-4683-4d11-984c-ed589188da65	86	251.515	Panc-AdenoCa
39d38c06-3779-4ca4-b103-1d096f93dae8	59	192.208	Panc-AdenoCa
39e32615-0160-4f13-b330-50748f5d87ed	50	62.0968	Prost-AdenoCa
3a18aa52-b6e2-4d03-ad05-ef99d653f0e0	74		Eso-AdenoCa
3a49a936-c623-11e3-bf01-24c6515278c0	62	54.311	Liver-HCC
3a551616-4840-4111-a8c5-b4aa773d82c2	49		Eso-AdenoCa
3a5eaed6-fcfd-437a-b61c-fd3725c64717	75	79.8885	Ovary-AdenoCa
3a6bce45-0431-49d8-82df-b1d9a738e5a6	75	96.3598	Ovary-AdenoCa
3a81f733-b3a3-4578-b925-a663612bc92c	31	35.1032	CNS-Oligo
3ace181a-23bd-424e-a87e-e0c01a2a2cb8	51	15.9831	Kidney-ChRCC
3ad44032-01fb-4f84-b880-f01bb13a4359	44	16.8267	Panc-Endocrine
3ae3ce4a-54ec-4c3b-83f2-845696ea0fa1	36	7.40258	Panc-Endocrine
3afae3fb-2d87-4724-a589-d31cce1f4c28	47	18.626	Kidney-CCRCC
3afb3f57-545a-4ed5-9461-2fcb28d89399	52		Kidney-CCRCC
3b02a7a7-e5bc-4e77-b691-521603630b00	65		Liver-HCC
3b20d548-2a7d-4031-85a1-425ca7201d7a	77		Lung-AdenoCa
3b41cb48-c623-11e3-bf01-24c6515278c0	37	54.5745	Liver-HCC
3b4ff158-c6d8-4a26-9568-0634ddb4a609	8		CNS-PiloAstro
3b526846-72d6-4e10-b7cd-8cdb45a92a1c	78	107.249	Panc-AdenoCa
3b55c58d-f95a-4a1d-9aa1-8d2c026656a9	74	111.008	Lymph-BNHL
3b590d75-ccfb-4da8-a2e9-10fb07e02cea	50	364.302	Eso-AdenoCa
3b7810f7-f8ff-4d62-b766-3ba06170194c	61		Kidney-CCRCC
3b8ab548-6669-4142-9612-cafded0d7a23	49		Prost-AdenoCa
3bacc189-01b8-46cc-a442-f393c0f428c6	61	87.0927	Liver-HCC
3baecfba-6977-4374-8bc9-22240abad9b5	9	4.72976	CNS-PiloAstro
3bb25b72-ceb1-4169-891e-339f22cb0f03	64	40.4563	Panc-Endocrine
3bb4c27b-4d0d-4d13-b910-41a9ebf95880	79		Eso-AdenoCa
3bfbc33d-804b-4bb3-97ac-97563d77b13d	62	186.704	Panc-AdenoCa
3c019b2f-52ec-40a8-99b5-98c1423ce627	65	561.078	ColoRect-AdenoCa
3c2b1509-1eb9-4b79-9569-57810f291499	66	119.765	Ovary-AdenoCa
3c30b10e-c623-11e3-bf01-24c6515278c0	63	51.5145	Liver-HCC
3c78970e-c622-11e3-bf01-24c6515278c0	63		Liver-HCC
3c86ba21-7b11-4ec7-9d20-a2325197c676	76		Panc-AdenoCa
3c92c0e9-68e0-4354-8ed1-b6506878145d	49	48.4203	Prost-AdenoCa
3c963890-6e79-4b16-a4aa-bac04938b4d7	52.2601	61.8612	SoftTissue-Liposarc
3d400522-c623-11e3-bf01-24c6515278c0	73	66.4576	Liver-HCC
3d477ac1-3bdf-4410-9594-1a3a1412c6ae	43		CNS-Oligo
3da169e8-844a-4eee-b794-a2eb81db779a	63	136.78	Eso-AdenoCa
3db3b7b1-da1d-4b9c-a92a-c60fecf4328c	74	340.038	Stomach-AdenoCa
3db6e6cc-1a06-49b9-834e-b6611cde4c4b	51.2553	34.2347	SoftTissue-Liposarc
3de261ea-6478-4f96-8ca1-30be130e945f	52	35.5206	Lymph-CLL
3e012b50-06d1-4120-971b-5e54139b00ee	41		Lymph-BNHL
3e1180a5-149c-4e6c-9a29-696e3ba567e3	32	143.339	CNS-Medullo
3e2a85d0-c622-11e3-bf01-24c6515278c0	63	30.6113	Liver-HCC
3e4d0e50-8cf4-4eb0-a00a-ccf0484ecc2f	64	152.315	Panc-AdenoCa
3e604a1c-b95f-44ff-9723-e2fac845da3b	62	279.924	Head-SCC
3e68233a-c623-11e3-bf01-24c6515278c0	79	69.1452	Liver-HCC
3e6a17f9-c249-41b6-ba49-55aaa39d21c5	60	182.794	Eso-AdenoCa
3e7a30e6-2202-40bd-bfc1-0383604050da	49	38.7167	Prost-AdenoCa
3e7ccab5-5b1d-4147-b907-77cab8f0837e	75	181.2	Lymph-BNHL
3e86e68b-d083-4450-b056-4cd0f8d4a084	57		Prost-AdenoCa
3e8a2c90-e747-4a22-bc9e-0b062479fec2	57		Lymph-CLL
3e94aa64-7dd3-4d63-a5de-b4050d3dfafa	47	83.6387	Lymph-BNHL
3ed783cf-2248-44a1-a2a2-d6b6519b91ef	66	183.304	Panc-AdenoCa
3ee54a3c-69ba-479a-b1fe-79917e1b6dd5	53		Lymph-CLL
3f039593-91d1-43cb-a06b-41e92f7e8d20	50	19.8503	Thy-AdenoCa
3f2ecbcd-5c9e-4d57-8aa5-962e2e86a83c	77	47.4922	Skin-Melanoma
3f3aff50-d71b-44af-85d4-f81e813ea420	9	14.6279	CNS-Medullo
3f72f750-5666-44e7-acaf-a912d89475be	64	59.121	Lymph-CLL
3f98d326-5676-4257-9af8-0a5f5d3c2527	51	45.1889	Skin-Melanoma
3f99ae0e-c623-11e3-bf01-24c6515278c0	76	72.9268	Liver-HCC
3faeb03e-c622-11e3-bf01-24c6515278c0	74	82.6398	Liver-HCC
3fb8f017-576f-4901-b8bf-3a58e5d43de3	69		Panc-AdenoCa
3fba4880-cb7b-4ac5-ab5f-728614faa1ea	79	224.357	Panc-AdenoCa
3feac02a-c99f-4dd9-9eff-e4f5e87f7dc5	51	37.229	Kidney-CCRCC
4019c219-c51e-479f-8a9d-cfa6816ed696	82	606.572	ColoRect-AdenoCa
40378b7a-a65d-4510-aaba-a34c4058fac7	84	179.256	Panc-AdenoCa
408ed640-75f6-4346-bdd0-3b93c51adae5	54.4914	24.3898	SoftTissue-Leiomyo
40b1e928-c623-11e3-bf01-24c6515278c0	76	81.6287	Liver-HCC
41027c0b-85af-4c78-bba0-0da63cd75fa9	71		Prost-AdenoCa
41840dc1-5ea2-4f01-a0d4-8b65add641c8	45	46.2544	Liver-HCC
418a3dec-96ff-4719-becb-e1a8260cce2f	69	222.784	Bladder-TCC
418e916b-7a4e-4fab-8616-15dcec4d79f8	46	92.6964	Breast-AdenoCa
41a7b031-d928-4a1f-891b-82fb3f6d548f	68	66.0717	Skin-Melanoma
41c565a9-d44a-447f-85c0-98f23bfee1b3	48	103.249	Prost-AdenoCa
41d50a3c-49fc-4d8a-9c25-bbbcd3a5da6f	59	215.483	CNS-GBM
41dba8d1-8aad-474c-a82b-20b28ab818bd	73	152.914	Lymph-BNHL
41de507a-c623-11e3-bf01-24c6515278c0	69	48.5585	Liver-HCC
41f140b8-72b9-4ae3-8b25-6144d9f94d0f	34	46.8506	Breast-AdenoCa
42465bbd-289b-4e96-98fe-76809c5e1520	73	94.1422	Ovary-AdenoCa
4255582e-c622-11e3-bf01-24c6515278c0	58		Liver-HCC
42629ae0-9410-4fac-8df1-2c276467deb5	72	322.141	Eso-AdenoCa
4283773c-c04b-4f33-a398-f3566f6d293a	67	249.395	Eso-AdenoCa
428c100f-d7d0-4860-a8fc-2bae6a4bba95	63	331.039	ColoRect-AdenoCa
429aad6f-816d-4739-baa3-b0ebf2fcd501	44		Stomach-AdenoCa
42a548f0-d86a-4273-8bda-be0fe6a53b20	66		Prost-AdenoCa
42af8f74-fd4b-486d-bc11-db53cc471d62	50	85.0996	Ovary-AdenoCa
42d20028-0ddc-4dac-9f05-d674f8915f21	58		ColoRect-AdenoCa
42de1441-6f3c-4b4d-b8b8-ad91e4b1dbe2	71		Uterus-AdenoCa
42e92d78-c623-11e3-bf01-24c6515278c0	77	77.1339	Liver-HCC
42f00950-09c9-461a-8423-d5b04a96af10	65		Panc-AdenoCa
42f88b95-fa12-47c7-93f1-cf72f207291c	52	31.4818	Kidney-PapRCC
43206cb7-787d-4f68-8019-55e8585c4b4d	50		Liver-HCC
436af904-65b2-4196-ad8c-a4e98081ee41	3	18.0752	CNS-Medullo
43aa4123-0fe2-4071-8a81-cbdd0410b917	53	114.174	Lung-SCC
43b675e0-22e0-42d6-a060-afc93e22ac95	61		Prost-AdenoCa
43be43cb-a367-4a74-94e4-973acafcf576	34	149.706	Cervix-SCC
43bf37e0-3dbc-4360-818c-fc1356d77495	12	5.40391	CNS-PiloAstro
43d630aa-3890-401c-bf56-e3a9f325734f	57	36.0117	Lymph-CLL
43dadc68-c623-11e3-bf01-24c6515278c0	66	39.3591	Liver-HCC
43f7a2e0-fec9-4e43-872d-18c6c946fa17	53	73.6378	Breast-AdenoCa
44083f54-0953-48e3-a704-11ad0988ad2e	63		Prost-AdenoCa
441d2f21-b448-4fc8-8c54-9b85aca56237	55	202.149	Panc-AdenoCa
44406493-37f4-48c7-961b-8714be50773a	56	10.7407	Panc-Endocrine
446437de-c622-11e3-bf01-24c6515278c0	81	81.3229	Liver-HCC
448af8b4-e071-48b0-a65b-b4ad17afdc0c	58	155.586	Lung-SCC
448fe471-3f4e-4dc8-a4e0-6f147dc93abe	79	264.325	Bladder-TCC
44e4f08a-c623-11e3-bf01-24c6515278c0	74	65.633	Liver-HCC
44eebc04-c027-45ae-beca-c4012b494f29	74	74.2507	Ovary-AdenoCa
4508ce0a-5a2e-4502-98e9-2fd76c4eebef	40	51.8641	Prost-AdenoCa
450e8eba-a3a9-4dcb-b423-e33dfcd5c34e	60	50.7511	Skin-Melanoma
45348eff-4b09-4776-825e-b18de9dba937	69	48.9724	Kidney-CCRCC
45614404-2149-4468-848c-0796e3757d62	5	9.25359	CNS-Medullo
45a7949d-e63f-4956-866c-df51257032de	54		Bladder-TCC
45aedf22-c622-11e3-bf01-24c6515278c0	73	87.0516	Liver-HCC
45d0ccb2-641f-4348-b3a8-61f4113cd85b	56	91.7796	Prost-AdenoCa
45e16b70-c3ec-493e-86d1-505ffdf5056c	54	259.382	Lung-SCC
460f7427-ebcf-404b-9e9e-e0278d0bca95	82	209.057	Uterus-AdenoCa
461df2ae-fcf1-4b93-be0a-c14954fe7c42	55	311.001	Lymph-BNHL
4624fd20-e2ad-4826-b606-a694b04e1076	68	61.092	Liver-HCC
463bf060-8ba6-4a73-8173-172025f7b527	70	58.1168	Liver-HCC
4652ae03-b096-42d0-bdfa-3f6281d4f023	58	208.089	Panc-AdenoCa
46693a2b-5105-4770-a9e1-031dfedeb694	72	129.897	Lung-AdenoCa
4679f37a-4f09-449b-a1d8-1f02847996da	52	59.6269	Ovary-AdenoCa
467ef778-f481-44f3-9768-b9900252d2ba	45	71.8536	Breast-AdenoCa
468083cb-95c3-47c1-9d96-79bcf7bf3f26	70	91.4309	Liver-HCC
469eddf2-6e02-46bf-820f-6296a2b776e2	47		Head-SCC
46d35b82-e1b7-4d35-be5e-3a70fd47e421	76	356.26	Head-SCC
46e166fe-3b20-49ad-98db-42c854c61c93	51		Panc-AdenoCa
46e503ae-461d-443a-869b-f261c5570de1	5		CNS-PiloAstro
46f19b5c-3eba-4b23-a1ab-9748090ca4e5	72	86.1802	Ovary-AdenoCa
47050918-c623-11e3-bf01-24c6515278c0	49	64.4082	Liver-HCC
4729fe4b-c1ac-489b-a67e-91e5c5e3ff8c	69	10.2218	Kidney-ChRCC
47312f61-5ef4-4f25-9320-8fbb4758790e	73		Breast-AdenoCa
473fe833-fcc6-485e-93d2-95e662c3ef53	18	3.54958	Thy-AdenoCa
475bca00-9089-4f50-8638-4e5e8aca6dcd	58		Prost-AdenoCa
47874ff4-0b1c-4a31-9192-2a10e93ce9a1	81		Eso-AdenoCa
47b5d831-5287-4f62-b17a-6e5eff2e4184	40	78.5513	Breast-LobularCa
47d77750-c622-11e3-bf01-24c6515278c0	74		Liver-HCC
47e5ff56-9534-4fcf-a593-33027e877f93	67	73.7614	Liver-HCC
4808f9e1-452d-45eb-9b87-2f87c67d3452	68	75.5018	Lymph-CLL
4838b5a9-968c-4178-bffb-3fafe1f6dc09	79	184.327	Bladder-TCC
483bb781-0179-42e1-bf9c-487b240769b8	71	29.0961	Kidney-PapRCC
484a41c8-fcaf-488d-97dc-bfe6a4b88a95	52	86.1676	Liver-HCC
4853fd17-7214-4f0c-984b-1be0346ca4ab	32	65.4881	CNS-Oligo
48624a82-c623-11e3-bf01-24c6515278c0	62	127.294	Liver-HCC
48a0da38-8147-40fe-b683-3f070413a792	67	420.398	Eso-AdenoCa
48b15122-b1e9-4c30-8fc5-70a07686779a	53	22.4405	Panc-Endocrine
48c33a30-557b-4ecf-8066-5b4b068b5e3a	44		Prost-AdenoCa
48f68f73-3ac0-44ac-ba12-b8889fcb7f38	56	161.007	Lung-SCC
48fadd0f-6561-4294-bff4-d5e4f7dfe79f	22		CNS-Medullo
4904d56f-0fe7-4482-8f6d-9e54d261f399	80	74.1138	Liver-HCC
492694a7-bb41-4128-a909-c424e7fc0c9e	3		CNS-Medullo
492b4e58-12e2-47b2-bd47-28f8607072fa	55	536.262	ColoRect-AdenoCa
493e7008-551c-4c0e-b567-a0f31868629e	62	103.778	Uterus-AdenoCa
494701ce-05d4-440b-a65e-d925902b9d42	51	40.0815	Kidney-CCRCC
49795e42-c623-11e3-bf01-24c6515278c0	81	73.7216	Liver-HCC
498ecf81-921d-4df9-a6a4-a625f484e823	69		Stomach-AdenoCa
49900a43-d42e-4052-a8cb-1563b82ad0a0	3		CNS-PiloAstro
49ad3c8d-88cd-43cd-a273-1623fe2aec0b	60	42.6545	Kidney-CCRCC
49b26ab5-2ca9-49b1-ae83-573fa41af2cd	2		CNS-PiloAstro
49dec0c2-8e75-4f44-a253-82b2ea605890	70	167.974	Lung-AdenoCa
49fa7e44-c86f-4b1f-8849-e5fe5b9de734	49	135.248	CNS-Medullo
4a1ad661-f6ae-44e8-b50b-72ff658ff22b	58	174.247	CNS-GBM
4a35b01f-5e19-4673-abea-d87fd1d605d0	14	20.7692	CNS-PiloAstro
4a4309b0-2aca-4d6a-ac50-039b28406bba	70	168.054	Lymph-BNHL
4a4e0397-8702-46ef-aaa8-3980f03a40bf	78		Panc-AdenoCa
4a698352-25e6-4137-bef8-b6520d5b1b95	3	10.5022	CNS-Medullo
4a703d3e-c623-11e3-bf01-24c6515278c0	72		Liver-HCC
4a88981e-e409-440f-9bf0-71ca1bab8b4e	79	216.141	Panc-AdenoCa
4aa7eabc-0419-4897-b7af-5dcccfd6ac2f	45		Panc-AdenoCa
4adc846a-42cb-4ebd-a954-e31eb29d7572	46	270.935	Lymph-BNHL
4b44b313-6f74-4233-bec4-7e41c91c77f1	51	85.5039	Prost-AdenoCa
4b5d9d8c-ff95-45f4-9287-2804e8a98ade	61	56.312	Panc-Endocrine
4b7a704b-e516-4275-be11-45cc935237e2	46	26.0924	Lymph-CLL
4b8943be-c623-11e3-bf01-24c6515278c0	70	73.9211	Liver-HCC
4b8c6b0c-0d0c-4834-a2f3-691e0919b902	49	51.0747	Lymph-CLL
4b91ece6-c9b2-4889-b18c-c63eb58eb061	56		Lymph-CLL
4bae2f08-da75-4991-acb8-5ba9912f9131	55	15.0769	Thy-AdenoCa
4c027164-12de-456f-b933-6bc91f70b46f	81	219.027	Panc-AdenoCa
4c183106-c622-11e3-bf01-24c6515278c0	61	49.271	Liver-HCC
4c2ad4a0-5d57-4e27-9f35-058b2f205f50	68	207.209	Lung-SCC
4c3840df-9824-40db-879e-6d24adc8c155	73	178.68	Lung-SCC
4c3eda94-56f4-46d3-8c88-50d476e773f6	68	13.0443	Liver-HCC
4c3f733d-5fd5-4f67-af5f-8c36c5b37be2	7		CNS-Medullo
4c4aa1b1-fda3-4c5b-b588-68aa727500ad	76		Panc-AdenoCa
4c5228b5-bf31-4abd-a47c-d088e16dba13	66	64.4986	Prost-AdenoCa
4c59fb2d-21b6-4b09-8174-6102de736e4d	78.5544	111.118	SoftTissue-Liposarc
4c755527-3b5d-4d36-822d-990aa1003d6a	50		Prost-AdenoCa
4c8afa82-c623-11e3-bf01-24c6515278c0	67	66.4151	Liver-HCC
4cbe411b-b05e-46bd-bea8-126289a0866c	77	219.732	Panc-AdenoCa
4ceeb025-2f16-4f80-b9b4-0151346349c6	46	34.947	Myeloid-AML
4cfb0aee-6661-478a-8694-9d8ba15e46b7	55	458.601	ColoRect-AdenoCa
4cff8590-559e-4204-8635-96e11bfeda68	75	41.0392	Liver-HCC
4d121008-0987-4142-a2b8-7dac58f3110a	3	12.7144	CNS-Medullo
4d1a4587-adb4-4a65-943e-f19efe8de142	10	42.3913	Lymph-BNHL
4d409156-3a36-4c63-9ad6-b6af34f27b06	63	84.6764	Breast-AdenoCa
4d4eff82-ede0-47f1-b49a-ada025952114	58.6338	56.8715	SoftTissue-Leiomyo
4d690424-b015-46ae-885d-aa6d9031f66f	22	50.6351	CNS-Medullo
4d6bb438-86f0-4414-962f-2b1cebee4524	7	12.5247	CNS-Medullo
4d72d06d-b6af-4294-9eef-6e61e067761f	67	155.709	Lymph-BNHL
4d7f2c74-862b-4aad-98e1-fa831f14a905	43	108.449	CNS-GBM
4daa2708-d0db-40fe-a07a-763f003adcae	6	30.1579	CNS-Medullo
4dac9498-c623-11e3-bf01-24c6515278c0	68	66.1335	Liver-HCC
4db9e471-0068-4ec6-9bcb-33ef5fdec33e	73	217.717	Panc-AdenoCa
4dc9b032-7f7b-486d-a12b-8461af89501d	59	49.9998	Stomach-AdenoCa
4de7441f-a609-4a75-9fe7-17a647079ac1	4		Lymph-BNHL
4e7cdeda-6dc1-4f17-b853-72a68e5aa7e1	79	419.724	Lymph-BNHL
4e7e6e1f-c648-446f-bdf6-0b1fcc6dfa83	62	109.792	Lymph-BNHL
4e8396f7-9506-4401-96b6-bb2e89557d59	63	51.5436	Skin-Melanoma
4e84eed6-82a8-4e91-b0fd-61ec6ef69ce9	84		Breast-AdenoCa
4e913899-eeb8-4630-ba9d-41a81ced8069	54	87.168	Ovary-AdenoCa
4eac784b-084a-4106-9a76-2d9fbec57033	63		Prost-AdenoCa
4ecbfd89-393f-4126-aa1c-951a2c23ef89	56	15.125	Kidney-ChRCC
4ed52e0c-c623-11e3-bf01-24c6515278c0	56	29.5766	Liver-HCC
4ef20a13-f107-4654-adca-fc60b8f5be47	49	157.136	Biliary-AdenoCa
4f1fc78e-733d-4c6e-86b2-dbe1f98c141d	68		Liver-HCC
4f3c2c94-fa7f-4945-9dff-e4d4dac95f56		26.0518	CNS-Medullo
4f6f48bc-c622-11e3-bf01-24c6515278c0	78	71.3429	Liver-HCC
4fdc8980-c623-11e3-bf01-24c6515278c0	62	73.153	Liver-HCC
50203cff-83f8-4884-8346-b91ef717d00e	61	21.8103	Kidney-CCRCC
5042b417-d14e-42bb-b6f3-de303346a252	62		Liver-HCC
5046f1b4-9d95-4841-ba30-691fa44719a2	67	181.536	Head-SCC
504cdfc5-6721-43ef-b31e-fdf52f0cd9cd	62	126.735	Ovary-AdenoCa
504d4cb0-d2dd-420d-82e6-9ec14434a0fc	54	186.889	Lung-SCC
50515723-b495-42a9-8750-e3da288bf6a3	57	33.4991	Kidney-CCRCC
507620ef-f0fc-4ac3-a7c0-ea2e36c40f77	52	43.2947	Skin-Melanoma
50a5970d-a0cb-4251-8ab0-74ad0e94be9a	50	32.8069	Kidney-CCRCC
50b61288-1412-4104-92e6-8b1a359ef399	58	49.4907	Liver-HCC
50e3a421-9741-4cd8-911b-0f47ca518b6a	53		Biliary-AdenoCa
50eb58ba-c623-11e3-bf01-24c6515278c0	56	65.2656	Liver-HCC
50ee360c-e3df-4888-9999-ebb88e271d08	76	48.5455	Liver-HCC
50f4d836-79a9-4bc7-a63a-7aa29e41d418	75		Lymph-CLL
51206157-94cc-4702-8247-c98283b487aa	73	52.4475	Kidney-CCRCC
513bafce-375c-49b0-ae75-6c607abd05d8	78	47.4182	Lymph-CLL
51458c86-0fdd-470e-b059-1ffbffc92a7f	83	154.477	Panc-AdenoCa
5174f450-0bf7-4237-a53e-844064f0e701	38	21.477	Panc-Endocrine
51800588-c622-11e3-bf01-24c6515278c0	58	44.7308	Liver-HCC
5187e77d-f412-4303-8049-11d1aa1a0235	50		Panc-AdenoCa
51893d3f-e7f3-43f9-9fd0-c0f25ae96804	16		Skin-Melanoma
518d6c1b-8234-40be-9560-6d383d5866fa	14		CNS-Medullo
5193a482-6ed9-4504-bd7c-c8b9e4103577	59	351.515	Head-SCC
51adf6cf-f422-4d7e-aa46-cc9bf0ef8693	48	102.009	Prost-AdenoCa
51b25b37-f75c-4380-a0f6-5273e0b7ee33	51	71.0264	Ovary-AdenoCa
51dd1a39-7349-442c-b7e1-7850fb800569	5	7.01286	CNS-Medullo
51e5a835-eb48-4640-87d0-f40f5e2bff18	46		Kidney-CCRCC
520b8ab2-c623-11e3-bf01-24c6515278c0	83	70.8752	Liver-HCC
522dc834-8367-4f49-b93b-fcba91a2de7e	67.5236	41.3462	SoftTissue-Leiomyo
524bbd14-1e1f-479b-9a71-d27fce32d8bc	61	32.5481	Skin-Melanoma
5255d645-d3d2-422e-8449-046cd21f4935	74	154.303	Panc-AdenoCa
52910a60-bb15-4ba5-9d09-50d8ee6a445b		85.7875	Lung-AdenoCa
52d8ccfc-c623-11e3-bf01-24c6515278c0	83	77.0002	Liver-HCC
52f2d49e-f24d-41d2-9f73-33bd1cc51bba	5		CNS-PiloAstro
52f43b72-15ea-40a0-a3b4-4bf22bc0bf25	69	148.587	Panc-AdenoCa
5310f698-d31a-4628-84b4-dc9ac29722a5	77	70.4772	Skin-Melanoma
532259b8-c622-11e3-bf01-24c6515278c0	73	107.061	Liver-HCC
532bec86-b8d3-41a1-ba17-913a7d378f66	77		Eso-AdenoCa
534d941c-ec2d-47eb-b2dc-d3f856d0b151	9		CNS-PiloAstro
53534b3c-cd15-4d68-a9b1-6902bb234c45	70	290.511	Panc-AdenoCa
537cccf2-fb25-448b-813e-ca5d5642b910	66		Lymph-CLL
53ac794d-1067-43e0-8dc0-43b131f43ec5	6		CNS-PiloAstro
53bb7112-3e38-45fe-a9c4-1b0871babf4a	70	186.554	Lung-AdenoCa
53bcbb68-addd-47fc-9910-cd1d3f38197d	69	78.3717	Ovary-AdenoCa
53d32d8b-5649-42b0-8c52-2c39af2a961b	66	119.093	Lung-AdenoCa
53dec97d-0464-4ffd-8e2e-95b2b9a03af0	52	376.393	CNS-GBM
53df19a8-c623-11e3-bf01-24c6515278c0	62	74.3709	Liver-HCC
53e6a756-bdcc-4217-afe7-27d776159544	65	56.6357	Panc-AdenoCa
54195db3-94a9-4538-8bb8-9953d936acd4	42		Panc-AdenoCa
54319e3d-c28f-4ba1-9c87-299d303e4de3	47	48.4877	Prost-AdenoCa
54354d24-c622-11e3-bf01-24c6515278c0	79	87.8486	Liver-HCC
54426b1a-e0d3-4d8e-9e81-2d8e6b153b22	45	9.21228	Thy-AdenoCa
546b97b0-ab82-42a1-bbd2-241523278ec3	49	7.35466	Thy-AdenoCa
546b982f-60d9-43df-9761-09369afbee2d	77	67.9615	Breast-AdenoCa
54842328-9432-4820-8976-7964bf9bf147	53	71.378	Kidney-CCRCC
54a77010-2f16-4da9-8ca0-746a51801a00	36	78.7146	Skin-Melanoma
54cfd4b0-c623-11e3-bf01-24c6515278c0	63	64.9842	Liver-HCC
54e78de0-d357-4125-a904-ab35e461572b	62	103.335	Head-SCC
551d5082-ab6a-4674-af0d-ce408f589949	71	49.0646	Prost-AdenoCa
5533240d-8fed-440d-b781-6092785a77ce	69	68.7389	Ovary-AdenoCa
55345803-83d4-4fdb-b0ee-328753801da1	69	708.505	ColoRect-AdenoCa
554b9439-7e11-43ec-8bc3-448c59100b9e	71	104.045	Uterus-AdenoCa
558239c7-a160-4228-8fdf-a0a1d2f62133	40		Liver-HCC
559c30f2-8ae7-43c8-819c-800261065e06	59	43.8196	Panc-Endocrine
55ada396-0878-4724-8ebe-00da367eed3d	72	127.158	Uterus-AdenoCa
55c75a2a-f3d2-4469-9d23-604cf539d548	19	32.7349	CNS-Medullo
55c82198-5be6-4cc5-b5b3-b707af234107	58	27.9791	Lymph-CLL
55e520f4-0e4b-41a2-9951-c4e9f323100b	48		Stomach-AdenoCa
55e5497a-c623-11e3-bf01-24c6515278c0	75	92.1574	Liver-HCC
561fd34c-7c7d-4df0-bbfc-3d31147ca562	56		Skin-Melanoma
56425c2e-6bbf-4b20-ba07-79a526dd4603	39	4.45773	Panc-Endocrine
5650dc4e-8bce-4716-9199-cd5750d7a888	63	138.901	Panc-AdenoCa
565e656c-d5e3-4fe4-a10c-2e9ca1e498b5	57		Thy-AdenoCa
56681386-d407-4f53-ae4f-6c04437652f7	54.2505	58.0854	SoftTissue-Leiomyo
569393c8-e2fe-4580-a45b-81f1b1e01135	65	228.663	Eso-AdenoCa
569ff1b4-de87-4309-8484-80549aaf9485	62		Panc-AdenoCa
56c846d6-c622-11e3-bf01-24c6515278c0	61		Liver-HCC
56cc8740-b132-4cbc-b513-f0b5b2305ca6	61	269.629	Biliary-AdenoCa
56d4ea48-c623-11e3-bf01-24c6515278c0	65	75.4195	Liver-HCC
56ddcb96-e90b-4fce-aa4c-c677bbfee488	51	30.5713	Skin-Melanoma
56e57223-264e-489d-bc9a-a07789065c40	72	120.972	Lymph-BNHL
56ffaa35-814c-4c0b-b3c6-d4514d34fec2	60	110.288	CNS-GBM
5702affd-eafe-42a4-8f56-c1f22f8f184d	68	14.3579	Panc-Endocrine
5714b52d-7048-41b5-8141-bf42d960abe4	12	6.46862	CNS-PiloAstro
571ce258-b453-4cac-b05e-05755791be84	16	24.1299	CNS-Medullo
573ee34b-43a7-40d8-95ee-0ced4b46a7c8	8	24.3135	CNS-Medullo
5769ae11-5f1b-483f-b228-7584591c66e6	73		Liver-HCC
576a1741-8c65-40da-9f0f-b2ca805d70f3	50	241.117	Stomach-AdenoCa
578ba169-1d2f-4187-b174-082bbc6a5bd2	13	67.1758	Lymph-BNHL
57947014-053e-4c34-b6a7-9e6f36f48010	6	5.78505	CNS-PiloAstro
5808f774-c623-11e3-bf01-24c6515278c0	72	49.6571	Liver-HCC
581be6cf-9778-49c3-9c77-1316eaa78929	66		Prost-AdenoCa
589daa3f-0b76-4c9c-b494-048955e36052	10	43.8323	CNS-Medullo
589e0aea-9057-4b8c-8af1-74c74fe46a38	75	22.0417	Panc-Endocrine
58c7e9c3-1345-48c0-a758-0887358b8696	38	17.3359	Kidney-ChRCC
58d3e932-b4a3-4cac-a6ac-73160e354a15	64	41.7375	Skin-Melanoma
58e2453c-bb58-43a3-9642-705ec0e0bdbd	54		Myeloid-AML
58f4ff52-c623-11e3-bf01-24c6515278c0	66	59.3348	Liver-HCC
58faf969-bf37-4180-8807-2f44f2cc8eda	57	55.2518	Ovary-AdenoCa
5912d4b3-2d5d-4b98-b967-1b4ff177097a	38	18.3693	Skin-Melanoma
5935dd9d-d411-48f8-8512-aa73a63878b0	38		Panc-Endocrine
59632e7e-c622-11e3-bf01-24c6515278c0	60	58.6385	Liver-HCC
5975deb5-00d2-4d18-b5c0-34ac9947fe11	45	99.9602	Biliary-AdenoCa
597e4011-ea99-4356-b1d9-8cfe35db7c3b	56		Prost-AdenoCa
59938f45-3e57-43d6-af3b-bb4968249e5a	73		Prost-AdenoCa
59bfcb53-91c1-4dce-856a-f4afc8fa6224	6		CNS-Medullo
59c18694-8a43-41dd-a6f6-52a20bc8dd54	57	84.2769	Prost-AdenoCa
59e2d6d1-debd-4796-ab0c-6a5673a990fc	59	15.813	Panc-Endocrine
5a51a6fc-c623-11e3-bf01-24c6515278c0	74		Biliary-AdenoCa
5a535c49-d42e-43c6-9d32-dc76f28d4f0f	69	36.387	Breast-AdenoCa
5a5a8409-a8f2-4c7b-85e5-b8bd85f2930c	15	36.2822	CNS-Medullo
5a7f3c88-ef02-4e97-8009-5622245b6a09	74	42.2999	Lung-AdenoCa
5b178f44-c622-11e3-bf01-24c6515278c0	53	48.2289	Liver-HCC
5b180356-cf58-4fad-a3d4-00fc12b43fcc	41	305.244	ColoRect-AdenoCa
5b41e033-6df8-411e-a13b-59eeb8afbf9b	68	393.062	Panc-AdenoCa
5b4b2312-acb5-4329-8d46-7f93213e3daf	74		Lymph-CLL
5b560f4c-d2a3-43fa-b394-abef78bdefc1	56	93.8615	Ovary-AdenoCa
5b7d5767-2037-4175-aec9-886776343181	69	94.4176	Breast-AdenoCa
5bb37ffc-c623-11e3-bf01-24c6515278c0	70	71.2972	Liver-HCC
5bcf473f-417d-47a5-9745-ac7faf830b1f	70	90.3986	Lymph-BNHL
5bdca282-c671-48ff-b32b-2380996016c0	17	8.56936	Thy-AdenoCa
5beafbbb-4613-4bab-977a-11c865e13a84	4		CNS-Medullo
5bebc389-de0d-45b8-9d2f-6476988c358a	47	72.2709	Kidney-ChRCC
5c02d399-07af-4573-a568-bc1b256bc8f8	62	22.1717	Thy-AdenoCa
5c156f63-6537-4d93-a6c2-4155618cf638	49	36.4534	Kidney-CCRCC
5c3def3a-b515-41f6-8157-681b963534e7	56		Skin-Melanoma
5c4b369c-51a3-4ca7-8b9d-2a8e49c0dde7	67	299.139	Stomach-AdenoCa
5c775f90-83d4-4c1e-88c2-4e1ed1daa96f	11		CNS-Medullo
5c8da06c-7964-4ad1-ac9e-d1b5507105d2	72	104.741	Prost-AdenoCa
5c9b8a2c-c623-11e3-bf01-24c6515278c0	78	56.0473	Biliary-AdenoCa
5cbd429f-ffab-41ad-8016-422f1c922e99	35		CNS-Medullo
5cc7c966-499e-49e3-b509-4eeb00ee03d4	57	77.9609	Ovary-AdenoCa
5cf21488-c622-11e3-bf01-24c6515278c0	64	63.6411	Liver-HCC
5d58b984-e0b8-4237-a576-0e9d4079599e	25	20.7617	Liver-HCC
5d6ad982-bb01-4233-b8fa-d129460eec79	67	76.0781	Prost-AdenoCa
5d922e48-aa70-454d-9417-c9af686feebc	45	78.0667	Ovary-AdenoCa
5d9ff58c-5702-48fc-a66a-d1276327fd49	73		Panc-AdenoCa
5dbf3203-ce73-41e4-bf9a-32fc856f73f5	58	86.59	Breast-AdenoCa
5dc6f055-c4f6-49a1-a68c-94cf87cbd363	55		Stomach-AdenoCa
5dce221a-c623-11e3-bf01-24c6515278c0	48	51.8404	Liver-HCC
5deeaa45-4c1b-4ab2-a487-93c548838f68	68	21.7812	Thy-AdenoCa
5df0aab4-0be2-4da3-a4b7-a10fca09a4ba	46		Prost-AdenoCa
5df489bc-6178-49e4-8a42-506f70300dff	76	80.5101	Liver-HCC
5e9c69d2-c622-11e3-bf01-24c6515278c0	77	67.7279	Liver-HCC
5ead73fe-1c34-48ed-b20d-89fc3c82dbd6	67		Liver-HCC
5ecc88f7-8391-4168-af11-07a6bf9b3652	84	32.6756	Kidney-PapRCC
5eddfb26-c623-11e3-bf01-24c6515278c0	78	82.061	Liver-HCC
5ee1dda9-2e84-4617-af09-2ae02873b44d	58		Liver-HCC
5ee28a35-7aa0-48e3-9c14-daca7b0241fe	81		Panc-Endocrine
5f00a760-fbc0-41f0-b92b-b3c553eac0e5	13	84.6204	CNS-Medullo
5f096d7b-a1ea-4cc2-af73-10108089ae84	13	25.0245	CNS-Medullo
5f13e9b8-6c8e-4fd7-aef1-da4e5d5e2a5e	79	14.7497	Panc-Endocrine
5f18b334-6616-406f-8f33-0592b56c14e6	52	61.1504	Lymph-BNHL
5f53bcda-2fd3-4574-9cc2-5efe353372b2	86	31.2473	Lymph-CLL
5f94cb62-4019-47ff-bf6a-eeda8e9e033c	50	119.093	Panc-AdenoCa
5fa88c3a-dbc1-43f2-82b2-e0592f35ce57	23	112.243	CNS-Medullo
5fd632ea-085e-4e9b-8dcc-ec94e492d3bf	59	287.685	Eso-AdenoCa
5fd77ba9-5015-4d8b-86a0-582e5c76bdd6	59	422.979	CNS-GBM
5fe83740-0688-46fe-97b4-4c7c8cfa206e	11		CNS-PiloAstro
5fe8a231-bbac-4f91-a47a-0de4fee752d3	46		Prost-AdenoCa
6012cb02-c623-11e3-bf01-24c6515278c0	52		Liver-HCC
603594e3-e427-494c-b9ee-e872d6629563	51		Kidney-CCRCC
60413de1-6cd2-4f74-8180-3bdd394d6d16	25		Skin-Melanoma
6051f40a-99e5-4461-9255-0e70d757b4d5	68	330.856	ColoRect-AdenoCa
60525b38-c34b-479b-86d3-013c7e567b8f	78	191.288	Eso-AdenoCa
606d7f5e-ff98-4245-a9ac-281f5074f97a	50	31.0863	Panc-Endocrine
60aff7a0-4960-4ed1-922b-3233ccbfdba1	70	160.572	Panc-AdenoCa
60c33e32-7e19-4e71-b075-a63fcf27e660	74	145.939	Panc-AdenoCa
60e78c80-41a5-456a-9a81-9007d18fd72c	67	150.97	Panc-AdenoCa
60f81dba-c623-11e3-bf01-24c6515278c0	69	60.1716	Biliary-AdenoCa
616ff577-c5c3-432e-a857-f29901de119c	60	26.9145	Lymph-CLL
6172ca02-c622-11e3-bf01-24c6515278c0	38	47.1671	Liver-HCC
61973578-4c0d-4a3f-b9c4-f96ceab24629	66	76.4423	Prost-AdenoCa
61a48c69-4f7d-4dc6-aff7-88a6c33137df	68	77.204	Prost-AdenoCa
61cad26a-cbc6-4977-83b9-dc61e49f2861	72	236.019	Stomach-AdenoCa
61d941f1-87df-43af-8a29-b6809c809275	65	62.0429	Prost-AdenoCa
6218f366-d5d2-4289-a95e-eeedfae7523a	56		Prost-AdenoCa
622eaa04-b8f9-471b-98b0-7befd119f14c		234.662	Stomach-AdenoCa
6239e340-d50c-45b1-a7ca-e1135671ae0f	3		CNS-PiloAstro
626c9788-d70c-449b-b9dc-5e3f6fc00991	50	143.784	Lymph-BNHL
627823ec-c623-11e3-bf01-24c6515278c0	73	63.877	Liver-HCC
6297aa77-37a0-4f46-987b-32bd8653c0c2	78	233.763	Panc-AdenoCa
62ac7c91-da99-4144-b927-e90528dcd8d4	14		CNS-PiloAstro
62ea1264-47b6-4a6b-9fa6-779837f8e905	46		Prost-AdenoCa
62fceb56-8c6e-4d20-9d2f-5b7042854d23	66	29.7738	Thy-AdenoCa
631ab9d0-5400-400c-b0bc-c3e576bcfe06	48		Panc-AdenoCa
631eedb3-dbd1-4606-90e1-ea91b9a77a5a	62	51.2823	Lymph-CLL
632f3eb0-c623-11e3-bf01-24c6515278c0	63	76.4542	Liver-HCC
637208b2-d8b6-45a3-a389-6f34db18fea4	10	47.5243	CNS-Medullo
63762458-902a-4329-a823-703b54cb5f9d	70	92.9559	Skin-Melanoma
63a907ff-1042-4f9c-a385-55a32b3e103b	53	18.8026	Panc-Endocrine
63adc09c-e1b1-40dd-9c35-2f8276b656fc	70	69.4554	Liver-HCC
63bc376e-5a3d-44fd-8d77-686dfc41e458	34		ColoRect-AdenoCa
63d0c49d-918d-41fb-808a-1f8001981917	57	20.6759	Kidney-PapRCC
63db50d6-5ef2-44d0-9906-26eae74ecf44	67.4798	50.1059	SoftTissue-Liposarc
63ea274b-d42b-4787-9c54-8ee95ea376ec	75	36.7476	Thy-AdenoCa
63f5bb12-1b20-49d4-9e98-570e368f947d	54		Stomach-AdenoCa
63faa59e-6649-412e-823a-338d0662ec72	47		Prost-AdenoCa
63fef3fe-c622-11e3-bf01-24c6515278c0	63	71.7867	Liver-HCC
6400c324-2c94-477d-acb9-669d4ea46f1e	29	20.0689	Kidney-ChRCC
642e1379-1061-40bc-9a4c-f7c191e84d9d	41	43.89	Kidney-PapRCC
64446aec-c125-4c81-b9cc-62482cb1aaed	67	59.9573	Kidney-CCRCC
644c669b-937b-4adc-81b9-6a1811cba9da	67	168.938	Panc-AdenoCa
64623aaa-a274-4baa-8b71-958d9c8df733	67	295.394	Eso-AdenoCa
6495e68e-1434-45d3-a03d-f286447dda79	67		Eso-AdenoCa
649f2c20-5b50-40a8-a6fd-9a51f3d5b9df	70	231.337	Lung-SCC
64a17d5b-8f40-4ccf-8f2f-e68c5fe6b1ff	32	15.0555	Thy-AdenoCa
64b80154-c623-11e3-bf01-24c6515278c0	72		Liver-HCC
64c2e6a0-2341-49c4-a6dd-656e7bb505dd	49	30.3394	Thy-AdenoCa
64dd81e1-35fa-4579-8a4c-f7486adbb949	63	31.8772	Skin-Melanoma
64e5ee38-e5c6-4911-ad87-c50dd8e52f1b	8		CNS-PiloAstro
64f696a6-58b2-40a8-b848-fd775cd52529	42	15.9922	Kidney-ChRCC
6507e084-c038-4ba6-a431-fb9a53190d5f	43	59.4013	Skin-Melanoma
650fe009-da01-4717-89df-9c95fafe3d7e	74	114.274	Lymph-BNHL
6527aa5a-c622-11e3-bf01-24c6515278c0	73	51.828	Liver-HCC
654dba9f-cfe5-4121-97c7-868613cdef53	76	97.6928	Panc-AdenoCa
6551ec26-4166-4d4f-bee2-444ea2466978	18	20.9614	CNS-Medullo
65723119-bdfe-46f0-b629-c171023abd71	59	436.98	CNS-GBM
65be412d-46c3-4cbf-9b46-b35351e53065	73	343.03	Stomach-AdenoCa
65d2dbc3-a163-4696-b246-47a430e66572	61	111.558	Panc-AdenoCa
65f702b8-c623-11e3-bf01-24c6515278c0	53	24.1801	Liver-HCC
65f9a820-f026-4a10-8bb7-1fbc3b38321e	74	142.042	Uterus-AdenoCa
6622f932-c622-11e3-bf01-24c6515278c0	69	57.9781	Liver-HCC
66290cc6-1f1f-4a0b-83d1-423952da4840	64	228.567	Panc-AdenoCa
66701395-5a53-41bb-866b-3bbf08bc33ab	78	538.601	ColoRect-AdenoCa
669f0e01-28f6-4ed8-bdb5-73f84ea28f78	58	76.4944	Ovary-AdenoCa
66b4a1f3-480f-4050-96ac-920c1c080864	45		Lymph-CLL
66d312fc-809d-428b-98e3-a29d211db35c	52	43.1858	Skin-Melanoma
66eb4833-1b87-4fd9-a53d-26dc7ad6de29	75	78.9142	Thy-AdenoCa
670f971f-a525-4ef8-91ba-610cfbaeb914	58	62.0542	Liver-HCC
67189cd8-c623-11e3-bf01-24c6515278c0	47	31.0234	Liver-HCC
6726c157-f688-491d-8b56-35628645df89	75	68.5826	Lung-AdenoCa
674819dc-c622-11e3-bf01-24c6515278c0	80	54.318	Liver-HCC
675a5a32-b405-4f03-bfcd-756343d1dfaf	77	74.5249	Kidney-CCRCC
6763f295-f2bf-4975-bea5-c1a490d9a1fa	41	34.5539	Prost-AdenoCa
6764e0a2-7a78-45c1-9189-6001c6518ce4	72	84.5703	Breast-AdenoCa
6797443c-eb4a-4654-b957-c0056e5a4206	50	51.3568	Ovary-AdenoCa
67a2e34f-454e-4253-8f22-262fc74d312c	6		CNS-PiloAstro
67bb70b2-b6f8-4aa9-80ce-48829f9fec56	60.9035	41.8877	SoftTissue-Liposarc
67f88cd9-ab77-4227-a8d7-5512246f9772	37	36.9529	CNS-Oligo
68054218-c623-11e3-bf01-24c6515278c0	49	49.2807	Liver-HCC
681e2301-2057-40e4-ab63-934775d63faa	37		Skin-Melanoma
6821446e-8e76-46fe-b0b9-47feb46d2585	60	106.875	Ovary-AdenoCa
6847e993-1414-4e6f-a2af-39ebe218dd7c	17	17.9836	CNS-Oligo
68509ede-3dcf-4a6e-9af0-4a9bb4dfa567	69		Stomach-AdenoCa
6867811f-ac89-47da-b5dc-1270033c36e7	74	137.375	Panc-AdenoCa
687baf0b-aed9-4ab2-adb6-556a1d177a24	55	73.9987	Lymph-BNHL
68956108-2606-4696-b038-462b6c432398	8	15.8583	CNS-Medullo
68b7fdb1-22b5-4152-9e69-a41151640cd8	77		Kidney-CCRCC
68ba1105-569a-4209-9b45-0e2d64931806	88	217.623	Panc-AdenoCa
68c2a355-862c-4657-b296-5776ed8447b0	52	56.6882	Lung-AdenoCa
690e481c-c623-11e3-bf01-24c6515278c0	75	101.434	Liver-HCC
6947cd78-0a51-4949-8383-343f9122d953	45		Prost-AdenoCa
6962bc97-fbb8-4220-a600-e3c251e245cb	61	159.041	Lung-SCC
69c3c88c-d51e-4e03-b96b-ec4f1a0faa2d	64	435.713	Eso-AdenoCa
69d6142c-3a16-46c9-8bed-1f4edc267c4d	7		CNS-PiloAstro
69dbe6ef-f5de-4c1f-b2f2-963dcb6ccd3e	51	78.4653	Prost-AdenoCa
69f37546-c622-11e3-bf01-24c6515278c0	78	83.7041	Liver-HCC
69fe982d-6ab8-49b7-9efa-8349d60eb076	65	3.28982	Panc-Endocrine
6a0d0c42-1884-4c6a-936a-678a822c0936	64	375.459	Eso-AdenoCa
6a129b50-c623-11e3-bf01-24c6515278c0	75	82.3626	Liver-HCC
6a7cdaf6-211e-4eb8-a70e-1153d69c45e4	90	178.181	Stomach-AdenoCa
6aa00162-6294-4ce7-b6b7-0c3452e24cd6	48.5175	38.7766	SoftTissue-Leiomyo
6aba73ff-81e0-4f8d-ad12-e3136196e814	3		CNS-PiloAstro
6ad44218-d34e-4126-bf56-1be2140cd3fb	63	195.803	Panc-AdenoCa
6b20f942-7b89-497c-8a2e-ccce74d20ca9	74	236.073	Panc-AdenoCa
6b25a78f-20dc-4ccc-b4c0-f9885d16725d	50	69.9211	Liver-HCC
6b50391f-d890-4ca0-b942-beab0f8bf1c9	52	37.6087	Liver-HCC
6ba5f81a-b7a0-4c18-a112-2e11094eec85	48	20.9647	Kidney-PapRCC
6baee028-c622-11e3-bf01-24c6515278c0	57	63.4545	Liver-HCC
6bbd66dd-efee-4d6e-b02f-f88e98526b82	42	83.8049	Head-SCC
6bd4bca3-e568-4d1b-8b42-401fdf13d751	65	65.5322	Kidney-CCRCC
6bdf00f6-670f-466e-87fb-e853e41f000e	37	88.3347	Panc-AdenoCa
6c306cbe-c623-11e3-bf01-24c6515278c0	75	105.054	Liver-HCC
6c31d730-1734-44ac-92b3-760981528723	68	87.8121	Ovary-AdenoCa
6c642c0b-4dd0-406c-ac68-ea376802d61b			CNS-Medullo
6c65cb6d-8c50-4c7c-bc84-eeebe09fbe01	57	48.2717	Breast-AdenoCa
6c884037-49f9-41c3-b0e5-9cbcd545aeb7	72	42.1526	Skin-Melanoma
6c8e9197-fd16-4fed-bfda-e349cab26314	42		Breast-AdenoCa
6c8f3dc9-21bf-4859-9599-231ac040eb7d	43		Panc-Endocrine
6ca5c1bb-275b-4d05-948a-3c6c7d03fab9	75		ColoRect-AdenoCa
6ce42746-88aa-485f-a1c4-1759aad95914	66	73.911	Ovary-AdenoCa
6ce66be0-c623-11e3-bf01-24c6515278c0	75	52.0499	Liver-HCC
6cfce053-bfd6-4ca0-b74b-b2e4549e4f1f	63		Lymph-CLL
6d0851ba-271a-408f-bcc3-c104b452c9e5	50		Prost-AdenoCa
6d2a5ee7-9e46-4c09-a982-7b61b5d9bdea		24.0388	CNS-Medullo
6d325c96-8f5c-4064-9806-4364016da8a4	40		Prost-AdenoCa
6d3551d6-b5f4-4fd1-b8d7-8e5931096c19	57	68.5378	Kidney-CCRCC
6d3d5531-16b4-46ec-bd7e-394946855d62	10	22.9186	CNS-Medullo
6d4a548a-7e30-4b6b-9a13-72827eed439c	63		Skin-Melanoma
6d7f44df-e9f0-4542-a6d8-d14ee7804002	38	54.6254	Breast-AdenoCa
6d936ef9-b5df-44d3-831f-528bf8ddc131	60		Prost-AdenoCa
6d9d7ffc-c622-11e3-bf01-24c6515278c0	60	54.7037	Liver-HCC
6dac8ca0-f776-4ea2-85c4-aefba4966be7	59	421.492	Stomach-AdenoCa
6dbac113-d4cf-4db5-97c9-50fa400bb47e	69		Stomach-AdenoCa
6dbc5c31-043b-40e9-bf1a-e7b4ec351b4d	62	94.9646	Breast-LobularCa
6dc43234-4f07-4c53-8b07-8d78d9dbad3b	71	31.8961	Panc-Endocrine
6de41ac1-229b-40b9-a494-5588c284351d	70	431.342	CNS-GBM
6e26f98e-c623-11e3-bf01-24c6515278c0	72	47.5014	Liver-HCC
6e516c4b-fee7-4336-8470-494588e645b3	25	12.8403	CNS-PiloAstro
6e599fcc-d79a-4e0f-b451-c20768c989f9	72	94.3083	Uterus-AdenoCa
6e6ad1a2-f1eb-44d1-9852-f5752afcf5eb	84	97.4447	Liver-HCC
6e776415-ddf4-4060-953f-08ef22441234	69		Panc-Endocrine
6e839eaf-1dbb-43f5-8846-c980e05540c7	39	56.9307	Breast-AdenoCa
6ea6b5e4-cdc4-4e3a-bde2-8089d2a4d7eb	45		Lymph-CLL
6ec4456e-c622-11e3-bf01-24c6515278c0	70	74.6119	Liver-HCC
6f25ca85-4b4a-420f-b0cc-5a4f65a97da3	59		Prost-AdenoCa
6f395380-c623-11e3-bf01-24c6515278c0	68	58.2653	Biliary-AdenoCa
6f4d836f-e86f-4b12-9549-7117f59e3d4a	7		CNS-PiloAstro
6f981023-4269-4e8e-a4ab-2c92bb27273c	58	105.002	Ovary-AdenoCa
6fc0cb07-9713-4355-8543-f85d1c5505c2	87	233.791	Panc-AdenoCa
6fe135ef-54b4-4941-9bb9-872dc4d18d9f	46	62.4303	Prost-AdenoCa
6ff16b0d-5966-4119-9bec-c9ebff804a37	50		Prost-AdenoCa
6fffe0cf-bb38-4e77-88ab-a256bd7fbbce	65	101.531	Ovary-AdenoCa
7034e5f6-c623-11e3-bf01-24c6515278c0	76		Biliary-AdenoCa
70422e6d-cb1f-4284-8be9-1d4517ffad60	70	58.5176	Liver-HCC
706868b5-4920-433a-bea3-92e9bf83059b	71	209.574	Lung-SCC
706a1085-5994-4d04-b56b-d301c9ed5afa	5		CNS-Medullo
7087a2b6-7fc4-45b0-8c48-248864f03deb	48	57.8411	Kidney-ChRCC
708e21ac-f529-4461-bc4f-d3a194a92b80	79	126.724	Eso-AdenoCa
70990332-7702-45e2-84cb-8bbff773f160	5	44.9628	CNS-Medullo
70c2f91e-c622-11e3-bf01-24c6515278c0	64	54.6609	Liver-HCC
70dd8453-11d3-4105-a8d0-6a755c52495d	69	252.325	Panc-AdenoCa
7116cc90-f465-4e7e-aa27-48a83ed258e9	72	672.147	Stomach-AdenoCa
7117854b-6f0a-4a43-b66c-506a3e29377d	43		Skin-Melanoma
712ba532-fb1a-43fa-a356-b446b509ceb7	65		Uterus-AdenoCa
712e5f3c-c623-11e3-bf01-24c6515278c0	74		Liver-HCC
7158c9fd-a633-4fef-aa23-bd285f2a87a8	62	106.2	Head-SCC
715f59dd-a80f-422d-988c-f73f4b987baf	59		Kidney-ChRCC
7163a0f7-2c69-40b8-8857-8ab3f46f0acf	72	384.567	CNS-GBM
7181dd10-1371-4cb6-9219-a9542c62b854	60		Prost-AdenoCa
718c5a31-6b19-4f68-9fb9-79b0c00d64a5	3		CNS-PiloAstro
71982a1b-52a4-440f-bd5d-62a0e6cc7fd9	40	99.0886	Lymph-BNHL
71a2b4a2-88dd-4911-a67e-70b3309c4a12	66	195.353	Lung-SCC
71ef8379-03a0-4b81-92c9-1ba666fe4d7a	77	248.172	Panc-AdenoCa
71fda5a9-7049-406f-9348-2c24f7ddf5f4	60	78.2266	Breast-AdenoCa
72108583-5320-46ec-945f-5ff173d7dc15	59	49.0634	Skin-Melanoma
7243992d-0763-4b75-8066-e8e5309d0193	55		Panc-Endocrine
724bf2b8-a246-4b6f-85f8-95824c03896e	56		Panc-Endocrine
7260f57c-c623-11e3-bf01-24c6515278c0	74	60.4389	Liver-HCC
7266ec7b-4824-4b88-910e-e9bfb848d55f	65	255.37	Panc-AdenoCa
729229fe-92b9-439b-acd2-b49159116a41	43.1239	87.8785	SoftTissue-Leiomyo
72a27124-24b9-41f7-a065-774fdf5f7d19	49	45.9933	Kidney-CCRCC
72a5e569-99d4-47bc-be1b-6296a5025080	80	214.862	Panc-AdenoCa
72b62805-76f9-476a-b876-a781e69a2c90	11	42.5496	CNS-Medullo
72c22a8c-c622-11e3-bf01-24c6515278c0	64	55.4278	Liver-HCC
72f0a49a-aec8-47e5-846a-956c4da1507c	79.2115	65.906	SoftTissue-Liposarc
72f82fbd-9838-4082-b605-bc3d80226f16	76		Panc-AdenoCa
7303f9fe-88bb-48ba-b9b4-ebf9e4770c1c	59	66.9779	Prost-AdenoCa
73058c80-607e-4b55-b112-8f8f6775d014	70		Panc-AdenoCa
734a8251-9ecc-47f5-835f-846b67693ca6	62	71.0073	Prost-AdenoCa
7364a112-61b9-41c6-b85f-18c97c54cefd	64		Uterus-AdenoCa
73936e8b-c893-4afd-bd1f-be90c06a4869	56	94.1243	Breast-AdenoCa
73afad06-c623-11e3-bf01-24c6515278c0	80	88.4747	Liver-HCC
73f7718b-f9b1-4a63-a561-0c9cc2abeb9f	50	32.1775	Prost-AdenoCa
74039acd-5aca-4c65-818c-3b577d295be0	55	74.662	Breast-AdenoCa
7410c00d-ed0b-48dc-a4bf-eb76ac613980	76	193.648	Panc-AdenoCa
741c4656-0fd0-416e-86c8-f6533b6c96f4	65		Kidney-CCRCC
7456abd5-303e-4e6f-bf4e-47efefc7310f	53		Breast-AdenoCa
745b8756-0eab-423f-8cde-e0ff1aaa6596	72	86.7598	Ovary-AdenoCa
748d3ff3-8699-4519-8e0f-26b6a0581bff	74	201.357	Panc-AdenoCa
74b57d2c-a83f-4798-b86b-a533975e4cc0	79		Breast-AdenoCa
74db46a8-a499-4951-af33-1d53b7d1c9b4	40	32.2499	Prost-AdenoCa
74e5905f-6350-498a-9454-9ea0593d2f56	69	20.8495	Skin-Melanoma
74ec279a-c622-11e3-bf01-24c6515278c0	77	77.3422	Liver-HCC
7512b38c-c623-11e3-bf01-24c6515278c0	61	166.646	Biliary-AdenoCa
754d26af-f184-497c-856a-cd1ea7a5115c	73	185.465	Panc-AdenoCa
759d30b2-ddb8-49e2-a604-57ff9222d3a0	5		CNS-PiloAstro
759e20be-6a2b-4c54-aca0-6d358598d6f5	48		Kidney-CCRCC
75ad15b9-8f9c-40c1-9ca6-1e8454fbd310	63	271.424	ColoRect-AdenoCa
75ba6722-1148-4a52-a9ed-68d890238205	75	60.4359	Skin-Melanoma
75cd90ef-e884-4812-bbf3-5a524d95147e	59	160.263	Panc-AdenoCa
75e1bdbc-474e-4367-9b4a-963b31f3b297	3	15.24	CNS-Medullo
75fac59c-3346-4c5a-bb9f-fb67fec8d13b	63	95.4555	Panc-AdenoCa
760881cc-c623-11e3-bf01-24c6515278c0	70		Biliary-AdenoCa
7625877a-7a2b-466f-944b-9e56689ad47b	42	176.769	Head-SCC
764ded9e-c622-11e3-bf01-24c6515278c0	69	60.1303	Liver-HCC
767517f2-f94c-44bb-9af6-36b662b166ef	63		Lymph-CLL
76788f17-257d-47c7-ad85-ac5f959216b5	6	43.5691	Lymph-BNHL
769e2ac9-a121-4b2a-a0fd-5f755b579811	71	84.6442	Prost-AdenoCa
76a0d9c9-5e69-44e8-9ed2-6d2e387803fc	23		Skin-Melanoma
7731ef7f-25bd-42f5-9a20-be249306a711	80	116.072	Lung-SCC
7789ef18-c623-11e3-bf01-24c6515278c0	56	94.8958	Biliary-AdenoCa
77bf9514-88da-473b-9a91-f669ef3cd343	59		Liver-HCC
77c022d3-2f29-49d3-a1df-cc2e9407fd7f	61	141.354	Eso-AdenoCa
77ebe6d2-6537-49d3-849d-fe93e2cf52af	33	12.0441	Thy-AdenoCa
78100212-65aa-4365-8b64-4b33f77732d5	46	189.518	Panc-AdenoCa
78103d9b-0b8a-431e-bb58-5c99fbea12e4	63	304.243	Panc-AdenoCa
7815397b-aa39-4b79-bcaa-6859a3f115f8	61	22.699	Kidney-PapRCC
783579bd-e29d-457c-8236-1a80b557600c	71	50.9685	Prost-AdenoCa
7866dfb2-46b3-42b4-905b-12f80593d6bd	58	215.086	Eso-AdenoCa
786fc3e4-e2bf-4914-9251-41c800ebb2fa	78	452.331	ColoRect-AdenoCa
78bc2608-c623-11e3-bf01-24c6515278c0	62		Biliary-AdenoCa
78bc4dfa-c622-11e3-bf01-24c6515278c0	62	29.4733	Liver-HCC
78bd2aa8-e5f6-4b4b-96f0-d406fbdbcee8	52	86.5599	Lymph-BNHL
79133e29-ba0b-4e2f-a6d9-bf294c5144f0	19		Thy-AdenoCa
79169c46-7049-4576-9885-63973db76ab9	70	20.9421	Thy-AdenoCa
79353875-9d86-4063-a8ea-1d998acb1e81	61	19.5357	Panc-Endocrine
796a8782-6d7e-47c8-b322-fcfe1dd240c8	76	80.111	Biliary-AdenoCa
7981bbf3-dceb-4d89-900c-555967e97921	79		Panc-AdenoCa
79914ce9-04d8-4b0d-9f16-2e528044966e	66	100.751	Prost-AdenoCa
79b23f34-c623-11e3-bf01-24c6515278c0	66	52.2355	Biliary-AdenoCa
79e81ab3-5466-4324-9387-2de00d62315c	10	45.0309	Lymph-BNHL
79eb7bba-f0d8-462c-add7-20a2fb7843e1	64	164.89	Lung-SCC
79fa8423-2014-4536-a1f9-cb48aed3c45f	61	49.2683	Kidney-CCRCC
7a4f6014-f7a2-459b-bc43-df164e73cbba	76	406.283	Eso-AdenoCa
7a5d3b6b-be5a-4e55-9255-32a069b8af3d	75.9233	54.7085	SoftTissue-Leiomyo
7a6cb147-a576-446d-a605-fa846ea3d1ad	57		Liver-HCC
7a86abdc-d554-43bd-ad47-22d439c930ef	50		Prost-AdenoCa
7a921087-8e62-4a93-a757-fd8cdbe1eb8f	65	117.541	Ovary-AdenoCa
7a95af21-ca7c-4596-9c83-66d11ca0c417	49		Prost-AdenoCa
7ac0b303-d685-4fa5-bfec-34d2ba1dbc8e	66	537.62	Lung-SCC
7ac3e543-3bc2-4a59-84fc-b5aa0def592c	20	13.1168	CNS-PiloAstro
7adcea71-1aed-450c-b0ff-b9d9820c6153	75	398.909	Eso-AdenoCa
7ae3671f-bf98-4693-8f35-3b762c9121d4	77	24.0497	Panc-Endocrine
7ae510f8-c622-11e3-bf01-24c6515278c0	65	52.7923	Liver-HCC
7ae872a6-c623-11e3-bf01-24c6515278c0	54	62.7198	Biliary-AdenoCa
7ae9b843-488f-459c-8c0d-c81dcae57f99	61	98.3766	Prost-AdenoCa
7b08e810-f3c9-4155-ac11-f45a3a4f8b41	57	71.9459	Breast-AdenoCa
7b0b60c7-5fa0-440e-937f-8d82119330d6	62	98.8672	Breast-LobularCa
7b296706-b535-45a0-9a8e-4a34a8c33bb5	55	37.0854	Lymph-CLL
7b318282-5df4-42bc-b1e0-0e4a66ba9204	68	96.9987	Panc-AdenoCa
7b482f46-adcc-48ae-a4d6-17f4edd998dc	70		Stomach-AdenoCa
7ba70717-d65e-4a45-af79-60a976770526	43	48.2121	Skin-Melanoma
7bc3209f-b349-49bf-9b3d-44ef870b586f	58	171.87	Cervix-SCC
7bd3d112-d411-4ea8-a9a9-bd965f0fc943	40	41.3584	Kidney-CCRCC
7bd4d5e2-69ee-4264-93e4-2ba01418c460	6		CNS-Medullo
7bdcb78a-c623-11e3-bf01-24c6515278c0	73		Biliary-AdenoCa
7c405ca0-c622-11e3-bf01-24c6515278c0	74	82.2488	Liver-HCC
7c43c006-d917-4915-b304-65995b6c0d46	50	158.689	Panc-AdenoCa
7c477f01-8000-49dc-a692-e47fc15e0b4f	48		Panc-Endocrine
7c5c2293-3f40-4ae3-8346-6a327b2abf4d	62		Eso-AdenoCa
7cae6c0b-36fe-411b-bbba-093a4c846d84	60	414.214	CNS-GBM
7cb71498-6ada-43c6-912b-bad4f93cf580	64	232.598	Panc-AdenoCa
7ccb9a4d-6f48-41c2-a630-27fde8c67d60	75	138.032	Panc-AdenoCa
7ccee959-1e87-4a39-b6b3-840ddcb94995	43	93.033	Panc-AdenoCa
7cd7fe38-c623-11e3-bf01-24c6515278c0	47	95.3539	Liver-HCC
7cdbe0e8-f614-4f54-b864-fd6b39e8ef1c	50	60.674	Breast-LobularCa
7d04f401-3505-410c-8def-0348ecd8aae2	54		Panc-AdenoCa
7d2a22eb-7344-4cba-ad7d-94c3f9ef3d7c	65	120.405	Bladder-TCC
7d2da7ba-f57c-4083-9572-6fa98008083b	73	453.225	Eso-AdenoCa
7d332cb1-ba25-47e4-8bf8-d25e14f40d59	61.3881	105.996	SoftTissue-Liposarc
7d38018a-c622-11e3-bf01-24c6515278c0	76	67.88	Liver-HCC
7d52a9e7-b5a9-4519-96fd-e8be42a7890c	53		Lymph-CLL
7d59205a-65ec-4341-9748-28639d82ed29	67	443.901	ColoRect-AdenoCa
7d6fb1a7-7742-4b8c-9903-abff706240b5	50		Prost-AdenoCa
7d734d06-f2b1-4924-a201-620ac8084c49	60	41.5394	SoftTissue-Liposarc
7d7fff91-3f69-4123-b514-140ed3d9cd66	55		Panc-AdenoCa
7dc3e035-c7ae-4164-a62b-9c2460812b05	46	101.89	Cervix-SCC
7dc5f8ba-0080-43d3-8426-bd527a970761	68	179.033	Lung-SCC
7dd2dc62-0eb4-4d45-86f1-e9e9377181ca	66		Prost-AdenoCa
7dddd413-d2c6-4f75-bbf6-3b202877546e	4		CNS-Medullo
7df3a542-c623-11e3-bf01-24c6515278c0	72	59.9708	Liver-HCC
7dfcfe29-3900-4d7b-8067-60c51584b0b1	60	9.94228	Thy-AdenoCa
7e036d40-b669-4929-a1e2-c4736e01a473	65		Stomach-AdenoCa
7e10e325-16d2-42df-b957-df4d3a9477d0	50		Prost-AdenoCa
7e22401d-f4cd-44c5-8a01-b08a439e5a31	85	37.2319	Skin-Melanoma
7e305f31-fbb0-4bce-894b-1dd85e303421	85		Stomach-AdenoCa
7e4d570e-f26b-41fb-84c5-2a6f7d668bb5	69	204.663	Prost-AdenoCa
7e584ff6-0b81-4f85-81da-b8117afee326	62	154.383	Head-SCC
7eac4710-c622-11e3-bf01-24c6515278c0	76	87.1405	Liver-HCC
7eb0ee38-fbe2-49ea-ba63-aa13825eca6e	46		Liver-HCC
7eb0f792-858f-45d1-a908-125b02ea1506	65	317.939	Stomach-AdenoCa
7edc42d3-d08e-4360-a3e1-aeb57cfc6640	87	70.904	Skin-Melanoma
7ef9fd9b-d349-4ec3-ab4d-1a1d11c0204b	63		Panc-AdenoCa
7f031d71-3cb7-4744-86bd-a3beecfe166e	41	21.9497	Skin-Melanoma
7f03cb4b-60b1-460c-b761-402e7ca09b0d	72		Liver-HCC
7f22b0f7-4040-4c84-939e-894c3050ef5d	11	23.7865	CNS-Medullo
7f42e118-aab6-438a-9e84-e7451fe12d7e	80	148.932	Panc-AdenoCa
7f5fd36f-6e30-45ca-92a5-d8a8a8ee1bc2	69	142.678	Panc-AdenoCa
7f795952-c623-11e3-bf01-24c6515278c0	77	77.5881	Liver-HCC
7f7e007e-4b06-4328-b116-6dcdb2ad8181	62	45.2918	Lymph-CLL
7f9382a5-f6da-4fe8-93ad-6adc91f508fa	4		CNS-PiloAstro
7f94d650-41b9-4664-bcde-dc8533e4602d	47	319.904	Eso-AdenoCa
7fba5aac-c622-11e3-bf01-24c6515278c0	75	49.1956	Liver-HCC
7fc7b316-f3d3-4e71-9417-423fe334e6bc	47	53.7522	Liver-HCC
7fcd8af9-4d73-4c97-95cc-b30b09f21bb2	61	177.632	Panc-AdenoCa
7fdd07a4-4a27-40c3-af92-a0074e6391f5	77	80.378	Ovary-AdenoCa
7fe96e71-436d-49d4-9e47-e104e1203568	74		Prost-AdenoCa
801e67c8-c506-410a-bdf0-856a66e974f4	40	139.753	Cervix-SCC
8044a282-bc2c-47c6-8a85-53c3b5eeb08f	54		Prost-AdenoCa
804ffa2e-158b-447d-945c-707684134c87	57	119.647	Bladder-TCC
8093649a-74d6-4832-9154-8cc0182fa381	80	114.075	Ovary-AdenoCa
80ab6c08-c622-11e3-bf01-24c6515278c0	67	30.8551	Liver-HCC
80ebcecc-4a7a-40dd-914c-f0648a58095f	41	39.174	Liver-HCC
80f02aec-c07a-4bcb-b547-e60f8c33a7b1	48	56.6242	Ovary-AdenoCa
81598359-24d5-4a8b-a6e6-7a6f94289119	73	131.983	Head-SCC
819b4304-c622-11e3-bf01-24c6515278c0	74	82.2917	Liver-HCC
81a8b064-e735-455f-b2db-af7ae11daac4	50	74.3812	Liver-HCC
81b1e78c-6032-4ff4-b52a-83456b9450ea	48	519.866	ColoRect-AdenoCa
81b4dd02-34ec-4ddc-8818-ed888a60ad88	43	74.3812	Lymph-BNHL
81bb13fc-f082-4c0b-8066-1729f11ef617	53	17.5953	Kidney-ChRCC
81bc7f0c-865d-4801-a935-2ab04170df53	76	214.837	Panc-AdenoCa
81c7a8c1-8a6a-4e78-a72c-f7c021c67ff7	79		Stomach-AdenoCa
81cc0f39-6677-4f2e-9a75-d30152b188f3	54	132.02	Lymph-BNHL
81d0d6bb-7319-4b67-bcf7-36df24e76b43	64		Kidney-CCRCC
8282283d-247a-431d-9421-0fcc52f0a897	75	130.415	Panc-AdenoCa
8294a969-59a1-4d3b-895b-f07e96bf9f7a	58	237.662	Head-SCC
82aefe8e-c622-11e3-bf01-24c6515278c0	64	57.0258	Liver-HCC
82b8cda8-fbff-455e-b0db-7ff6528bd6c8	74	66.4446	Lymph-BNHL
82be6087-a491-42d4-9b48-6a10d1bace18	59	94.4804	Uterus-AdenoCa
82d2ea5f-ebdc-4907-a287-fe837fd6b59c	67	99.4308	Uterus-AdenoCa
82d7fa2d-19cd-41b7-8ed1-ea9fb9a544c6	51	157.206	CNS-GBM
836ec5a5-e385-4236-83e7-2641ee35db7f	63	135.674	Prost-AdenoCa
83a1b304-2ec1-44ae-a9c5-8ad3a2a46a1f	49		Skin-Melanoma
83d57c5c-c622-11e3-bf01-24c6515278c0	56	58.8353	Liver-HCC
83eca7b5-45bb-44c0-8afe-36f8988d0078	53	260.099	Head-SCC
8404ef5b-7a64-47fe-98f9-3f63619d2d99	10	15.604	CNS-Medullo
842df341-d34f-4ed6-928c-eaf15bf7f667	32	122.827	Cervix-AdenoCa
8454fe53-869d-41c8-b0c8-a7929d00eec3	51		Panc-AdenoCa
84a6ea88-eeb8-4060-a90c-e4abac013ad4	72		Panc-AdenoCa
84aa2983-714b-49fd-af93-f18ed4d6a6cb	46		Prost-AdenoCa
84ae4dd8-f661-46aa-9892-69742e2f3542	58	78.606	Prost-AdenoCa
84c77098-03d0-4b22-afb1-797703e85c6c	78		Breast-AdenoCa
84ca6ab0-9edc-4636-9d27-55cdba334d7d	74	92.8012	Ovary-AdenoCa
84e601b7-dfa5-4cd5-9fef-07f03967a0d4	60	223.802	Lung-SCC
84fe77b4-f6cc-49bf-a6b9-1621ec9394f8	51	62.0323	Liver-HCC
850389d4-c622-11e3-bf01-24c6515278c0	81	72.0048	Liver-HCC
85422a8e-2599-4dab-a257-150e380ecba8	38	20.3467	Kidney-CCRCC
85448d11-9f84-44b7-8ae3-a115f24bdb76	75	55.2897	Kidney-CCRCC
857a8354-9589-424e-98f4-98b9bfd6dcb0	46	22.9113	Panc-Endocrine
858631eb-4e91-4aad-809c-c3948519313d	84	165.011	Lymph-BNHL
85d915b8-0184-4ec7-93ad-e9ffa2f5743b	62	112.002	CNS-Oligo
85e29049-a5e8-49fa-a576-e113c7b2c2e3	69	289.673	ColoRect-AdenoCa
85ed2434-da94-4333-90ca-6ca4691cbdd3	86	37.5607	Kidney-ChRCC
86386b36-2950-4479-b79f-4b347053c8bc	29	26.8221	CNS-Oligo
8658f4f5-9a50-4195-8ea3-227951977647	56	75.3493	Ovary-AdenoCa
8659a35e-c622-11e3-bf01-24c6515278c0	71	83.6569	Liver-HCC
866ecfe7-caa6-4565-9418-6b9d6c8a3b43	43	75.9751	Lymph-BNHL
86874a67-aa86-45f1-be32-3b2722ebedec	64	105.506	Prost-AdenoCa
8689b53c-8883-479c-85f6-d13b86272b5d	65		Prost-AdenoCa
868c95ad-45df-4f8e-9553-b7c2c5679deb	21		CNS-Medullo
8691c87f-2468-44bb-a670-3dccd6da33c6	56	107.523	Breast-AdenoCa
86cbb7ad-b22b-414f-a122-77d38c77207d	11		CNS-PiloAstro
86f23897-dba0-4e89-8381-d174eaa6fcc1	60	82.1974	Ovary-AdenoCa
870e7aa5-a9c2-4c4e-afa8-36bb3bdc4eee	82		Lymph-CLL
873ed251-fa44-465f-99e0-c90a42ea13d9	40		Lymph-CLL
874f64e9-8a0d-4f88-92c4-7e831842b1d1	18	47.3072	Lymph-BNHL
87671312-c622-11e3-bf01-24c6515278c0	63	61.7089	Liver-HCC
878a7fe7-20ff-4651-9587-b4d6fd42e929	19	86.3404	Head-SCC
87e0b332-60f3-4d59-8c4e-691a820c9ee1	76	61.2202	Kidney-CCRCC
87e1ffee-a8cd-4d75-937e-ed415cf43546	63	106.773	Prost-AdenoCa
880e6970-0131-4966-b13e-8614d33f0df7	3	17.1005	CNS-Medullo
88395c0e-4afe-434d-8b20-5a3eef8b7f00	21	20.9557	CNS-Oligo
8845fce6-e2b4-4929-942b-57096b0bbafc	61	30.0751	Thy-AdenoCa
8867bdef-3a8d-433e-b10f-d752e2cbb022	66	300.97	Stomach-AdenoCa
887616c5-06a7-4e83-948c-3546202349fb	54		Prost-AdenoCa
8888e808-594b-4c76-b2e4-62aa56736f7c	55	87.2292	Ovary-AdenoCa
889fb525-5055-4408-a12e-17f1225c9d29	5	22.4399	CNS-Medullo
88bc38ba-ad1d-431e-a67e-0a5a23678386	77	106.261	Panc-AdenoCa
88d5a8b2-daba-45ce-90bf-480fac85bf1d	58	285.058	Panc-AdenoCa
88d82a42-c622-11e3-bf01-24c6515278c0	74	48.1481	Liver-HCC
88e35d25-d98d-4576-8ebe-1cd74010ecd8	70	65.1965	Kidney-PapRCC
88f2c496-3eb4-4c03-b3a5-8d5a55803aaf	42	37.0636	Skin-Melanoma
890e840c-1d1d-4874-a8eb-f9d9a2b50a1c	85	224.855	Lymph-BNHL
89195d56-1ef2-41df-b200-9f18e38f574a	73	130.968	Panc-AdenoCa
8930735a-4eb4-4489-8513-d4b600c316ab	43	34.7768	Prost-AdenoCa
897a4500-6fb8-4e81-aa07-021a26d632fb	57	285.004	Lymph-BNHL
897ba508-d74b-46bf-8554-1210a66a36d1	61	48.3218	Skin-Melanoma
89c48e53-c8a9-4518-b3b8-509cdcaff52b	83	208.107	Lung-SCC
89dad92e-5b3f-479a-a6da-a94ee7df7f8a	74	93.3188	Ovary-AdenoCa
89f34810-19c6-47bc-981d-98498b013686	16	25.7933	CNS-PiloAstro
8a2580c3-9c89-4cb0-b94d-3eca15dac1c3	45		Liver-HCC
8a69f3ca-4e17-4daa-8722-a36316e345ba	44	68.6032	Ovary-AdenoCa
8a6d6b2e-c622-11e3-bf01-24c6515278c0	81	57.9941	Liver-HCC
8a8dd718-c46e-462a-9793-83d88f5caa7f	29	169.824	CNS-Medullo
8a929c55-35a6-4645-bb70-4b85d281b139	68	322.08	ColoRect-AdenoCa
8a9359de-b0ad-4a2d-a543-e3b982697db9	63		Prost-AdenoCa
8b0c4c91-2d07-4a9b-97a1-d2bda003437e	56		Liver-HCC
8b28f6d2-4b7d-493b-826e-b119a4fb0cb4	64	152.559	Ovary-AdenoCa
8bbe4006-be0a-4cd5-91f6-529100d4f06e	55	35.4427	Prost-AdenoCa
8bda75a6-86b9-458e-948b-05049b4c52ce	10	26.8561	CNS-Medullo
8be2b0f5-7bad-4720-b13c-e95b32bdb933	50	160.35	Cervix-SCC
8be6b14d-286a-471b-a282-ab98bc6050c3	62	137.059	Panc-AdenoCa
8c0a7dfa-6ec3-4262-b718-c3605722df37	55		Prost-AdenoCa
8c233a11-3b2e-4273-bbe1-b5a5f5a351d5	56		Panc-AdenoCa
8c4038b6-c02a-46db-9514-c13b88d9bf48	50		Lymph-CLL
8c443bd0-7987-44de-b312-5b859e6d13a9	30	16.5947	Panc-Endocrine
8c46a1df-1c10-4188-992a-a55b782494c9	42	80.2496	CNS-Oligo
8c4ebff2-8318-4046-98f5-da8f6b1a9e3b	41	15.8233	Panc-Endocrine
8c5f9574-c622-11e3-bf01-24c6515278c0	78	64.6601	Liver-HCC
8c619cbc-9e91-4716-9711-5236e55d8f46	73	157.842	Bladder-TCC
8c850df7-d48e-4386-b3a5-cac5da865ea5	58	31.8697	Prost-AdenoCa
8ca665f8-fe78-48bf-8c0f-c606d92885d4	39		Skin-Melanoma
8cbd1752-7eea-46d3-8623-09e96dfb1fdf	46	21.977	Panc-Endocrine
8cce153d-953d-40c5-976b-60f6a143608c	70		Lymph-CLL
8ce95cae-6adb-4bac-b072-94e2d9b70017	5		CNS-PiloAstro
8cf713ff-256b-4411-a1b4-5bf6f445b747	65		Liver-HCC
8cf9b32d-3d6f-4898-8c7a-89511b754021	77	79.2775	Lung-SCC
8d4cb709-c95c-4bdc-844b-c0bfa2a3028e	68	114.217	Uterus-AdenoCa
8d5ffe62-6dd9-4764-b0b7-5e3010eefe6d	35	26.7463	Skin-Melanoma
8d67c121-37d0-4fc0-a349-2c9452589d65	56	192.057	Panc-AdenoCa
8d7592e2-c622-11e3-bf01-24c6515278c0	84	82.7485	Liver-HCC
8da641e4-9b12-4163-bd1e-9d5af91e5186	87	528.116	ColoRect-AdenoCa
8dd14f0e-8601-4aa1-864c-3c49e768cdd1	84	129.962	Uterus-AdenoCa
8ddcf0d9-312f-4055-8984-55d463face34	60	52.5431	Lymph-BNHL
8e03e773-5557-4e78-889b-4710c515378f	78	89.5666	Breast-AdenoCa
8e48aa43-6cd1-4aef-83ce-2451b1b86e8e	59	261.662	Eso-AdenoCa
8e7fe8bb-6b3d-428f-a232-97e6042a0f39	58	95.2468	Prost-AdenoCa
8ea666b7-2b6e-4df8-9a9d-b8265b9749b4	63	39.9063	Skin-Melanoma
8eb90ea4-c622-11e3-bf01-24c6515278c0	72	71.9806	Liver-HCC
8efb116f-4ecf-4191-8ebf-90a94c1880cf	4	9.18763	CNS-Medullo
8f558713-f32b-403b-aedf-c79efeb41c67	34	47.1186	Breast-AdenoCa
8fa0484b-5f95-4ec8-b3de-cea2e8f3c5ca	59	48.0975	Kidney-CCRCC
8fa7549d-d0a6-4216-9763-74b0f21c0fd7	2		CNS-PiloAstro
8fa9575b-b2c9-4bd7-8da1-3c2cdf0e39f6	47	44.1006	Lymph-CLL
8fb7fcac-6c1d-40c2-9309-b53821cbef30	79	49.3502	Kidney-PapRCC
8fc11cb6-9d79-41c3-bb45-0dadda890e8d	42	133.369	Lymph-BNHL
8fc7a4cc-c25d-4372-bf17-2dae795e5596	43		Kidney-CCRCC
8fd5e62c-c622-11e3-bf01-24c6515278c0	89	85.3054	Liver-HCC
8ff9b1b6-a498-47fe-a970-ab7cfb64e653	75	237.862	Eso-AdenoCa
9011cf17-0783-4f9d-b355-4f0fc1a2e78b	53	150.857	Panc-AdenoCa
9020b6a5-8325-4b0d-84d9-04371c857910	73	105.859	Ovary-AdenoCa
9032b7fe-e38a-4641-a45e-67041668adc4	52	74.0713	Breast-AdenoCa
90611290-e44c-438e-91aa-f3b83dae3b71	72	81.9185	Liver-HCC
906f6f1e-569d-4ce2-9273-1f305782f77f	16	25.45	CNS-Medullo
9078333d-73d3-496a-9fc3-a94353b7e107	64		Panc-AdenoCa
90883300-d4b6-45d7-af9a-4e4ce4104500	31	12.2348	Thy-AdenoCa
909f3c5d-89fc-419b-a654-75ac1dbb149f	3	6.61677	CNS-Medullo
90ab64be-2229-4a8e-b864-4260b6cb39e9	31	106.193	CNS-Medullo
90b3c237-29a4-48b3-90b3-9f2c0ccb5928	60	204.236	Panc-AdenoCa
90de4296-0223-4b9f-8abb-6db278bfc932	61		Lymph-CLL
90fd404b-f734-41ed-a601-0f30e43625fc	52	47.1825	Prost-AdenoCa
91397d9c-3120-407f-8847-74b356943469	60		Lymph-CLL
914421d2-898e-433e-bb66-b1710eaae2c7	66	478.237	CNS-GBM
915cbb43-9e00-433d-818f-531011bea57e	71	67.1794	Lymph-CLL
917564e4-c622-11e3-bf01-24c6515278c0	32	34.6036	Liver-HCC
91b6fd6b-547a-47e4-8ecb-a6f1826ccfd3	63		Panc-AdenoCa
91f458e6-64b7-454d-a542-b0aa23638fd8	67	283.657	Bladder-TCC
92126163-00c3-41f2-9ce6-7aad5f621407	61	117.036	Uterus-AdenoCa
924613ef-8732-4703-a387-136d37b2ba6b	7		CNS-PiloAstro
9258860c-a336-4075-996d-2ee0c18b281c	80		Eso-AdenoCa
926a04de-ef57-4271-91db-e90de8aa8a1a	58	199.218	Eso-AdenoCa
929f2216-6ab3-414f-a814-49b69d4b49d9	75	334.461	Lymph-BNHL
931b24da-5d6d-4c2d-8de9-ef32d6eb8565	65	298.354	Stomach-AdenoCa
9321341c-c622-11e3-bf01-24c6515278c0	85	102.456	Liver-HCC
935b113e-f5ed-4a07-8e1d-1603daba7f40	65	207.876	Lung-SCC
93a49462-4bd3-4efa-87a5-69006abba5a0	66	63.6278	Liver-HCC
93b51c61-6eea-4228-a102-840a2e118522	35	21.4299	Kidney-ChRCC
93be2990-bceb-45fd-aca5-3358d96e9d5a	19	97.4225	CNS-Medullo
93ff786e-0165-4b02-8d27-806d422e93fc	65		ColoRect-AdenoCa
94108975-b7a0-40ba-ad39-e44cc62e8cc0	64	160.483	Bladder-TCC
941fcb56-e059-403d-aab1-0692a3ecc45e	58	86.9437	Ovary-AdenoCa
94431626-c622-11e3-bf01-24c6515278c0	80	83.5127	Liver-HCC
94434272-4cbd-4b4d-bd98-44f18526dd69	37	37.3901	Kidney-ChRCC
945e6808-2887-4f32-ac32-8f9e00353bf6	21	59.2678	Cervix-SCC
94652d14-2e4d-4f4a-a4f7-8df77df788c0	40		Panc-AdenoCa
94cf1801-a720-4b2f-aab5-0b76c8ccb242	1		CNS-PiloAstro
9536f736-63bc-4099-bd54-740f5910f4a8	70	248.869	Stomach-AdenoCa
955763f0-0735-418f-9ea4-3c980a966002	9		CNS-PiloAstro
9563a264-c622-11e3-bf01-24c6515278c0	61	42.9463	Liver-HCC
95730d8b-327a-402c-a8bf-d71370f777a7	49		Prost-AdenoCa
958d4d1d-25e2-43f2-a18b-59b2c66f0c05	64	2.49435	Panc-Endocrine
959efb81-1d56-4659-9b7a-09f2b62483f2	48	45.6653	Kidney-CCRCC
95cc9620-7686-4805-a96c-cf8e659847c3	73	96.4265	Panc-AdenoCa
95e8d38a-122e-494c-a304-bef4275fed7e	63	107.93	Uterus-AdenoCa
95fc38ac-2b36-4c46-abbf-8d2d52ff9626	58	78.4998	Ovary-AdenoCa
9623d295-c23d-4f2f-827c-69f767a26f1f	73	231.416	Lung-SCC
9650640f-154d-4696-aa96-3611c6fcee7b	44	192.472	Head-SCC
96517058-18d2-4847-8085-768ca8aa1565	64	182.806	Liver-HCC
968929b0-6bfb-4a2c-bd4d-570bfcdb8a6a	60.5914	44.9556	SoftTissue-Liposarc
9689cb33-8ac9-4ee5-800d-3900769988af	52		Prost-AdenoCa
96a2896c-1e32-4827-a526-6b7104832f9a	73	411.875	Eso-AdenoCa
96abdbc8-c622-11e3-bf01-24c6515278c0	68	61.7402	Liver-HCC
96b67289-9c42-402b-8e30-9efb4d512bef	48	38.6424	Prost-AdenoCa
96ba50eb-3c12-41ad-ac7b-d23b2001fe44	80	288.108	Panc-AdenoCa
96cca60e-17dc-44c3-90f7-1b57b0e08e5f	68		Panc-AdenoCa
96dc785c-8417-4813-8d15-c32b22d78b74	66	213.435	Lung-SCC
96e3db14-2bb1-4f68-aed6-5e794750c96e	63	469.919	CNS-GBM
96e62134-b8cc-4931-9c99-1193448c7c93	29	90.9187	CNS-Medullo
96e99cf0-707e-49f3-9ec6-cb4f90ecf7e4	64	10.6806	Panc-Endocrine
96ef40c3-8d4c-4fe1-a33a-99f5b205a0bb	50	224.178	CNS-GBM
96f337d2-cec4-4484-87cd-ab2109d2bf50	61	95.1763	Uterus-AdenoCa
97064332-1d4f-4571-93ff-354ffe6d7df9	40	93.8822	Breast-AdenoCa
973d0577-8ca4-44a1-817f-1d3c1bada151	59	192.414	Bladder-TCC
9749a9a5-cb7f-4038-a5f9-5e2d6b97c689	67		Eso-AdenoCa
978ae91e-6ebe-4efa-97ff-cfad511ae7b3	39	67.3067	Skin-Melanoma
97a6f44a-c622-11e3-bf01-24c6515278c0	62	26.4371	Biliary-AdenoCa
97c1a300-978d-4df1-9e97-ce2f92b9eff1	61		Kidney-ChRCC
97c46ede-b280-4344-8dbb-e860c6472239	67		Panc-AdenoCa
97f451e5-a1cc-4f29-8318-0e6ae74efe2f	39	250.212	CNS-Medullo
982b58c4-02b3-4e7d-8af0-4b133d0c7e50	65		Prost-AdenoCa
983c14b8-f35b-497b-9fd4-5e5f5f0a7aa7	65	157.593	Biliary-AdenoCa
987528ac-437a-4eb8-a335-4f2076d5c006	38	95.0669	Breast-AdenoCa
987d41ee-6bab-490c-b0f2-bf28c0089de9	84	162.91	Breast-AdenoCa
9880c3c9-5685-42a7-8fe9-7585ea1a1d37	66	340.767	CNS-GBM
98bb3025-0637-4106-8621-12df7b5d662f	59	290.005	Breast-LobularCa
98d27916-c622-11e3-bf01-24c6515278c0	69	75.1669	Liver-HCC
98e8f23c-5970-4fce-9551-4b11a772fe1b	78		Skin-Melanoma
98f54445-b151-4aeb-b8cf-91d743ba066e	60	65.8682	Prost-AdenoCa
992d9566-b1da-421a-bf36-d23382b115fa	81	55.1531	Liver-HCC
995a1ad2-faca-4a37-a59d-e62455985afb	70	320.006	Lymph-BNHL
99696731-c88f-427b-975b-1d90013e63ff	81	123.29	Uterus-AdenoCa
9988eb07-01f6-4f83-8699-bb63e0525f08	68	222.317	Head-SCC
99bdc3da-c622-11e3-bf01-24c6515278c0	62	65.1792	Liver-HCC
99e7016a-c3c1-431c-8838-beb78a3cc017	75		Lymph-CLL
9a015939-8810-4808-9dfa-fb60a1173bc7	60	41.3669	Kidney-CCRCC
9a5bb831-8cb8-4de0-b94b-088cb38def1a	62	95.8057	Ovary-AdenoCa
9a90f951-ad96-4883-b97f-ac43395dae5d	41	26.9999	Kidney-ChRCC
9aac83e4-c622-11e3-bf01-24c6515278c0	67	65.251	Liver-HCC
9ae0744a-9bc1-4cd7-b7cf-c6569ed9e4aa	44	28.5745	Kidney-CCRCC
9ae33a63-6b1a-43bf-9205-463c867bcbc4	72	328.722	Eso-AdenoCa
9aecfc8f-62ea-4acf-aa00-d1f0fe6c6556	55	44.4768	Ovary-AdenoCa
9b3e7a03-cf8c-4da8-bc36-20129d7783ba	76	129.874	Lymph-BNHL
9b75735b-705d-4ebf-92a0-fbb190b95285	47		Prost-AdenoCa
9ba2c970-c622-11e3-bf01-24c6515278c0	58	74.705	Liver-HCC
9ba6be6d-2032-444b-ab3c-dbee8023759d	68	237.554	Eso-AdenoCa
9bb9164e-ea1b-49ab-bbcc-f59cf8c32345	76		Eso-AdenoCa
9be1246b-3dc1-4928-8b89-2d5ed0c866e8	25	99.4221	CNS-Medullo
9beb4126-0112-4c06-80a3-e5dd1c2b88d5	8	22.2914	CNS-Medullo
9c00828e-e9ae-4b9c-959e-34837ee2b230	76		Eso-AdenoCa
9c181313-5b4c-41c5-9ad5-a5a86fe609aa	42	18.725	Kidney-CCRCC
9c27fedd-b1b3-4af0-9e9b-20271854db08	78	203.153	Lymph-BNHL
9c399826-087f-44b9-98c0-bd881646b0f4	75	158.741	Panc-AdenoCa
9c681cd9-25fb-42ac-aa6b-bb962882fa22	71	63.0967	Liver-HCC
9c70688d-6e43-4520-9262-eaae4e4d597d	50	64.9645	Breast-AdenoCa
9c730cfb-3fd6-428a-a0a4-c061ca5db06c	66	20.3008	Lymph-CLL
9c7b3ac8-1352-49cd-8a8c-df6b19f6fd64	60	12.2491	Lung-AdenoCa
9c857452-c81d-4b9e-87a8-5b41f4394f7c	72	100.504	Panc-AdenoCa
9c949c63-aa63-4a84-ac5a-b5260775cee6	15		CNS-PiloAstro
9cb80280-c622-11e3-bf01-24c6515278c0	51	57.384	Liver-HCC
9cdb1905-8b0f-48bd-ba37-11e7ac9646a0	49		Prost-AdenoCa
9cfa4e8f-ea4d-433b-8c2c-54f66ecb7e43	76	28.4269	Panc-Endocrine
9d3b0b87-5fc5-4d09-9c63-4d5fc4bc46d0	30	14.8813	Kidney-ChRCC
9d691fa3-5c32-4b98-85c4-f6e0fd4c37e0	43.7207	35.3809	SoftTissue-Liposarc
9db994a0-c622-11e3-bf01-24c6515278c0	86	69.2043	Liver-HCC
9ddf2119-a222-4fa5-a9f3-0bec7eeea36b	70	94.4367	Breast-AdenoCa
9de495d1-55b2-4535-9b0a-a999df35977c	79		Eso-AdenoCa
9df57388-7de1-4c90-910e-ef63a246dff1	60	242.45	Panc-AdenoCa
9dfcbabf-2bc0-43a2-bdde-d0b2aaca3f6b	58		Kidney-ChRCC
9e0009d1-c993-4247-9706-88ee84591dec	67	38.2344	Skin-Melanoma
9e272bea-9193-4c10-a802-f7e18b2937a3	69	57.2692	Prost-AdenoCa
9e5f0a23-e184-4611-b42b-e882dcf23acd	78	448.103	ColoRect-AdenoCa
9e6806c4-d331-4025-abee-2f576e3bf182	69	131.368	Ovary-AdenoCa
9e7b51fb-2249-451a-bf23-bb2a3d935928	67.6879	48.811	SoftTissue-Leiomyo
9e842227-2bc6-4185-bedb-abeb03836b51	46	90.1984	Lymph-BNHL
9e99b8d9-6f0d-4fe0-9c1e-d286c0714909	42		Lymph-CLL
9ebac79d-8b38-4469-837e-b834725fe6d5	49	150.375	Panc-AdenoCa
9ec31146-c622-11e3-bf01-24c6515278c0	72	77.6882	Liver-HCC
9ed8f0b9-d615-44c4-9ec9-e07ecd744922	59	64.2767	Prost-AdenoCa
9f298806-77b6-4c76-bd38-3343e1a3c6f0	35		Myeloid-AML
9f5e6063-d19e-4f56-b3f9-5c2260d3bfc9	67		Prost-AdenoCa
9fb6b7be-0084-48f7-a256-6d170e72e97f	39	108.386	Head-SCC
9fb73d89-f7c4-47b2-810b-3ce37cd8a3c9	38		Kidney-ChRCC
9fba5db6-c622-11e3-bf01-24c6515278c0	49	59.9395	Liver-HCC
9fc0e0e8-1b0f-400c-b4cf-126193283695	56	52.5434	Kidney-ChRCC
9fc5b5c7-3973-42b4-8710-454de0cb5b50	46		Skin-Melanoma
9ff21093-58d7-4b69-aade-c242a383ea56	58	147.61	Cervix-SCC
9ffcb7fa-424c-4f93-87a7-ce5e9053c613	52	187.146	Lung-AdenoCa
9ffe694e-b488-489e-bdbe-0800e505eec4	64	248.256	Panc-AdenoCa
a0583407-712d-46f3-8c4e-4eeaa0149087	79	41.6296	Skin-Melanoma
a08c196e-4f96-4b16-94b4-aa6a0153ac50	62		Eso-AdenoCa
a08ec059-7592-4698-bb45-25a9c3680c23	54		Prost-AdenoCa
a0bbb3b1-e774-4c75-9301-ba43fb803f20	52	123.581	Ovary-AdenoCa
a0e317b1-3f3b-4d25-b2d9-fcc2211dfda3	45	102.602	Uterus-AdenoCa
a0eb2611-1ca6-44b7-897e-ce18399eb7bc	75	35.8109	Kidney-CCRCC
a0f94565-9169-49ee-8e6a-21bdc43d9de6	81	558.967	ColoRect-AdenoCa
a0fe80e0-e3ac-485b-8a1a-4c80c101b874	38	72.2622	Head-SCC
a13ee768-1423-4fcc-b663-caaf6694acb3	7		CNS-PiloAstro
a1724132-f95c-4622-8987-fe3183b9dce3	86	28.0317	Lymph-CLL
a1a75f66-c622-11e3-bf01-24c6515278c0	71	68.864	Liver-HCC
a1af7c42-47af-435c-bb51-b932a3cd7b91	71		Prost-AdenoCa
a1e3dc5b-b81f-4890-870c-ed3b8ac36dec	51	179.545	Eso-AdenoCa
a1fc7064-abf5-477d-983e-576a784e1d40	57	108.596	Ovary-AdenoCa
a2034620-e4b5-4d4f-ac05-7fc1c098eb40	59	54.9751	Kidney-CCRCC
a2238b5f-0513-487a-9b1b-7bef85ebf336	69	152.721	Panc-AdenoCa
a284fe9d-9afd-4472-8d70-243ca9be5c2c	81	584.987	Eso-AdenoCa
a29278af-7ecf-403e-b6a9-623ea7879d05	42	127.003	Lymph-BNHL
a2a4021e-1273-4c18-907c-d20454ab898c	1		CNS-Medullo
a2a67c8a-c622-11e3-bf01-24c6515278c0	67	58.6811	Liver-HCC
a2e67393-50d7-4bcc-9bbd-c695086a936a	64	156.173	Stomach-AdenoCa
a2ee5dde-4342-4e78-88c5-3c9a8e10cbf5	70	239.006	Stomach-AdenoCa
a2f02ff7-8433-4cb5-9324-34f13edeaca1	62.5243	58.5724	SoftTissue-Liposarc
a2f143d6-ba07-4ff0-960d-b29c3c716665	44	63.5573	Liver-HCC
a3135834-3af0-4e98-bc6f-ad8ddf33db80	67	70.8906	Ovary-AdenoCa
a315b798-f037-48d5-91ed-e733e3bbd6ee	60	156.263	Head-SCC
a319188c-6b80-4228-8f2b-8f423c0fcf97	47		Prost-AdenoCa
a31b6123-c1b7-4cd0-86d8-b2e640cce9da	16	48.052	Lymph-BNHL
a3210fd0-344c-468e-8ff2-2d0869a2fb75	70		Panc-AdenoCa
a330a96e-9897-4605-b5f1-5b5ef45cd365	54	64.1523	Ovary-AdenoCa
a335b03d-41ac-4d41-a2a9-3134b5b0a0a7	59	59.9534	Kidney-CCRCC
a37a825c-d74e-46cc-92ef-b65016857b4a	78	475.665	Eso-AdenoCa
a3914a6c-c622-11e3-bf01-24c6515278c0	65	65.7357	Liver-HCC
a3deafcb-b54f-4b7e-89ac-c92c16fb919f	50	63.2842	Kidney-ChRCC
a3edc9cc-f54a-4459-a5d0-097879c811e5	65	190.343	Panc-AdenoCa
a441697c-4ca0-4eab-9b01-b9cb50223ce2	51	34.3403	Kidney-PapRCC
a46f1e20-9e97-4dcc-a5ed-532aad9f3236	57		Stomach-AdenoCa
a47c2012-c13d-48ac-88b6-e09bfd50122b	63		Biliary-AdenoCa
a492a32b-bf2f-4f8c-b06e-794a4baa2fe7	49	109.461	Panc-AdenoCa
a4beedc3-0e96-4e1c-90b4-3674dfc01786	67	22.4288	Panc-Endocrine
a4c838df-6ac4-455a-8096-8ec680064374	63	294.949	Stomach-AdenoCa
a4ca18dc-c622-11e3-bf01-24c6515278c0	68	68.475	Liver-HCC
a4f8305f-4409-4776-b34d-4878d18c8693	63	72.5319	Kidney-CCRCC
a5346247-3f30-470a-b4ab-732180786291	57	176.255	Panc-AdenoCa
a54aac0e-4108-49cf-bf50-687031c7cda6	42	21.7133	Kidney-CCRCC
a56cd282-f6c5-4373-b3d8-676562894598	71	59.1939	Kidney-CCRCC
a592e80a-3b1a-46aa-be30-bcd87d6bca6f	43	24.2608	Kidney-ChRCC
a5d5c238-0447-47fa-9a81-3b823cbdcea6	86	197.908	Panc-AdenoCa
a6045753-60bb-4e65-bc89-1ef0b47aab35	60		Prost-AdenoCa
a612b654-c622-11e3-bf01-24c6515278c0	59	63.6174	Liver-HCC
a64000df-16e5-4b88-865f-5c680adf60eb	47	277.437	ColoRect-AdenoCa
a65bcd07-c47d-4bda-a2bf-21f68cef2f3b	4		CNS-Medullo
a67f4531-99ef-43df-82f5-f6abc4b11826	35		Cervix-SCC
a68389d4-431f-4582-b4df-e8ad200aa3be	54		Myeloid-AML
a6957d15-453c-4f3b-ab8c-c38054dfe548	36	157.587	CNS-GBM
a6c14ebc-81a2-44f7-af87-2b7ec85e5696	69	139.787	Breast-AdenoCa
a6d8467e-88e3-4ea5-8583-61c5ab9747ae	67		Prost-AdenoCa
a6e24c2a-26b9-409c-bbcd-a8fcdd1e437c	53	22.3723	Skin-Melanoma
a7314730-c622-11e3-bf01-24c6515278c0	63	75.5345	Liver-HCC
a742a46d-2594-4efe-a701-4a2737ffae81	10	8.66308	CNS-PiloAstro
a762dd44-a8ac-4269-8163-bbf6d0f8d4b3	71	206.739	Lung-SCC
a78544d7-65c6-4778-af62-ceec24c14056	43	88.7239	CNS-Oligo
a7a56d67-1bd7-4d69-9237-34c2d261261b	56		Panc-AdenoCa
a7e1deb7-2e3d-4e36-90c7-9cae34cdcfb3	60		Lymph-CLL
a7fb0931-28df-46f4-bc0f-2011fc91f0e1	14	10.1855	CNS-PiloAstro
a8041e86-071e-46cd-8fb5-7ecdc1ab0553	39	103.602	Head-SCC
a83e247a-8f65-4be4-9c6e-a72c4abffae8	61		Lymph-CLL
a846f5e8-c622-11e3-bf01-24c6515278c0	70	58.2024	Liver-HCC
a84915de-6562-4836-86f9-f2a05598296e	49	57.4471	Skin-Melanoma
a85cf239-ff51-46e7-9b88-4c2cb49c66b9	36	70.4266	Breast-AdenoCa
a876398c-5b1d-444f-a360-5fe2db697480	49	88.9371	Breast-AdenoCa
a89a2341-263d-4e7f-87fa-18d9692d6b2b	65		Kidney-CCRCC
a8f86b64-914c-4d89-897b-33bcdd1759f7	51	199.92	CNS-GBM
a92023de-5c97-4bf2-aa3c-0e768d7c5ece	61	298.934	Eso-AdenoCa
a94d63fa-c622-11e3-bf01-24c6515278c0	82	80.9283	Liver-HCC
a96eddfc-3afb-4bf8-a440-c91778113fbd	56		Lung-SCC
a971ac23-0664-405d-9f5c-9ca892af003e	47	23.4656	Prost-AdenoCa
a9a240f3-d237-4bb8-b968-e4a3cc7c2633	76		Lymph-CLL
a9c29edd-2ef1-46ef-93c6-796cf0332a2b	81	35.7634	Thy-AdenoCa
a9d055c6-6c53-4e85-8270-34883a1342a9	78	45.5519	Lymph-CLL
a9dbd55c-5dcc-48db-8785-6baef3fdd7db	58	54.9761	Kidney-PapRCC
a9ec7d9e-b179-4782-a589-43c7d1642be9	43		Prost-AdenoCa
aa018d90-5250-4313-9f7c-a3f196765e07	18	23.5652	CNS-Medullo
aa06ae46-2336-4666-a3af-fc790daf8da4	85	333.515	ColoRect-AdenoCa
aa20b9ab-dba9-4002-ad45-cafa2f85cef7	12	59.9096	Lymph-BNHL
aa215f18-ae1f-4f0e-89dd-ac59ee8c8c44	69	30.5106	Panc-Endocrine
aa2654f4-94f9-487a-b415-85df69261161	12		CNS-PiloAstro
aa4a868a-df23-4eef-a618-e945aa2ce98a	79	449.33	Panc-AdenoCa
aa4bf69c-a1a6-48dc-96fc-3fe7d2680517	11		CNS-Medullo
aa58c09a-7799-4675-8310-d270224b163e	82	70.9267	Breast-AdenoCa
aa5907cb-3be3-4e23-982d-719417baeb37	3		CNS-Medullo
aa847c3d-d3a7-46aa-a81b-db5099a458fb	51	110.939	Lymph-BNHL
aabddb20-c622-11e3-bf01-24c6515278c0	76	176.383	Liver-HCC
aacaba97-ecde-440b-aae0-0e9c608c4b24	40	97.7481	Breast-AdenoCa
aad8c8d6-d828-4aac-9cfb-cee893e36850	40	47.6453	Kidney-CCRCC
ab318624-db9d-41d8-b7b8-34712434f28f	57	83.0666	Prost-AdenoCa
ab8a55ed-ff47-4cad-ad91-52b9dc25aca7	60	57.1461	Prost-AdenoCa
ab923db7-54e8-4a50-b7fd-c2b4b300041e	56	170.169	Head-SCC
abbbe65c-c622-11e3-bf01-24c6515278c0	58	65.4582	Liver-HCC
abc94013-71f5-4ac6-88a4-01b4ef9f9d2f	73	154.38	Lung-SCC
abd2d959-d5ed-4eb3-9759-67eb1aa23325	84	128.655	Bladder-TCC
abe290ed-67c8-42bb-84f7-0d32a5f8f3db	71	154.484	Eso-AdenoCa
abedd46c-47b8-4242-adb6-12835400cb3f	73	253.08	Lymph-BNHL
ac02c38e-5fca-4995-b0cc-39b6189976a3	69	163.125	Panc-AdenoCa
ac1bd179-8285-468c-ab9f-7f91151ca0f2	20	50.3478	CNS-Medullo
ac23a8d2-ac42-4031-9dd4-9b56baeb246e	40		Lymph-CLL
ac2c8928-33a2-4aa0-8bc1-cdfa1ca0b56a	68	88.7132	Lymph-BNHL
aca4d810-9540-4ce3-8ceb-72d396c9b704	8	13.3708	CNS-Medullo
acb5e263-111b-43d8-9bd1-adb9a54e0fc0	34	13.5796	Panc-Endocrine
acb9750e-7e17-4cef-bee1-5d710f9bf3a7	70	76.5343	Prost-AdenoCa
acc629cb-ad03-4cec-9b21-922e4932ef3e	52	122.406	Bladder-TCC
acd510de-b732-4a1a-8b72-6d22e763540b	70	92.4919	Ovary-AdenoCa
ad007b59-46f6-48b9-958a-2b9d28cca3b7	46	163.367	Prost-AdenoCa
ad0700e2-048a-4856-a77a-bc0b6f25f0e2	4		Lymph-BNHL
ad41f1f3-e38e-4418-9c16-52bca5719f39	56	139.465	Lung-SCC
ad4aa4dc-bea4-4f4a-8b1b-8f361112f84f	74	439.762	Eso-AdenoCa
ad874249-9964-4e48-aa3f-7e828ea28f3f	37	12.3101	Thy-AdenoCa
ad92f17f-11e6-49bd-9835-6b2f47053485	73		Lymph-CLL
ad9455e9-7147-489e-9b1f-3540c457c260	60	33.8179	Kidney-PapRCC
add0b0f6-b4a8-4b73-b634-c3600dc567d5	66		Thy-AdenoCa
adfbba82-c622-11e3-bf01-24c6515278c0	71	61.956	Liver-HCC
ae464652-2f8c-4d94-8b08-cd8f1d29256e	12		CNS-Medullo
ae82fead-2671-4335-a342-67bb69935ad9	74	80.5861	Ovary-AdenoCa
aed4363b-19b8-4cb5-aa34-a442410d0796	16	73.5239	CNS-Medullo
aeeb01b4-790e-4929-bd59-6aad837603b1	76		Lymph-CLL
af2cbdb6-c622-11e3-bf01-24c6515278c0	65	33.2952	Liver-HCC
af96db5a-684f-41d1-a910-5a5193393d9c	35		Uterus-AdenoCa
af9cfac8-7fbe-49cb-aeca-8d68aea57994	59	281.137	Panc-AdenoCa
afd1f2e0-343c-416d-8e8f-2177f312c2f0	2		CNS-PiloAstro
afee5b10-3dff-4e50-9575-bc9fe20c5dea	63.0308	67.1231	SoftTissue-Leiomyo
aff5793b-3197-4d1d-bf0a-9b0ded5f2937	50		Myeloid-AML
affa4ef4-02ec-40f1-b6a2-739f8bf2afa9	47	32.2294	Skin-Melanoma
b02b4bba-6e66-44fb-a48f-38c309aaaac5	70	550.245	Eso-AdenoCa
b04624d2-d8f8-4b51-be1b-72c73d8055f9	59		Panc-AdenoCa
b061cb06-e927-4f24-82bb-9e651f7ae0e3	3	18.1685	CNS-Medullo
b070af2a-c622-11e3-bf01-24c6515278c0	69	92.8353	Liver-HCC
b07bad52-d44c-4b27-900a-960985bfadec	71	104.26	Skin-Melanoma
b0a83df8-dd2c-4c1b-b238-9081d2c22258	69		Uterus-AdenoCa
b0c61486-b061-4b6b-ac02-130a3ea0b080	48		Prost-AdenoCa
b0d1fde4-928f-4f4c-bff6-33b885582bb5	38	158.65	CNS-Medullo
b0f3087b-6f9c-47e9-b487-6726af1cb90b	50		Prost-AdenoCa
b16780b0-75ba-4304-87e0-33f1e321b622		15.3884	CNS-Medullo
b1753e9c-29d0-4955-89d2-949cdabd1211	40		Thy-AdenoCa
b19ec4cd-2876-4a2b-bcb9-b3c8db54fc15	65	48.9978	Kidney-PapRCC
b1d2457d-3267-46ba-9fdf-663985e60538	21	16.219	CNS-PiloAstro
b1e62d8e-24d2-4118-8cd0-3142acebdd5b	63	262.683	CNS-GBM
b1f19de6-c622-11e3-bf01-24c6515278c0	78	68.3941	Liver-HCC
b1f2442f-a973-47b4-9891-f028f0d44adc	66		Prost-AdenoCa
b2190e26-1809-4aba-9f45-07c2edb3b4a4	44	75.1006	Lymph-BNHL
b243adb4-b3e7-4e0e-bc0d-625aa8dbb1be	67		Ovary-AdenoCa
b24feafa-f2e9-4498-8471-a9e42c80cc9f	48	9.94759	Panc-Endocrine
b27b569a-2c79-4453-8a2d-41fd0b4dd28d	79	25.5122	Panc-Endocrine
b27d75ba-5989-4200-bfe9-f1b7d7cf8008	49	73.8762	Breast-AdenoCa
b28f7607-f162-425f-b44d-64e9633c8824	65		Kidney-CCRCC
b2afbcba-d67d-43f1-be3b-05f3a5836ec0	73		ColoRect-AdenoCa
b2d17671-d2e1-4c97-8b01-a976d5abe1d6	31	79.9179	CNS-GBM
b2d9aaff-5a48-48f0-bf55-bfd4ddaeccaf	67		Liver-HCC
b2ec0fd0-fbcf-4abc-ad80-4ae444e30b55	70		Prost-AdenoCa
b30dfb8b-8288-4e5a-afc2-3d5bd7bfa26c	66		Kidney-CCRCC
b32449c0-c622-11e3-bf01-24c6515278c0	75	75.3503	Liver-HCC
b330c50b-c45f-413d-918f-33275d0d8f91	5		Lymph-BNHL
b33b7c8f-0b0d-4009-88a7-48e9d9cae6cb	56	78.1474	Prost-AdenoCa
b35d9a68-29f4-49ab-b83e-b5151679e3af	75	83.307	Skin-Melanoma
b37d6283-6f95-4975-a794-f3d5c4bbc7b3	65	92.6906	Panc-AdenoCa
b38d0777-4901-48b8-9cdc-33b7f13a424f	44	117.512	Uterus-AdenoCa
b3b3a27c-ee9a-42af-a6d1-9af5970a98b9	43	124.739	Cervix-SCC
b3befa40-8f44-4eb6-ada0-ec395f460656	84		Skin-Melanoma
b3f1d232-4392-4258-9256-d38ff4b59f94	48	91.6097	Prost-AdenoCa
b41c63e8-bb85-4f83-9bc6-e611fd9ef075	71		Prost-AdenoCa
b421b9ca-c622-11e3-bf01-24c6515278c0	71	78.426	Liver-HCC
b42d183c-bc9c-4652-9e56-10c54c5ee96e	19	45.9492	Skin-Melanoma
b47aa163-eec9-4225-940b-4373e78152e2	90	177.343	Panc-AdenoCa
b4860b5f-0a80-4fb2-81e1-4bafeb525b1c	35	14.4392	Panc-Endocrine
b499032c-6cb8-4646-a95b-10af2a21a289	70	24.582	Panc-Endocrine
b49d5310-3cc5-4386-9444-cf0d61b52376	58	313.114	Stomach-AdenoCa
b4aea804-fc6e-4d58-906f-f3a932ca9dc5	46	64.6695	Prost-AdenoCa
b4e5626b-44fe-4cdb-a7d5-42028e0dbc4d	74	31.9376	Panc-Endocrine
b4f515ce-5bee-4e40-a66a-01f41e92181e	54	65.2506	Kidney-PapRCC
b51fa117-2c0a-4e1d-8ec4-9f039073a486	63	37.3469	Kidney-CCRCC
b537bc07-9998-49f4-bbbe-5b617152bfd9	57	85.1689	Head-SCC
b53dcb4d-f894-47b8-8a4e-17c7998d8120	65	491.523	Eso-AdenoCa
b54b9433-ec10-4cb5-a860-4555da64917b	76	210.602	Panc-AdenoCa
b55751c4-c622-11e3-bf01-24c6515278c0	66		Liver-HCC
b5cabba2-30a4-458e-897c-00ec3fefa6d2	60	263.048	Panc-AdenoCa
b5cc4a6d-93a9-497c-a7bb-a5db82edc176	63	13.2269	Panc-Endocrine
b5dd0bc9-6c1c-4272-b920-744de37d0aee	52	65.546	Panc-AdenoCa
b5f90cb8-7304-48fb-a1d3-ff459c7d79d1	69		Liver-HCC
b60392fb-43d9-4c9c-b91b-ded40492e61c	72	320.306	CNS-GBM
b61f7f76-f365-4071-a28d-bf354d5a670d	50		CNS-PiloAstro
b6365bdb-e6d5-4615-95b3-db12a0c2f3d9	61	35.1027	Kidney-CCRCC
b64173fc-abac-4695-902b-f0acf9444e9f	7	20.1647	CNS-Medullo
b67208c4-c622-11e3-bf01-24c6515278c0	67	41.3683	Liver-HCC
b68c5ec2-0875-4d77-b4b7-738d2b2f313c	61		Prost-AdenoCa
b68f18e1-0117-420c-9405-e8d3a1e8caff	9	27.2791	CNS-Medullo
b6b6e1d3-c592-4836-bdad-d53af2dbcc9a	74	686.64	ColoRect-AdenoCa
b7008a98-5aa0-4cc9-9bee-af2a422266db	71		Panc-AdenoCa
b710b214-5666-4054-97ef-3b9ac2bd90ac	74	195.668	Panc-AdenoCa
b73523d7-f5a5-4140-8537-4df4d1ecf465	76	425.663	Bladder-TCC
b752b444-f033-4be4-9d24-e5e80b4181af	62	97.5341	Breast-AdenoCa
b757a040-3c9e-45e7-a045-9cd08db11d62	79	228.708	Eso-AdenoCa
b75b2663-dcc6-411c-bfcc-574aa33cf388	49	67.3286	Ovary-AdenoCa
b77084ab-8148-49e0-b3f9-90f7d9ea1862	90	128.565	Uterus-AdenoCa
b77543e4-c622-11e3-bf01-24c6515278c0	72	61.5721	Liver-HCC
b7a7d93b-38a7-4fc3-a433-3bb0a8cb7c42	73	128.588	Lung-SCC
b7f11036-7ac4-41bc-a9a4-64162725fdfc	79	193.469	Lung-AdenoCa
b7f2e85a-3c6a-48b7-8a4f-2dec1d85359d	80	341.911	ColoRect-AdenoCa
b7fbd99c-dea0-4448-a430-7f94c611e702	58	44.9124	Kidney-CCRCC
b8068cbb-4523-4ac9-ab17-edd4eb0e2975	64	6.4744	Panc-Endocrine
b80ca528-2c5f-400c-8df3-9c47869a64c2	79	224.162	Panc-AdenoCa
b8151614-b08f-49a3-ab6f-2e780f765a17	56	201.537	CNS-GBM
b8270565-9e02-4d46-9534-08206bfd027a	60		Panc-AdenoCa
b86655a4-c622-11e3-bf01-24c6515278c0	45	53.6511	Liver-HCC
b86678f3-c9cf-4ba4-8248-3efb2a7c4884	13	72.281	CNS-Medullo
b86e88e7-0d5f-4b32-a35f-dc97251ab990	49	229.538	Head-SCC
b88f014e-bc0f-4775-8228-39e0b471c3b0	57	265.715	Lung-SCC
b8cd6882-be27-4742-bc63-3227d31bf704	26	8.66181	Thy-AdenoCa
b8f3137e-5e92-4a56-90d4-884a4ed2ef9c	75	288.375	Eso-AdenoCa
b9098b7c-eab0-4ef5-b968-8d3024bf32f7	75	60.7354	Liver-HCC
b97941dd-9844-4db2-9e25-42c725f47d70	45	38.4632	Ovary-AdenoCa
b994762c-c622-11e3-bf01-24c6515278c0	69	69.199	Liver-HCC
b9bcba3a-c9be-4305-b5f4-c861282921e0	76	228.645	Eso-AdenoCa
b9d1a64e-d445-4174-a5b4-76dd6ea69419	46	170.897	Cervix-AdenoCa
b9d2e29e-8546-4310-aeea-e029f17c0516	54	48.5935	Kidney-CCRCC
b9dbc78e-44ce-427c-bbeb-de8d097bde2c	61	158.589	Lymph-BNHL
b9f03936-1de5-4330-8b0f-6d0ab533876e	23	41.9159	Liver-HCC
ba096d4f-5a6c-4c31-ae03-e7483cf58c38	76	286.626	Eso-AdenoCa
ba5667da-7688-4931-bdb7-d65f391caf60	9	42.7303	CNS-Medullo
ba67c02a-180b-43f3-b53c-2b77d84fbe3c	73		Kidney-CCRCC
ba686386-8113-4885-b20f-6ad09a295604	47	24.1763	Kidney-ChRCC
ba940092-c622-11e3-bf01-24c6515278c0	57	95.2521	Liver-HCC
ba94c29b-b76e-4d67-bf5a-ce6bc45d85f8	53	76.6166	CNS-Oligo
baa02e74-9cae-4996-858e-17d9f52d924b	74	152.279	Lymph-BNHL
bb02202f-d140-4bec-95ce-5c2b117a2167	58	82.1478	Prost-AdenoCa
bb45c6f5-49cb-418d-85bb-3ded165e2d07	5	5.48757	CNS-PiloAstro
bb567851-d4ff-4a93-8576-04a37aea68af	68		Kidney-CCRCC
bb5bedd3-d8fc-4739-8e6b-9e37223f8be2	63		Eso-AdenoCa
bb6150f7-23e4-40f2-b466-6b6edd19c502	71	376.81	ColoRect-AdenoCa
bb659e7c-0b97-41b5-ac10-a66bb1f6f283	56		Kidney-CCRCC
bb65d670-0411-4fc5-a6cb-019caec1ab36	69		Biliary-AdenoCa
bb66787e-e0b2-45b6-b452-98a6c32132e7	15		CNS-PiloAstro
bb8176a7-ea7c-42d7-a85a-cec1ca386f2e	61	118.484	Panc-AdenoCa
bb91765e-4c55-4e7d-93e8-77face8c91f4	2		CNS-PiloAstro
bba106ce-c622-11e3-bf01-24c6515278c0	74	65.7152	Liver-HCC
bbb2cf2f-8f32-43d4-846c-d1020e6329ec	59	78.7785	Ovary-AdenoCa
bbbc531a-dd41-40b7-ae59-e35508aea0c7	34	115.137	Panc-AdenoCa
bbdd7393-024b-4073-b5bc-ef7a68c15b8a	63	141.143	Panc-AdenoCa
bbe59385-5f83-43f6-a485-517c860bef6f	58		Ovary-AdenoCa
bbff7954-95ec-455c-b0bc-92f67a09ee77	70	173.055	Panc-AdenoCa
bc0dee07-de20-44d6-be65-05af7e63ac96	61	236.47	Stomach-AdenoCa
bc1d5327-2e76-4e0e-b749-72a559469d0d	15	115.731	Lymph-BNHL
bc5160ae-d629-46c4-b068-7075876b9103	14		CNS-PiloAstro
bc69c97c-65c1-4e1c-a241-d17d3130e024	14		CNS-PiloAstro
bc9b66f5-fcb8-4545-ab2d-438bb810edc0	57	90.1049	Ovary-AdenoCa
bc9f105f-6d99-44ac-9871-67defd5e85cd	72		Prost-AdenoCa
bcc74a5e-c622-11e3-bf01-24c6515278c0	84	53.2106	Biliary-AdenoCa
bcc819eb-f4d8-4ddc-9fdc-a6307fb6741b	60		Head-SCC
bcd52bcb-6e35-4220-9775-96dabff926b4	68	15.8776	Lymph-CLL
bce88385-4a1b-4a8c-920c-060f6a2675d4	76	211.394	Lung-AdenoCa
bcef0b6c-6584-4090-9d28-ef784a7e5fbb	48		Panc-AdenoCa
bcefbf6a-80ff-4825-9d3a-492e2dceb35d	67	77.0369	Skin-Melanoma
bcf54c96-2b62-4e24-926f-d77576250dd1	67	43.7667	Kidney-CCRCC
bcf76f1a-7109-422d-94c9-5e8364895fa0	48	54.8745	Skin-Melanoma
bd1ce02b-bfaf-4cde-aaac-06097a12e248	3		CNS-Medullo
bd2cc59d-f5ce-46ed-beb0-4c80b24cbe71	62	14.8426	Kidney-PapRCC
bd2ec47b-a120-4b3b-b10d-aee09805ab33	62	73.0698	Kidney-ChRCC
bd2f8133-3e71-4c5e-998f-0c1a9fdfb75f	63		Stomach-AdenoCa
bd3028c7-1fde-401d-a6b2-5f8e61eb4aa1	38	77.0634	Prost-AdenoCa
bd3e88b3-b37c-4641-85fa-d8125ba324ca	47		Lung-AdenoCa
bd403458-5154-488b-931a-a7e737a6bf8c	60	177.803	Lymph-BNHL
bd6bd940-ef06-433a-80d9-dca5683e9cd2	48	118.409	Lymph-BNHL
bdbcffb0-c7da-4e7d-8002-9feffe48533c	71	67.2918	Lymph-BNHL
bdc039d6-4817-4e6f-b8c6-a40b1e8e1a06	28		CNS-Medullo
bdeeb1a6-c622-11e3-bf01-24c6515278c0	72	39.7226	Liver-HCC
bea0e802-96d3-46e2-8030-17019a71e0bb	10		CNS-PiloAstro
beafb7c6-ef39-478e-aa47-0f1ad39f95a3	78		Prost-AdenoCa
bef21282-c622-11e3-bf01-24c6515278c0	57	54.6141	Liver-HCC
bef23192-57cd-4301-b7a7-5e82ca62482d	41	25.2265	Kidney-PapRCC
bf24366f-fd91-4d84-8b3d-eed80064250d	26	100.103	CNS-Medullo
bf7462a2-394f-4838-bcb6-4d0126fa48b1	63	86.7581	Lung-AdenoCa
bf91afc4-aa2b-4365-80c5-b98c9d118e10	59	11.8346	Panc-Endocrine
bff518fb-6da7-4dfc-ae4c-bd3f641028e2	49	71.6365	Ovary-AdenoCa
c00d925a-ca4d-4561-a8f2-d4542f218086	80	39.7396	Lymph-CLL
c00de7a0-0b09-4e07-988c-ef2a7f8e932a	57	61.3043	Kidney-ChRCC
c016d025-3c92-41c5-b846-493b1fcce79e	46	37.7365	Liver-HCC
c021b61c-c622-11e3-bf01-24c6515278c0	83	54.5327	Liver-HCC
c0523251-3ac2-4292-bb00-9ae9ea9009f6	62		Panc-AdenoCa
c05adc19-2e01-4712-a35a-69eee4d40998	64	69.3319	Liver-HCC
c065761d-f775-457f-bda0-4c7c257a701e	62	297.464	CNS-GBM
c0812962-a345-48b7-aec0-01336c2d1eed	35	103.606	Head-SCC
c08f65a0-bf4c-462e-9d07-ad56b3adcac8	53	65.9554	Prost-AdenoCa
c121de15-78f7-4698-91bf-fd0485c466c2	36		Head-SCC
c13d7ee5-2bf0-43e4-9cd3-9326ed9355cf	71	42.3459	Lymph-CLL
c13fb736-614c-4d5f-83bf-2d7586f4fb53	69		Panc-AdenoCa
c14407ad-670e-4d1e-9417-2b76f4810fff	58	36.4768	Kidney-PapRCC
c14b2c74-447b-4526-a6e9-415d2728c7ca	74		Prost-AdenoCa
c158ac2a-c622-11e3-bf01-24c6515278c0	53		Liver-HCC
c15a51cc-4fdc-4343-a410-13ddc238dac8	65		Panc-AdenoCa
c19a1388-95e6-4708-a24c-3738f1908071	50	75.9024	Kidney-CCRCC
c1abb741-4fcd-4161-b057-c7efd619cc99	39	82.561	CNS-Oligo
c1b44966-0f72-4c4f-8783-ab3ffe7f17b2	58	116.188	Stomach-AdenoCa
c1d9ed06-7498-4c6c-a0de-dbf28e868109	62	53.8799	Liver-HCC
c20cb5c8-a6d0-4150-b72b-3f7e8909d72b	4	22.4578	CNS-Medullo
c2124bb2-30e1-4093-9a8a-3a188a6dc0a9	71	155.169	Head-SCC
c21a5d55-9790-429f-a4e6-420293c07b53	46	54.219	Skin-Melanoma
c271b7d2-c622-11e3-bf01-24c6515278c0	68	53.5112	Liver-HCC
c27290e4-6835-448a-abdc-df8ddd5f4630	76	331.153	CNS-GBM
c285c2fa-24b4-47a1-874d-86e74b002b05	38	30.1605	Liver-HCC
c298ec82-8305-4c89-898f-268308f782b2	56	59.5787	Kidney-CCRCC
c29f6ed6-880d-4f03-977e-1087738e5e60	17		Kidney-ChRCC
c2aafb9c-230a-43df-9a43-b34aa145a7bd	67	38.0628	Kidney-CCRCC
c2ec7f57-8510-4bbf-a2e9-dbd9ce8dcad1	58	82.0451	Ovary-AdenoCa
c36213e4-c057-46f5-ada5-f1f921855bb4	78	43.1445	Liver-HCC
c3679262-63d7-463e-9501-6ab3f177aee8	70	199.072	Panc-AdenoCa
c3cb64b3-842b-4b42-8c42-020a0206eb06	49	48.5095	Prost-AdenoCa
c437535b-2acc-4236-beae-94e2c1336830	65	108.146	Lung-AdenoCa
c459dba5-b27c-46f0-b5b8-c62d597a0542	70		Lymph-CLL
c488a170-c622-11e3-bf01-24c6515278c0	71	46.3797	Liver-HCC
c48d7f4a-e98a-4077-a749-eb9f56f05b84	68	206.193	Lung-SCC
c4c776f8-ee3f-4cce-beb9-8dcf262cdcdf	17	52.3086	CNS-Medullo
c4e048de-1d43-4fbd-8289-9279b16c8a3a	62		Stomach-AdenoCa
c504d5a9-29b0-4b7e-ac7b-5e543449a0f4	79	54.064	Kidney-PapRCC
c556f81b-8a6c-4bbb-876f-2e2ce570c185	82.2834	68.6937	SoftTissue-Liposarc
c56505cb-e150-408d-9df6-3af4e608c376	69	15.4686	Kidney-ChRCC
c569b867-dadd-4591-af17-7e9b74699561	57		Lymph-CLL
c59188a8-c6bb-433c-97fe-69f79a126d03	2	14.8626	CNS-Medullo
c5ad7238-c622-11e3-bf01-24c6515278c0	61	59.2307	Liver-HCC
c5bc0826-8037-4fe6-ad4e-b1b675e771fb	52		Kidney-CCRCC
c612570a-881d-421f-98b9-0e4563133744	74	128.557	Stomach-AdenoCa
c61ded54-f80e-4da8-b1d8-e22551c96118	61	63.6603	Breast-AdenoCa
c6224ab0-74f5-4f0a-9fe0-c083f806c853	32	87.1161	CNS-Medullo
c642b9cc-bdb1-4796-9692-8be92398be17	61		Lymph-CLL
c66926a8-474d-482c-bfb7-043029c8b737	16		Lymph-BNHL
c66c92d5-df65-46e6-861d-d8a98808e6a3	34	122.331	Bladder-TCC
c67409b2-ac25-42a0-8543-4636ef132fe4	49	67.0652	Breast-AdenoCa
c6888be2-4517-41e4-a801-9c915f24e737	62	78.3909	CNS-Oligo
c691d6b3-8e70-4951-8551-2ee4e4d0d10b	45	75.8301	Ovary-AdenoCa
c6a28615-1b92-4085-956e-eeedb2573c03	55	79.603	Prost-AdenoCa
c6bb32f0-c622-11e3-bf01-24c6515278c0	72		Liver-HCC
c6d6f49e-6e95-4e41-8388-71f6fe017d80	55	23.808	Kidney-ChRCC
c741fb12-8160-43a7-bc70-2c545ea0031d	69	246.58	Panc-AdenoCa
c75cc75a-7496-420f-b526-ea63c77e9839	59		Uterus-AdenoCa
c766274a-3c1e-443f-9ed4-c0e2b9c904d1	41		Panc-Endocrine
c767254e-b289-4904-a80f-050cf01ff8ba	59	100.121	Ovary-AdenoCa
c76f7fcc-2748-4b6d-805e-d21652dd5e3a	47	152.748	Head-SCC
c79ce3d3-4758-4f52-9da1-38f994c99f4e	74	204.93	Stomach-AdenoCa
c7d798b8-c622-11e3-bf01-24c6515278c0	60	52.7103	Liver-HCC
c8381701-31cb-465a-bdf2-1b8132be7a14	51		Thy-AdenoCa
c8e961b4-e324-40a2-89f6-736ec3845bc9	78		Stomach-AdenoCa
c8f61136-0bea-4fb4-bb63-699af7f22146	9		CNS-PiloAstro
c8f64a71-e545-4eb6-9da3-2d43ae0c2627	65	59.2884	Kidney-CCRCC
c906a13e-c622-11e3-bf01-24c6515278c0	71	33.5665	Liver-HCC
c955387a-16e5-447c-8e69-e4c04a9861d5	27	110.814	CNS-Medullo
c95a2b1b-726c-4608-9fff-d57b6f1aa75a	50	33.4503	Skin-Melanoma
c971ffa7-ce37-4138-b028-598a30478e25	71		Eso-AdenoCa
c9959f68-c385-4c1f-9188-8203844d288e	78	86.7161	Ovary-AdenoCa
c9ad6b1c-baa0-45a7-b7c4-733728505b8a	67	87.1186	Kidney-CCRCC
c9ca979d-b3ad-4ff0-92d0-140105413d28	4	4.19456	CNS-PiloAstro
c9e7c629-7b57-4ede-b315-0cea8c97c48e	74	146.995	Panc-AdenoCa
c9e7cff0-aec2-4ff2-8091-7cbea2bf5991	50		Panc-Endocrine
c9f87f0d-4967-4be2-8b92-a20f1980ea22	67		Lymph-CLL
c9f91ded-3b04-4cd1-8ea6-bbc635a8a4f0	74	570.159	Eso-AdenoCa
ca004926-f3ac-4824-8ed5-d84e62efdfae	78		Skin-Melanoma
ca137611-533a-4d20-a85d-8e4c3a1eab2d	26	138.713	Head-SCC
ca284012-bd06-47a3-8a9d-c6b185d87d85	67	163.976	Panc-AdenoCa
ca2b9fe2-97e0-4d4f-afd7-a5acf638800f	54	24.1918	Kidney-PapRCC
ca49fdb1-d55a-427c-9819-90980dcd956f	82		Lymph-CLL
ca5ded1c-c622-11e3-bf01-24c6515278c0	75	84.8829	Liver-HCC
ca8fa9f5-3190-440d-9879-22e33d05ca6c	38	40.0293	Skin-Melanoma
caf2e99d-8f1f-4043-b567-c3fe28dc33ac	69		Prost-AdenoCa
cafe9603-a804-48fb-9217-e2d1c3c346c5	78	310.588	Panc-AdenoCa
cb381d49-4546-400c-af02-f877083caa0a	77	510.831	Eso-AdenoCa
cb4608a7-6aec-4cba-b20f-489e214c9dbd	66	130.79	Panc-AdenoCa
cb56e4c2-2fff-4f09-be34-fbdaa3794b35	8	21.938	CNS-Medullo
cb5e1546-cda6-4991-911c-f3dd9f1a475a	56.8268	28.2818	SoftTissue-Leiomyo
cb74d12c-eed1-4b14-8f93-d70e625eb65e	17		CNS-PiloAstro
cb753e6f-5ea3-4b58-9db3-7a62d15c8b2e	73		Eso-AdenoCa
cb783f8b-d092-4104-b809-3f90b19df7df	61.243	56.8695	SoftTissue-Liposarc
cb86fbb6-c622-11e3-bf01-24c6515278c0	73	50.9096	Liver-HCC
cb89cea8-f78e-4024-97c2-8f24debee1bc	16	57.1461	CNS-Medullo
cba4de91-cce7-4edc-8450-d0a52c959586	63	58.8156	Panc-AdenoCa
cbb788dd-964b-4cfd-80e1-979c7b5b3c52	67	56.3857	Kidney-CCRCC
cc19a480-9c66-4ee8-a0c0-921acac02689	67		Uterus-AdenoCa
cc39b534-5ba1-4ea0-956b-676f6732beec	4	20.4227	CNS-Medullo
cc4f9175-a8c8-424a-99d7-8bd11cae0e52	48	108.427	Breast-AdenoCa
cc69fe94-0ecf-45ad-a03f-8fb7198e8657	13	49.4848	CNS-Medullo
cc6ab103-f07c-4b80-8c8e-cddc8a4da02e	2		CNS-Medullo
cc792058-c622-11e3-bf01-24c6515278c0	67	55.4152	Liver-HCC
cc7af465-22ed-485d-a78c-282b840bf7c9	74		Panc-AdenoCa
cc7bba1d-8990-4557-a565-9cff1085f023	70	40.4356	Lymph-BNHL
cd0aeed5-93a1-4287-8a88-fe6b7b5e3983	79	101.519	Lung-AdenoCa
cd0c3b1f-c73a-4991-8724-4e74381900cb	55		Prost-AdenoCa
cd29af7e-d670-4d8e-83e2-da6e52abda71	49	44.9705	Prost-AdenoCa
cd2a045b-fbde-49c6-8be6-c0e3ecee246f	11	21.9616	CNS-Medullo
cd3d7559-b583-4474-81df-4bf9232de3c2	68	244.041	ColoRect-AdenoCa
cd9efdef-a7fb-49e5-9515-63606ae8bbfc	61	69.699	Ovary-AdenoCa
cda1a403-16b6-487c-a82a-c377d1d0f89d	76	328.122	Bladder-TCC
cdbbd701-9c05-4f9e-923d-06039dd8a04d	65.0431	59.2077	SoftTissue-Leiomyo
cdc2c513-590f-444b-9347-32ba365313a7	12		CNS-PiloAstro
cdc672cc-35df-4f10-88f1-d3e40dabf601		12.7527	CNS-Medullo
cdcc04fc-c622-11e3-bf01-24c6515278c0	56	61.907	Liver-HCC
cdf045a6-ab6a-4dc5-b0b0-d72fbb26b0bb	50		Kidney-CCRCC
cdf313c8-59f9-41c6-9bd2-f47cb4287da5	37		Kidney-ChRCC
ce6154e9-3f3a-442f-a608-35e1bab66927	14	79.3979	CNS-Medullo
ce799e7b-30e7-44a5-a185-3e50d5e059ef	76	161.399	Eso-AdenoCa
ce85ccf3-6621-4976-b187-2f28d45dd4d9	59	224.706	Lymph-BNHL
cef1fb1c-18fa-453a-b87f-295d3b0bc12b	44	3.77704	Panc-Endocrine
cf072bfe-3191-4a71-9e0b-decaa28365e1	77	165.489	Panc-AdenoCa
cf2d34c4-c622-11e3-bf01-24c6515278c0	58	81.9771	Liver-HCC
cf5deb22-f7eb-409d-a0e4-882716199c39	62	29.6913	Kidney-PapRCC
cf6c7066-6611-43ec-aef1-295a976cce5b	65	98.8115	Ovary-AdenoCa
cf777ef1-765f-4828-b789-f5aa6722eb35	58	52.9229	Liver-HCC
cfe0bf13-2ff4-4164-9b6a-cd3615bf3ddc	54	99.3702	Panc-AdenoCa
d00625b4-6e0e-4d96-8e4c-8f1ddcc7aded	15	5.81723	CNS-PiloAstro
d0161ca7-3c33-4fe5-80df-0cc4b3c4e8ee	6	11.7661	CNS-Medullo
d01710f9-efc8-4b5f-9e53-300b30f9219f	62	42.9269	Kidney-CCRCC
d02597f8-3ac7-4165-a65f-0e134e5d215b	52	60.1748	Liver-HCC
d0469256-c622-11e3-bf01-24c6515278c0	79	100.159	Liver-HCC
d053f88f-09e6-472e-a691-bb293c461399	54	67.4243	Skin-Melanoma
d056645f-4dd3-49f3-b0a4-2293e2b4d82c	55	34.2827	Skin-Melanoma
d05ea63c-86a3-463a-a790-2edaa74b4da7	76	206.606	Panc-AdenoCa
d0a0d845-32e2-4590-b909-29bd27b92900	51	368.913	ColoRect-AdenoCa
d0a33fd2-085c-488b-b843-2ca97c85a5cb	22	8.97848	Thy-AdenoCa
d0e033bc-8e97-4322-b3b1-8626f1e2449b	63	42.8413	Skin-Melanoma
d0f4dd92-a63b-4766-8889-5327fca1bd91	57	71.928	Prost-AdenoCa
d1132127-1250-43af-9c16-425798a3d1a7	74	375.015	CNS-GBM
[truncated: 779 more rows]

## Sheet: ExtendedDataFigure8b
	age	CpG.TpG.Gb	tumour_type
1e2dcbcc-771c-43c5-8c8d-e0eb77cb3494	76	261.618	Biliary-AdenoCa
2109e1d4-c623-11e3-bf01-24c6515278c0	83	48.9948	Biliary-AdenoCa
2584b428-c623-11e3-bf01-24c6515278c0	60	75.3029	Biliary-AdenoCa
26de406e-c623-11e3-bf01-24c6515278c0	83	78.0763	Biliary-AdenoCa
4ef20a13-f107-4654-adca-fc60b8f5be47	49	157.136	Biliary-AdenoCa
56cc8740-b132-4cbc-b513-f0b5b2305ca6	61	269.629	Biliary-AdenoCa
5975deb5-00d2-4d18-b5c0-34ac9947fe11	45	99.9722	Biliary-AdenoCa
5c9b8a2c-c623-11e3-bf01-24c6515278c0	78	58.6154	Biliary-AdenoCa
60f81dba-c623-11e3-bf01-24c6515278c0	69	60.1716	Biliary-AdenoCa
6f395380-c623-11e3-bf01-24c6515278c0	68	58.2669	Biliary-AdenoCa
7512b38c-c623-11e3-bf01-24c6515278c0	61	166.656	Biliary-AdenoCa
7789ef18-c623-11e3-bf01-24c6515278c0	56	94.8964	Biliary-AdenoCa
796a8782-6d7e-47c8-b322-fcfe1dd240c8	76	80.111	Biliary-AdenoCa
79b23f34-c623-11e3-bf01-24c6515278c0	66	54.0961	Biliary-AdenoCa
7ae872a6-c623-11e3-bf01-24c6515278c0	54	62.7198	Biliary-AdenoCa
97a6f44a-c622-11e3-bf01-24c6515278c0	62	26.4371	Biliary-AdenoCa
983c14b8-f35b-497b-9fd4-5e5f5f0a7aa7	65	157.593	Biliary-AdenoCa
bcc74a5e-c622-11e3-bf01-24c6515278c0	84	53.3922	Biliary-AdenoCa
d876d576-c622-11e3-bf01-24c6515278c0	74	75.3913	Biliary-AdenoCa
e4fd1b3e-c622-11e3-bf01-24c6515278c0	57	52.8001	Biliary-AdenoCa
f0e0d978-3e32-4444-a07a-26049b2594e6	60	267.074	Biliary-AdenoCa
f2b2111c-c622-11e3-bf01-24c6515278c0	65	88.6957	Biliary-AdenoCa
0c7aca3f-e006-4de3-afc2-20b4f727d4fd	65	135.921	Bladder-TCC
2b142863-b963-4cc9-8f8f-c72503c93390	53	171.722	Bladder-TCC
301d6ce3-4099-4c1d-8e50-c04b7ce91450	63	256.777	Bladder-TCC
418a3dec-96ff-4719-becb-e1a8260cce2f	69	224.331	Bladder-TCC
448fe471-3f4e-4dc8-a4e0-6f147dc93abe	79	265.44	Bladder-TCC
4838b5a9-968c-4178-bffb-3fafe1f6dc09	79	184.374	Bladder-TCC
7d2a22eb-7344-4cba-ad7d-94c3f9ef3d7c	65	120.405	Bladder-TCC
804ffa2e-158b-447d-945c-707684134c87	57	122.112	Bladder-TCC
8c619cbc-9e91-4716-9711-5236e55d8f46	73	157.842	Bladder-TCC
91f458e6-64b7-454d-a542-b0aa23638fd8	67	283.66	Bladder-TCC
94108975-b7a0-40ba-ad39-e44cc62e8cc0	64	160.484	Bladder-TCC
973d0577-8ca4-44a1-817f-1d3c1bada151	59	192.416	Bladder-TCC
abd2d959-d5ed-4eb3-9759-67eb1aa23325	84	130.735	Bladder-TCC
acc629cb-ad03-4cec-9b21-922e4932ef3e	52	122.406	Bladder-TCC
b73523d7-f5a5-4140-8537-4df4d1ecf465	76	425.664	Bladder-TCC
c66c92d5-df65-46e6-861d-d8a98808e6a3	34	122.334	Bladder-TCC
cda1a403-16b6-487c-a82a-c377d1d0f89d	76	328.125	Bladder-TCC
d4615ca0-b5c7-4a5c-8593-bd50034a78ae	43	218.255	Bladder-TCC
df8a913c-5160-4fc5-950d-7c890e24e820	53	269.27	Bladder-TCC
e6c78a98-f45b-482b-a551-4f11b8c1ff8b	81	154.008	Bladder-TCC
f389176f-d8f3-45c2-aae4-7378a3d6fc7f	77	188.047	Bladder-TCC
ffdd4feb-aca3-4104-b1e8-954d705a6450	80	160.072	Bladder-TCC
fc876f51-0577-3b53-e040-11ac0d48515e			Bone-Benign
fc876f5c-8339-bc9c-e040-11ac0d485160			Bone-Benign
fc876f66-ff0d-f338-e040-11ac0d485162	16	17.0549	Bone-Benign
fc93bd81-a3f9-2f8e-e040-11ac0d48306f	20	20.3615	Bone-Benign
fc94ea15-2d98-0c5b-e040-11ac0c48569b	16	15.5925	Bone-Benign
fc95d5ce-6899-62f1-e040-11ac0c486011	51	94.0811	Bone-Epith
fc962061-8ab0-42b3-e040-11ac0c4810cc	65	47.581	Bone-Epith
fc9650a1-9aef-ab3b-e040-11ac0c4829a7			Bone-Epith
fc968a86-32e3-ee88-e040-11ac0d487adb			Bone-Epith
fc969f27-bdc6-cd03-e040-11ac0c48577e			Bone-Epith
fc96e36c-67f1-4c02-e040-11ac0d48393d			Bone-Epith
fc97c1c5-9f4a-be90-e040-11ac0c480992			Bone-Epith
f221c897-6ad0-0df9-e040-11ac0c4813ef	19	50.7482	Bone-Osteosarc
f82d213f-9843-28eb-e040-11ac0d483e48	40	19.8638	Bone-Osteosarc
f82d213f-9ba5-7b6b-e040-11ac0c486882	11	30.1185	Bone-Osteosarc
f82d213f-bc06-5b51-e040-11ac0c48687e	15	28.2088	Bone-Osteosarc
f82d213f-bc99-5b1d-e040-11ac0c486880	52	55.8083	Bone-Osteosarc
f82d213f-caa7-fd59-e040-11ac0d483e46	23	69.8612	Bone-Osteosarc
f82d2146-70f5-8114-e040-11ac0d483e50	7	26.4643	Bone-Osteosarc
f82d2146-726a-d0e0-e040-11ac0c486888	59	38.2707	Bone-Osteosarc
f83f1eb8-b2c8-c3d6-e040-11ac0c48261e	73	93.8294	Bone-Osteosarc
f83fc777-5416-c3e9-e040-11ac0d482c8e	16	42.803	Bone-Osteosarc
f8407106-8a96-8f85-e040-11ac0d481656	17	31.4572	Bone-Osteosarc
f841c488-6b8d-6645-e040-11ac0c481418	26	21.957	Bone-Osteosarc
f8425828-5b0f-23a8-e040-11ac0d484128	57	53.8586	Bone-Osteosarc
f843ed5c-0336-3d33-e040-11ac0d48478c	10	31.3964	Bone-Osteosarc
f845ebba-8c56-b559-e040-11ac0c4863d5			Bone-Osteosarc
f8515e5a-7de3-6be3-e040-11ac0c480d6d	20	21.5051	Bone-Osteosarc
f85397dc-e6e9-4f54-e040-11ac0d48706c	4	19.9335	Bone-Osteosarc
f8593ac0-9480-22a0-e040-11ac0d48697a	17	34.9553	Bone-Osteosarc
f85add3d-e2e6-31f8-e040-11ac0d48479c	46	64.4988	Bone-Osteosarc
f85ae2b7-cebf-17a2-e040-11ac0c48033a	9	37.6708	Bone-Osteosarc
f860bc4c-f31b-6538-e040-11ac0c48268f	11	17.3351	Bone-Osteosarc
f866123a-9eb0-e856-e040-11ac0c48717e	60	49.177	Bone-Osteosarc
f86975a2-78a4-ef8c-e040-11ac0c4809da	8	32.3295	Bone-Osteosarc
f86ae246-2492-9785-e040-11ac0d4813b0	37	46.1569	Bone-Osteosarc
f86b6ba2-8f4b-ee53-e040-11ac0d485904	12	21.0894	Bone-Osteosarc
f86b7e84-7040-c751-e040-11ac0c485675	34	28.8323	Bone-Osteosarc
f86e2d80-911b-7a19-e040-11ac0d486900	16	49.3919	Bone-Osteosarc
f87348df-7186-4c6b-e040-11ac0c482ba9	85	83.9589	Bone-Osteosarc
f87cdca1-2c85-49d2-e040-11ac0d485c9d	44	51.1989	Bone-Osteosarc
f87d7c27-eeef-920e-e040-11ac0d48388d	17	31.0202	Bone-Osteosarc
f87e94a9-ef37-fcba-e040-11ac0c482332	22	23.8187	Bone-Osteosarc
f87eb1b5-1712-ca1f-e040-11ac0c483848	22	64.5941	Bone-Osteosarc
f8809cee-8f81-28f8-e040-11ac0d4873bf	13	8.07749	Bone-Osteosarc
f8467ec8-2d61-ba21-e040-11ac0c483584	36	18.705	Bone-Osteosarc
f856fa85-fdb8-c0b0-e040-11ac0d480b4e	10	32.5536	Bone-Osteosarc
f8696c79-b165-92a6-e040-11ac0c4804bf	28	47.5256	Bone-Osteosarc
01658141-8398-4585-9f0f-8355dd9b0604	62	247.898	Breast-AdenoCa
0448206f-3ade-4087-b1a9-4fb2d14e1367	61	122.832	Breast-AdenoCa
07b5141f-ac79-439b-883b-b0183bbe7ff5	71	108.222	Breast-AdenoCa
110b5f05-ded7-45ec-b0f6-a941c92d77dd	41	68.5739	Breast-AdenoCa
13c312ec-0add-4758-ab8d-c193e2e08c6d	71	47.9831	Breast-AdenoCa
13d05f7a-e16a-40ef-9a15-21257da2cf89	70	49.9216	Breast-AdenoCa
15f90ef0-831b-40a3-98bd-ec226a9e8b26	65	113.174	Breast-AdenoCa
1c0e384f-7254-4afe-93c0-b3fc6c6a7894	66	102.371	Breast-AdenoCa
1eb62abc-7928-405b-84cc-f091ca5347b2	61	87.8824	Breast-AdenoCa
207f8a42-5b05-4876-b0ae-ebfaeea27844	41	53.7628	Breast-AdenoCa
2290b078-6a5b-4c83-9dfb-b525bbf14e4e	73	113.484	Breast-AdenoCa
25c76a8f-77c0-4650-bddf-45ed0c10a2e6	58	71.3851	Breast-AdenoCa
25e4cad7-2403-4992-9cbc-433574673549	69	63.8462	Breast-AdenoCa
2b000af3-2c9d-4eaa-af3f-8101b7425c37	37	53.7926	Breast-AdenoCa
2c6f1862-bb82-4e7e-9cb3-338bdf022ff4	71	94.5319	Breast-AdenoCa
2da2b745-068d-408c-9163-3b3a78d4aaed	61	48.5819	Breast-AdenoCa
30dbe353-86d5-40ed-84c2-dbddf7beb17b	41	19.0355	Breast-AdenoCa
3585e133-b3c1-4d90-b5f2-2b867e0ae0ec	64	88.0011	Breast-AdenoCa
36d1a85e-a09b-4537-86e0-eaf1eb03aed8	50	74.2921	Breast-AdenoCa
418e916b-7a4e-4fab-8616-15dcec4d79f8	46	92.6964	Breast-AdenoCa
41f140b8-72b9-4ae3-8b25-6144d9f94d0f	34	46.8506	Breast-AdenoCa
43f7a2e0-fec9-4e43-872d-18c6c946fa17	53	73.8357	Breast-AdenoCa
467ef778-f481-44f3-9768-b9900252d2ba	45	71.8536	Breast-AdenoCa
4d409156-3a36-4c63-9ad6-b6af34f27b06	63	84.6764	Breast-AdenoCa
546b982f-60d9-43df-9761-09369afbee2d	77	67.9615	Breast-AdenoCa
5a535c49-d42e-43c6-9d32-dc76f28d4f0f	69	38.4177	Breast-AdenoCa
5b7d5767-2037-4175-aec9-886776343181	69	94.4176	Breast-AdenoCa
5dbf3203-ce73-41e4-bf9a-32fc856f73f5	58	86.59	Breast-AdenoCa
6764e0a2-7a78-45c1-9189-6001c6518ce4	72	88.0814	Breast-AdenoCa
6c65cb6d-8c50-4c7c-bc84-eeebe09fbe01	57	52.0296	Breast-AdenoCa
6d7f44df-e9f0-4542-a6d8-d14ee7804002	38	54.6404	Breast-AdenoCa
6e839eaf-1dbb-43f5-8846-c980e05540c7	39	56.9307	Breast-AdenoCa
71fda5a9-7049-406f-9348-2c24f7ddf5f4	60	78.2266	Breast-AdenoCa
73936e8b-c893-4afd-bd1f-be90c06a4869	56	94.1243	Breast-AdenoCa
74039acd-5aca-4c65-818c-3b577d295be0	55	75.1195	Breast-AdenoCa
7b08e810-f3c9-4155-ac11-f45a3a4f8b41	57	71.9459	Breast-AdenoCa
8691c87f-2468-44bb-a670-3dccd6da33c6	56	107.524	Breast-AdenoCa
8e03e773-5557-4e78-889b-4710c515378f	78	89.5666	Breast-AdenoCa
8f558713-f32b-403b-aedf-c79efeb41c67	34	47.1186	Breast-AdenoCa
9032b7fe-e38a-4641-a45e-67041668adc4	52	74.0713	Breast-AdenoCa
97064332-1d4f-4571-93ff-354ffe6d7df9	40	93.8822	Breast-AdenoCa
987528ac-437a-4eb8-a335-4f2076d5c006	38	95.0669	Breast-AdenoCa
987d41ee-6bab-490c-b0f2-bf28c0089de9	84	162.91	Breast-AdenoCa
9c70688d-6e43-4520-9262-eaae4e4d597d	50	64.9645	Breast-AdenoCa
9ddf2119-a222-4fa5-a9f3-0bec7eeea36b	70	105.037	Breast-AdenoCa
a6c14ebc-81a2-44f7-af87-2b7ec85e5696	69	143.82	Breast-AdenoCa
a85cf239-ff51-46e7-9b88-4c2cb49c66b9	36	70.4266	Breast-AdenoCa
a876398c-5b1d-444f-a360-5fe2db697480	49	99.3378	Breast-AdenoCa
aa58c09a-7799-4675-8310-d270224b163e	82	72.7223	Breast-AdenoCa
aacaba97-ecde-440b-aae0-0e9c608c4b24	40	97.7481	Breast-AdenoCa
b27d75ba-5989-4200-bfe9-f1b7d7cf8008	49	73.8762	Breast-AdenoCa
b752b444-f033-4be4-9d24-e5e80b4181af	62	97.5882	Breast-AdenoCa
c61ded54-f80e-4da8-b1d8-e22551c96118	61	69.6916	Breast-AdenoCa
c67409b2-ac25-42a0-8543-4636ef132fe4	49	67.0652	Breast-AdenoCa
cc4f9175-a8c8-424a-99d7-8bd11cae0e52	48	108.427	Breast-AdenoCa
d5372745-95cf-4572-a6e7-e7f5b796911a	67	69.389	Breast-AdenoCa
d8c6d4b8-f279-4edc-aaa3-a1cc266aec4d	78	148.704	Breast-AdenoCa
d8fbb398-d1da-4444-984a-22c8523625da	57	98.6057	Breast-AdenoCa
dabb5a94-9706-4429-8db0-c328e2004340	40	63.717	Breast-AdenoCa
db45d81f-695c-4f99-beea-6dbec1ff47fc	75	174.937	Breast-AdenoCa
ddc7377d-82c3-480a-be3c-3d1da52c77d4	64	200.99	Breast-AdenoCa
df291849-4c35-44e1-b013-8f6b7ee36113	52	73.6433	Breast-AdenoCa
e5593865-5f8e-4a4c-b36f-73fbe64d66da	76	101.985	Breast-AdenoCa
e55f338f-97e2-4394-ae23-c92606069485	58	69.8921	Breast-AdenoCa
e7dc7492-3a84-49c7-8dea-8f508b53dc40	55	68.7598	Breast-AdenoCa
e8392f20-c9e3-4649-b64f-5b266c393a76	38	63.9428	Breast-AdenoCa
ea43434b-197e-48ac-ae2e-46bc7f3776de	45	102.575	Breast-AdenoCa
eddfbfb9-3ae8-449b-b870-46062a2571c1	82	80.3572	Breast-AdenoCa
f221cbb5-eefa-187f-e040-11ac0c481708	33	66.6597	Breast-AdenoCa
f393baf9-2710-9203-e040-11ac0d484504	41	62.0799	Breast-AdenoCa
f393bafd-1baa-e5f4-e040-11ac0d48450b	39	45.9139	Breast-AdenoCa
f393bafe-7503-5c45-e040-11ac0d484511	59	74.1295	Breast-AdenoCa
f393bafe-c99f-3725-e040-11ac0d484514	34	62.0722	Breast-AdenoCa
f393bb01-6ed7-9533-e040-11ac0d484521	39	61.2787	Breast-AdenoCa
f393bb05-53c2-f80a-e040-11ac0d484528	64	53.5334	Breast-AdenoCa
f393bb05-c737-4cc3-e040-11ac0d48452a	32	65.7175	Breast-AdenoCa
f393bb05-ec1c-17be-e040-11ac0d48452f	46	88.5367	Breast-AdenoCa
f393bb07-270c-2c93-e040-11ac0d484533	32	47.5795	Breast-AdenoCa
f393bb08-4121-cad8-e040-11ac0d484535	54	75.2825	Breast-AdenoCa
f393bb08-5b50-e009-e040-11ac0d484537			Breast-AdenoCa
f393bb0a-9b20-a0e5-e040-11ac0d48454e			Breast-AdenoCa
f393bb0a-df7d-645c-e040-11ac0d484550			Breast-AdenoCa
f393bb0b-08ed-3335-e040-11ac0d484554	67	140.74	Breast-AdenoCa
f393bb0c-3ffa-cb72-e040-11ac0d48455c	49	48.3202	Breast-AdenoCa
f39cc911-36a7-4c06-9e91-4ad86281db3d	58	70.9914	Breast-AdenoCa
f6114c69-71a1-47d5-9b28-b0227b1872f7	52	80.3069	Breast-AdenoCa
f69e5057-eda6-4391-ba9a-aedbf6b572da	61	118.061	Breast-AdenoCa
f7b847e5-0f5d-69b4-e040-11ac0c4845fe	47	66.3986	Breast-AdenoCa
f7b84b5d-8f28-e6b7-e040-11ac0c484704			Breast-AdenoCa
f7b84c09-15d4-3046-e040-11ac0c4847ff	48	44.2681	Breast-AdenoCa
f7c6486a-bb08-f77a-e040-11ac0c482953	77	39.5051	Breast-AdenoCa
f7c6a336-3126-7580-e040-11ac0c485971	89	67.968	Breast-AdenoCa
f7d128d2-3964-e3bc-e040-11ac0d481667	42	38.2112	Breast-AdenoCa
f7d70fac-c76f-399e-e040-11ac0c482f9c	44	65.4762	Breast-AdenoCa
f7e4a2a8-093d-9e36-e040-11ac0d480c7d	73	58.8119	Breast-AdenoCa
f7e7d61f-e2dc-b523-e040-11ac0c482000	56	38.579	Breast-AdenoCa
f7ed28a6-8f5f-e87b-e040-11ac0c48120e	48	51.0538	Breast-AdenoCa
f7f3e156-0dde-72b9-e040-11ac0d48542c	34	49.3394	Breast-AdenoCa
f7f66114-e321-1d4c-e040-11ac0d48541a	35	38.4823	Breast-AdenoCa
f7f6619b-fae8-3381-e040-11ac0c483f78	49	67.3652	Breast-AdenoCa
f7fdda4f-7bf7-ede7-e040-11ac0c486e57	44	34.5556	Breast-AdenoCa
f80293b8-ddb7-f575-e040-11ac0d48309d	52	46.0052	Breast-AdenoCa
f809247c-2bab-ab06-e040-11ac0d482b8a			Breast-AdenoCa
f848b66f-bd9e-4fba-afd4-eb58848d1ef4	62	93.1133	Breast-AdenoCa
f8f749b7-547d-49fa-9da2-44eed962b6fd	59	106.894	Breast-AdenoCa
fb9135d9-2acf-41dd-8552-359e6b8c9470	72	99.5176	Breast-AdenoCa
fc447d4f-2532-c8ea-e040-11ac0c48469f	56	73.5775	Breast-AdenoCa
fc447d51-cdc2-a180-e040-11ac0c4846a4	59	83.2748	Breast-AdenoCa
fc447d53-24d1-c83d-e040-11ac0c4846a6	41	62.1763	Breast-AdenoCa
fc447d55-95d8-0b34-e040-11ac0d483afa	43	58.3329	Breast-AdenoCa
fc447d56-0d53-e0c3-e040-11ac0c4846a8	30	71.1836	Breast-AdenoCa
fc5dc6d8-62d2-76d8-e040-11ac0d4863c3	43	90.6712	Breast-AdenoCa
fc639186-8302-798e-e040-11ac0c484cec	39	84.5183	Breast-AdenoCa
fc63cbab-d27a-5ebb-e040-11ac0c48724f	42	68.4066	Breast-AdenoCa
fc68c24d-47ad-7961-e040-11ac0c48595c	46	71.4949	Breast-AdenoCa
fc68e599-6a40-61dc-e040-11ac0d48700d	79	150.255	Breast-AdenoCa
fc6d77a9-121b-48ab-a899-713c3d1319a2	40	87.6326	Breast-AdenoCa
fc78685a-7053-152a-e040-11ac0c480ded	64	87.5868	Breast-AdenoCa
fc7eb420-5c13-20bd-e040-11ac0d484574	68	78.9694	Breast-AdenoCa
fc7f8eeb-9c40-123e-e040-11ac0c484061	70	172.596	Breast-AdenoCa
fc8130df-18fe-c74d-e040-11ac0d485df2	63	49.4669	Breast-AdenoCa
fc8130df-1bc2-c537-e040-11ac0d485de6	61	88.782	Breast-AdenoCa
fc8130df-1cdd-cade-e040-11ac0d485dec	48	55.0883	Breast-AdenoCa
fc8130df-1f21-c8f9-e040-11ac0d485dfc	39	48.9689	Breast-AdenoCa
fc8130df-2211-cfcc-e040-11ac0d485dde	51	60.3215	Breast-AdenoCa
fc8130df-24d9-32f1-e040-11ac0d485df0	63	79.6955	Breast-AdenoCa
fc8130df-2628-304a-e040-11ac0d485dfa	51	79.7738	Breast-AdenoCa
fc8130df-297f-34a3-e040-11ac0d485e02	64	60.1918	Breast-AdenoCa
fc8130df-2ca4-39d2-e040-11ac0d485e00	43	47.1176	Breast-AdenoCa
fc8130df-2d5f-3b53-e040-11ac0d485dee	55	76.0816	Breast-AdenoCa
fc8130df-2e39-3814-e040-11ac0d485de0	76	63.423	Breast-AdenoCa
fc8130df-30a5-3e6a-e040-11ac0d485de2	67	77.127	Breast-AdenoCa
fc8130df-3147-3e94-e040-11ac0d485df8	64	58.3718	Breast-AdenoCa
fc8130df-3225-3f96-e040-11ac0d485dfe	39	102.196	Breast-AdenoCa
fc8130df-3361-3c8a-e040-11ac0d485dea	64	63.9077	Breast-AdenoCa
fc8130df-34f8-22c6-e040-11ac0d485de8	49	54.6811	Breast-AdenoCa
fc8130df-35ac-2304-e040-11ac0d485dda	51	72.4753	Breast-AdenoCa
fc8130df-6860-7677-e040-11ac0d485ddc	41	58.5788	Breast-AdenoCa
fc8130df-6977-7704-e040-11ac0d485de4	86	76.1735	Breast-AdenoCa
fc8130df-6bec-7627-e040-11ac0d485e04	76	69.3611	Breast-AdenoCa
fc8130df-897d-5404-e040-11ac0d485e0a	46	58.8794	Breast-AdenoCa
fc8130df-8ec8-5b1e-e040-11ac0d485e06	82	135.18	Breast-AdenoCa
fc8130df-90ba-5d94-e040-11ac0d485e0c			Breast-AdenoCa
fc8130df-e399-e34d-e040-11ac0c483279			Breast-AdenoCa
fc8130e0-095f-b953-e040-11ac0c483287	64	38.7034	Breast-AdenoCa
fc8130e0-096a-b991-e040-11ac0c48327d	47	157.071	Breast-AdenoCa
fc8130e0-09f1-b964-e040-11ac0c48326e			Breast-AdenoCa
fc8130e0-0b9c-bbc9-e040-11ac0c483266			Breast-AdenoCa
fc8130e0-0bc1-bba7-e040-11ac0c483289	66	55.5243	Breast-AdenoCa
fc8130e0-0c53-b432-e040-11ac0c483283	42	37.9383	Breast-AdenoCa
fc8130e0-0d25-b475-e040-11ac0c483277	38	42.6595	Breast-AdenoCa
fc8130e0-0db6-b568-e040-11ac0c483281			Breast-AdenoCa
fc8130e0-0e1f-b54d-e040-11ac0c48326c	65	92.0734	Breast-AdenoCa
fc8130e0-0f1a-b6eb-e040-11ac0c48328f	59	57.0844	Breast-AdenoCa
fc8130e0-a538-dda3-e040-11ac0c483264	84	105.558	Breast-AdenoCa
fc8130e0-a539-dda8-e040-11ac0c48326a	60	67.4835	Breast-AdenoCa
fc8130e0-a774-d834-e040-11ac0c483268	58	87.0423	Breast-AdenoCa
fc8130e0-a8b4-d80d-e040-11ac0c483272	58	56.5479	Breast-AdenoCa
fc8130e0-a94d-d9d0-e040-11ac0c483262	38	48.4619	Breast-AdenoCa
fc8130e0-ad8a-b832-e040-11ac0d485e14	59	61.217	Breast-AdenoCa
fc8130e0-aed2-bb2f-e040-11ac0d485e12	79	52.8152	Breast-AdenoCa
fc8130e2-f2ef-d096-e040-11ac0c483293	45	37.4354	Breast-AdenoCa
fc8130e3-01ba-c740-e040-11ac0c483291	51	62.3153	Breast-AdenoCa
fc8130e3-023d-c7d4-e040-11ac0c483295	57	63.5813	Breast-AdenoCa
fc8130e5-18b8-ef38-e040-11ac0c483297	48	67.5266	Breast-AdenoCa
fc81312a-99ae-7672-e040-11ac0c4832a2	56	89.0101	Breast-AdenoCa
fc813235-5ed8-7695-e040-11ac0d485e3e	46	77.9599	Breast-AdenoCa
fc8edf46-2005-1af4-e040-11ac0d481414	65	118.987	Breast-AdenoCa
fc93b9ab-760a-5223-e040-11ac0c482177	56	117.236	Breast-AdenoCa
fc9dbf68-4599-3c64-e040-11ac0d481623	61	91.6239	Breast-AdenoCa
fc9ef456-75a2-5967-e040-11ac0c484477			Breast-AdenoCa
fc9f6916-da31-ab17-e040-11ac0c4808f3	36	51.0443	Breast-AdenoCa
fc9f6cb0-ceb9-790d-e040-11ac0c480ad1	62	89.5639	Breast-AdenoCa
fca07e09-1fd2-9ef5-e040-11ac0d485bbd	41	101.071	Breast-AdenoCa
fca3f7d0-2231-661c-e040-11ac0c4832fd	75	115.298	Breast-AdenoCa
fca6150f-d555-a29e-e040-11ac0d4873b2	49	103.185	Breast-AdenoCa
fe04d042-a4cc-4a14-8197-415ea40951aa	89	139.666	Breast-AdenoCa
f393bb00-888d-710f-e040-11ac0d484518	39	75.6798	Breast-AdenoCa
fc8130df-1e8f-c879-e040-11ac0d485df4	66	34.9788	Breast-AdenoCa
fc8130e0-0dcf-b558-e040-11ac0c483285			Breast-AdenoCa
047f9e4d-86b5-4943-aef5-68199bf29e8c	30	125.789	Cervix-SCC
06dad93a-4b67-49b3-8fa5-f2546e22bae7	26	109.651	Cervix-SCC
07d20658-3db4-47e7-877b-66536266edfc	43	153.775	Cervix-SCC
0d31a44f-1fc5-43a2-9633-36c4e650d3d2	26	57.9532	Cervix-SCC
0f6b355e-3898-4be6-be97-da0c3840a4ed	38	102.317	Cervix-SCC
14b8bbf2-310b-459b-b52d-a7ef510ce1cf	50	120.124	Cervix-SCC
3269608c-5dd7-452a-976a-31ac971aac2f	36	160.144	Cervix-SCC
43be43cb-a367-4a74-94e4-973acafcf576	34	149.706	Cervix-SCC
7bc3209f-b349-49bf-9b3d-44ef870b586f	58	179.822	Cervix-SCC
7dc3e035-c7ae-4164-a62b-9c2460812b05	46	113.397	Cervix-SCC
801e67c8-c506-410a-bdf0-856a66e974f4	40	139.753	Cervix-SCC
8be2b0f5-7bad-4720-b13c-e95b32bdb933	50	171.201	Cervix-SCC
945e6808-2887-4f32-ac32-8f9e00353bf6	21	60.0574	Cervix-SCC
9ff21093-58d7-4b69-aade-c242a383ea56	58	153.511	Cervix-SCC
b3b3a27c-ee9a-42af-a6d1-9af5970a98b9	43	124.739	Cervix-SCC
e07991a4-0901-4ed1-8704-aa376565d862	25	104.681	Cervix-SCC
f658c350-fb89-4268-8a59-a07e365f4221	49	106.718	Cervix-SCC
0332b017-17d5-4083-8fc4-9d6f8fdbbbde	53	364.792	CNS-GBM
04339769-517c-448d-a7ca-951f83608c60	21	84.7984	CNS-GBM
08ac57ec-0036-4134-a9bb-f22eaa27ab0d	66	223.619	CNS-GBM
1e27cc8a-5394-4958-9af6-5ece1fe24516	63	255.013	CNS-GBM
25bee010-cc99-4af0-ba2f-fe4dd308be33	42	54.1837	CNS-GBM
2c71d542-1653-4d97-8752-f2fd05c7e75d	53	270.493	CNS-GBM
2fdab641-d73b-4f9a-aa4c-c1944f131a69	51	169.506	CNS-GBM
374cbd87-428e-4509-85c1-b7d3302c30a0	62	369.023	CNS-GBM
3914c02e-44ad-4c96-8464-61aa95b42c49	47	353.984	CNS-GBM
39520be3-a2af-4189-acf4-9d239363333a	65	294.281	CNS-GBM
41d50a3c-49fc-4d8a-9c25-bbbcd3a5da6f	59	215.483	CNS-GBM
4a1ad661-f6ae-44e8-b50b-72ff658ff22b	58	174.247	CNS-GBM
4d7f2c74-862b-4aad-98e1-fa831f14a905	43	108.449	CNS-GBM
53dec97d-0464-4ffd-8e2e-95b2b9a03af0	52	391.579	CNS-GBM
56ffaa35-814c-4c0b-b3c6-d4514d34fec2	60	110.288	CNS-GBM
5fd77ba9-5015-4d8b-86a0-582e5c76bdd6	59	427.218	CNS-GBM
65723119-bdfe-46f0-b629-c171023abd71	59	436.98	CNS-GBM
6de41ac1-229b-40b9-a494-5588c284351d	70	431.342	CNS-GBM
7163a0f7-2c69-40b8-8857-8ab3f46f0acf	72	388.51	CNS-GBM
7cae6c0b-36fe-411b-bbba-093a4c846d84	60	424.32	CNS-GBM
82d7fa2d-19cd-41b7-8ed1-ea9fb9a544c6	51	158.968	CNS-GBM
914421d2-898e-433e-bb66-b1710eaae2c7	66	484.237	CNS-GBM
96e3db14-2bb1-4f68-aed6-5e794750c96e	63	473.925	CNS-GBM
96ef40c3-8d4c-4fe1-a33a-99f5b205a0bb	50	224.178	CNS-GBM
9880c3c9-5685-42a7-8fe9-7585ea1a1d37	66	340.767	CNS-GBM
a6957d15-453c-4f3b-ab8c-c38054dfe548	36	157.587	CNS-GBM
a8f86b64-914c-4d89-897b-33bcdd1759f7	51	199.92	CNS-GBM
b1e62d8e-24d2-4118-8cd0-3142acebdd5b	63	262.683	CNS-GBM
b2d17671-d2e1-4c97-8b01-a976d5abe1d6	31	81.2902	CNS-GBM
b60392fb-43d9-4c9c-b91b-ded40492e61c	72	320.306	CNS-GBM
b8151614-b08f-49a3-ab6f-2e780f765a17	56	204.153	CNS-GBM
c065761d-f775-457f-bda0-4c7c257a701e	62	306.365	CNS-GBM
c27290e4-6835-448a-abdc-df8ddd5f4630	76	331.153	CNS-GBM
d1132127-1250-43af-9c16-425798a3d1a7	74	375.015	CNS-GBM
d60f54f5-b154-42c4-99fb-cea4e7a33dc7	63	349.033	CNS-GBM
eab71331-53d3-4cf5-96c9-5121a3962c27	61	337.158	CNS-GBM
ece0f3a4-a204-4c52-bb1f-88d44a875b2e	53	610.215	CNS-GBM
f98de26b-c7d6-435d-81fa-1f1869da9087	58	415.116	CNS-GBM
fca08ee9-b480-4dc7-be56-f1eb03b56f7c	60	312.079	CNS-GBM
2ce48f01-2f61-49d9-a56a-7438bf4a37d7	72	384.218	CNS-GBM
841eb82b-347d-4d7f-805f-3f3701a2983d	68	353.761	CNS-GBM
03b5268e-881e-49e7-824f-170c3fc8b11b	14	33.157	CNS-Medullo
04b9837e-9ab5-4eb9-9a9c-ef49e3a62662	8	23.1142	CNS-Medullo
0609b182-0396-4755-b463-10f949c5b8bb	6	22.7827	CNS-Medullo
0db9309e-7b95-4ae3-b0ed-dfd4f38d11b0	10	53.0942	CNS-Medullo
0e1e628b-823a-4861-aa95-bed2fada7349	23	80.6261	CNS-Medullo
12ae2ba1-9484-47fe-8a3f-bba94a6abe0c	2	5.86639	CNS-Medullo
12d7121a-0345-4808-a819-09d6e3227bd5	10	24.3372	CNS-Medullo
13446fc4-9fa6-4bb3-a00a-b9265b41eb12	9	17.6096	CNS-Medullo
13c7065e-6780-4571-978e-a7c13078ff50	8	17.4583	CNS-Medullo
147e3496-514e-4da7-be42-7cd9be78ed04			CNS-Medullo
14f41457-25c3-4979-8515-4f33322039a5	15	43.2578	CNS-Medullo
18f9240e-7acd-41eb-a154-c2a67a1cbe9b	3	10.3395	CNS-Medullo
19aa8223-ee84-4b5c-b11a-6ca2a2680b3c	3	16.1058	CNS-Medullo
19b6b9d6-6912-4b85-a4bf-52014bcb170b	4	36.0343	CNS-Medullo
1bd74f92-47f6-427e-af6f-299c3a7fe023			CNS-Medullo
1f8d8720-30ca-4057-90f7-a34b8383eafe	23	25.8283	CNS-Medullo
2009e5e7-1796-445b-8677-46b3804fe0bf	7	17.4232	CNS-Medullo
209a9b10-7129-48fe-a899-d14ba17efe6f	7	17.3195	CNS-Medullo
2321c412-7730-4694-bc8f-199d7e51a7f8	4	15.2386	CNS-Medullo
27847313-3b1e-47f2-84f1-acadaf265cf3	12	26.6016	CNS-Medullo
2abe2e53-ad9b-4fbc-b9a7-93444f1bea87	42	127.425	CNS-Medullo
30376989-7edb-4863-9496-1789eccef8c4	9	18.4723	CNS-Medullo
3166f1ae-678d-42ae-9d44-d3d25d6860c7	4	17.3777	CNS-Medullo
34b0c838-bf6c-4d0f-8cd2-d2928adbb539	9	28.8997	CNS-Medullo
35b951c0-edb0-47c4-9076-ede346ea7cb1	23	106.649	CNS-Medullo
37c913e6-9ce5-4338-8849-b5bf7862d36a	8	18.7801	CNS-Medullo
391a949d-217a-472c-a6d4-80e548039684	5	42.8099	CNS-Medullo
3e1180a5-149c-4e6c-9a29-696e3ba567e3	32	143.339	CNS-Medullo
3f3aff50-d71b-44af-85d4-f81e813ea420	9	14.6279	CNS-Medullo
436af904-65b2-4196-ad8c-a4e98081ee41	3	18.0752	CNS-Medullo
45614404-2149-4468-848c-0796e3757d62	5	9.25359	CNS-Medullo
49fa7e44-c86f-4b1f-8849-e5fe5b9de734	49	145.733	CNS-Medullo
4a698352-25e6-4137-bef8-b6520d5b1b95	3	10.5022	CNS-Medullo
4d121008-0987-4142-a2b8-7dac58f3110a	3	15.882	CNS-Medullo
4d690424-b015-46ae-885d-aa6d9031f66f	22	53.6604	CNS-Medullo
4d6bb438-86f0-4414-962f-2b1cebee4524	7	13.3646	CNS-Medullo
4daa2708-d0db-40fe-a07a-763f003adcae	6	30.1579	CNS-Medullo
4f3c2c94-fa7f-4945-9dff-e4d4dac95f56			CNS-Medullo
51dd1a39-7349-442c-b7e1-7850fb800569	5	7.01286	CNS-Medullo
55c75a2a-f3d2-4469-9d23-604cf539d548	19	32.735	CNS-Medullo
571ce258-b453-4cac-b05e-05755791be84	16	30.9653	CNS-Medullo
573ee34b-43a7-40d8-95ee-0ced4b46a7c8	8	24.3135	CNS-Medullo
589daa3f-0b76-4c9c-b494-048955e36052	10	47.3397	CNS-Medullo
5a5a8409-a8f2-4c7b-85e5-b8bd85f2930c	15	36.2822	CNS-Medullo
5f00a760-fbc0-41f0-b92b-b3c553eac0e5	13	84.6252	CNS-Medullo
5f096d7b-a1ea-4cc2-af73-10108089ae84	13	25.0245	CNS-Medullo
5fa88c3a-dbc1-43f2-82b2-e0592f35ce57	23	112.243	CNS-Medullo
637208b2-d8b6-45a3-a389-6f34db18fea4	10	50.8502	CNS-Medullo
6551ec26-4166-4d4f-bee2-444ea2466978	18	20.9614	CNS-Medullo
68956108-2606-4696-b038-462b6c432398	8	15.8583	CNS-Medullo
6d2a5ee7-9e46-4c09-a982-7b61b5d9bdea			CNS-Medullo
6d3d5531-16b4-46ec-bd7e-394946855d62	10	22.9186	CNS-Medullo
70990332-7702-45e2-84cb-8bbff773f160	5	44.9628	CNS-Medullo
72b62805-76f9-476a-b876-a781e69a2c90	11	42.5496	CNS-Medullo
75e1bdbc-474e-4367-9b4a-963b31f3b297	3	15.2587	CNS-Medullo
7f22b0f7-4040-4c84-939e-894c3050ef5d	11	23.7865	CNS-Medullo
8404ef5b-7a64-47fe-98f9-3f63619d2d99	10	19.6317	CNS-Medullo
880e6970-0131-4966-b13e-8614d33f0df7	3	17.1005	CNS-Medullo
889fb525-5055-4408-a12e-17f1225c9d29	5	22.4399	CNS-Medullo
8a8dd718-c46e-462a-9793-83d88f5caa7f	29	169.824	CNS-Medullo
8bda75a6-86b9-458e-948b-05049b4c52ce	10	26.8561	CNS-Medullo
8efb116f-4ecf-4191-8ebf-90a94c1880cf	4	9.18763	CNS-Medullo
906f6f1e-569d-4ce2-9273-1f305782f77f	16	25.45	CNS-Medullo
909f3c5d-89fc-419b-a654-75ac1dbb149f	3	6.61677	CNS-Medullo
90ab64be-2229-4a8e-b864-4260b6cb39e9	31	109.363	CNS-Medullo
93be2990-bceb-45fd-aca5-3358d96e9d5a	19	97.4225	CNS-Medullo
96e62134-b8cc-4931-9c99-1193448c7c93	29	90.9187	CNS-Medullo
97f451e5-a1cc-4f29-8318-0e6ae74efe2f	39	250.223	CNS-Medullo
9be1246b-3dc1-4928-8b89-2d5ed0c866e8	25	99.4221	CNS-Medullo
9beb4126-0112-4c06-80a3-e5dd1c2b88d5	8	22.2938	CNS-Medullo
aa018d90-5250-4313-9f7c-a3f196765e07	18	23.5652	CNS-Medullo
ac1bd179-8285-468c-ab9f-7f91151ca0f2	20	80.7965	CNS-Medullo
aca4d810-9540-4ce3-8ceb-72d396c9b704	8	14.8186	CNS-Medullo
aed4363b-19b8-4cb5-aa34-a442410d0796	16	73.5239	CNS-Medullo
b061cb06-e927-4f24-82bb-9e651f7ae0e3	3	18.1685	CNS-Medullo
b0d1fde4-928f-4f4c-bff6-33b885582bb5	38	165.086	CNS-Medullo
b16780b0-75ba-4304-87e0-33f1e321b622			CNS-Medullo
b64173fc-abac-4695-902b-f0acf9444e9f	7	20.1647	CNS-Medullo
b68f18e1-0117-420c-9405-e8d3a1e8caff	9	27.2791	CNS-Medullo
b86678f3-c9cf-4ba4-8248-3efb2a7c4884	13	72.281	CNS-Medullo
ba5667da-7688-4931-bdb7-d65f391caf60	9	42.7303	CNS-Medullo
bf24366f-fd91-4d84-8b3d-eed80064250d	26	100.103	CNS-Medullo
c20cb5c8-a6d0-4150-b72b-3f7e8909d72b	4	22.4578	CNS-Medullo
c4c776f8-ee3f-4cce-beb9-8dcf262cdcdf	17	52.3086	CNS-Medullo
c59188a8-c6bb-433c-97fe-69f79a126d03	2	14.8626	CNS-Medullo
c6224ab0-74f5-4f0a-9fe0-c083f806c853	32	87.1161	CNS-Medullo
c955387a-16e5-447c-8e69-e4c04a9861d5	27	110.814	CNS-Medullo
cb56e4c2-2fff-4f09-be34-fbdaa3794b35	8	25.8219	CNS-Medullo
cb89cea8-f78e-4024-97c2-8f24debee1bc	16	57.1461	CNS-Medullo
cc39b534-5ba1-4ea0-956b-676f6732beec	4	20.4227	CNS-Medullo
cc69fe94-0ecf-45ad-a03f-8fb7198e8657	13	49.4848	CNS-Medullo
cd2a045b-fbde-49c6-8be6-c0e3ecee246f	11	21.9616	CNS-Medullo
cdc672cc-35df-4f10-88f1-d3e40dabf601			CNS-Medullo
ce6154e9-3f3a-442f-a608-35e1bab66927	14	81.9165	CNS-Medullo
d0161ca7-3c33-4fe5-80df-0cc4b3c4e8ee	6	14.1604	CNS-Medullo
d17c2123-d262-43f4-9d06-3547f991cde7	16	27.2861	CNS-Medullo
d4ea36e2-1323-4441-8c63-40ce269608f4	9	13.6706	CNS-Medullo
d5f92ce6-796f-480d-bf98-e1080a279207	18	38.544	CNS-Medullo
d609ce92-9edd-4286-bd5f-b93304cae9a2	31	121.71	CNS-Medullo
d8995dfa-a780-4fe6-b3f8-fb464f51a1cf	15	29.7708	CNS-Medullo
d8e2af63-afe0-4f15-88b4-78118cf68160	3	14.5176	CNS-Medullo
d9338d73-1d5e-4808-91f2-b5a09f7342de	4	10.4867	CNS-Medullo
e23462f2-cb86-4a3e-8521-221f4bec247c	5	46.0923	CNS-Medullo
e76128b3-8629-4ffd-b02a-e3f0aae8b1a9	31	99.9004	CNS-Medullo
e9d607e8-41c3-4210-870b-a9ab9b1d1c8c	9	22.4751	CNS-Medullo
ea121956-77f5-4da3-ab15-0b825469eafe	9	21.8912	CNS-Medullo
ed1f5a41-921f-469a-bc04-306a5435e067	4	29.4099	CNS-Medullo
ed46bb2e-97e3-4914-a086-de80e00d6ee8	3	9.17895	CNS-Medullo
edc070db-b768-478f-ae75-4c4012bdc3fe			CNS-Medullo
f15989a1-e820-4879-a535-438277acad49	27	139.763	CNS-Medullo
f663ff15-c8d3-4bff-8bf9-bf8e983579e0	10	20.8538	CNS-Medullo
f8d89ae2-2c7d-40ae-8d40-34b93b16efc9	10	35.9248	CNS-Medullo
fccb865d-83ed-4bfe-ad84-0689813ae977	9	16.2181	CNS-Medullo
4e361622-f9a8-4e9b-a89e-19bafebe1d6a	4	19.4438	CNS-Medullo
5ab6a1d3-76f8-45d4-a430-d9831daa9ec4	29	85.3381	CNS-Medullo
86ae34f9-e16a-4593-8e55-b1296782bc1f	25	111.511	CNS-Medullo
00493087-9d9d-40ca-86d5-936f1b951c93	47	75.0714	CNS-Oligo
3a81f733-b3a3-4578-b925-a663612bc92c	31	47.8748	CNS-Oligo
4853fd17-7214-4f0c-984b-1be0346ca4ab	32	65.4881	CNS-Oligo
67f88cd9-ab77-4227-a8d7-5512246f9772	37	36.9529	CNS-Oligo
6847e993-1414-4e6f-a2af-39ebe218dd7c	17	17.9836	CNS-Oligo
85d915b8-0184-4ec7-93ad-e9ffa2f5743b	62	118.706	CNS-Oligo
86386b36-2950-4479-b79f-4b347053c8bc	29	43.7034	CNS-Oligo
88395c0e-4afe-434d-8b20-5a3eef8b7f00	21	20.9557	CNS-Oligo
8c46a1df-1c10-4188-992a-a55b782494c9	42	87.3534	CNS-Oligo
a78544d7-65c6-4778-af62-ceec24c14056	43	90.4567	CNS-Oligo
ba94c29b-b76e-4d67-bf5a-ce6bc45d85f8	53	76.6166	CNS-Oligo
c1abb741-4fcd-4161-b057-c7efd619cc99	39	82.5636	CNS-Oligo
c6888be2-4517-41e4-a801-9c915f24e737	62	78.3909	CNS-Oligo
d252a54e-0377-4b3e-8228-26108ea704fa	48	73.3796	CNS-Oligo
d414e076-dcb6-4edf-adef-0abdc57354ea	57	83.3336	CNS-Oligo
f92a34fa-014e-4b41-a6d0-3b46b8c8a3ee	35	46.3427	CNS-Oligo
0292a46f-a282-4b7f-a7d6-ac55cc7324fb	15	6.80504	CNS-PiloAstro
11ae45fb-05f6-425a-9295-d50d13407006	4	5.01515	CNS-PiloAstro
25e68b09-7d62-4449-a14a-8d09edd96db6	3	5.90379	CNS-PiloAstro
363d3a59-dce3-408d-a736-5c29ba9f9b6d	14	10.4901	CNS-PiloAstro
3baecfba-6977-4374-8bc9-22240abad9b5	9	4.72976	CNS-PiloAstro
43bf37e0-3dbc-4360-818c-fc1356d77495	12	5.40391	CNS-PiloAstro
4a35b01f-5e19-4673-abea-d87fd1d605d0	14	20.7692	CNS-PiloAstro
5714b52d-7048-41b5-8141-bf42d960abe4	12	6.46862	CNS-PiloAstro
57947014-053e-4c34-b6a7-9e6f36f48010	6	5.78505	CNS-PiloAstro
6e516c4b-fee7-4336-8470-494588e645b3	25	12.8403	CNS-PiloAstro
7ac3e543-3bc2-4a59-84fc-b5aa0def592c	20	13.1262	CNS-PiloAstro
89f34810-19c6-47bc-981d-98498b013686	16	25.7933	CNS-PiloAstro
a742a46d-2594-4efe-a701-4a2737ffae81	10	8.66308	CNS-PiloAstro
a7fb0931-28df-46f4-bc0f-2011fc91f0e1	14	10.1855	CNS-PiloAstro
b1d2457d-3267-46ba-9fdf-663985e60538	21	16.219	CNS-PiloAstro
bb45c6f5-49cb-418d-85bb-3ded165e2d07	5	5.48757	CNS-PiloAstro
c9ca979d-b3ad-4ff0-92d0-140105413d28	4	4.19456	CNS-PiloAstro
d00625b4-6e0e-4d96-8e4c-8f1ddcc7aded	15	5.81723	CNS-PiloAstro
db98d6d5-94a5-4559-8f29-49eb74f83ce3	6	14.5804	CNS-PiloAstro
e63fac5a-cc48-4ab4-b69d-3f0be6ad684d	12	16.2579	CNS-PiloAstro
ea7d37ca-0dac-4ae6-ad03-97c6df3d116d	23	10.7877	CNS-PiloAstro
f4798483-9e32-4e6a-8bb5-6f45af2a8ac5	11	8.70127	CNS-PiloAstro
03cff38d-7e29-4409-a508-749bddb1b3df	62	225.366	ColoRect-AdenoCa
05486349-24a4-4931-bf5f-c9fefe369af2	56	311.67	ColoRect-AdenoCa
080ecc31-756a-4a1b-a51e-d632ac8219f7	74	390.65	ColoRect-AdenoCa
10ad692b-4c3d-42de-9b5e-4968441388b3	61	438.082	ColoRect-AdenoCa
14334aea-2dae-428c-9d4a-1a37878dfc3f	85	475.749	ColoRect-AdenoCa
2cdc4cce-0877-4ec1-85f5-20c909912e65	72	426.111	ColoRect-AdenoCa
31f02f48-44a4-445e-ac3d-e9bf3d8d25a2	59	357.772	ColoRect-AdenoCa
3c019b2f-52ec-40a8-99b5-98c1423ce627	65	561.078	ColoRect-AdenoCa
4019c219-c51e-479f-8a9d-cfa6816ed696	82	606.572	ColoRect-AdenoCa
428c100f-d7d0-4860-a8fc-2bae6a4bba95	63	331.039	ColoRect-AdenoCa
492b4e58-12e2-47b2-bd47-28f8607072fa	55	536.262	ColoRect-AdenoCa
4cfb0aee-6661-478a-8694-9d8ba15e46b7	55	458.601	ColoRect-AdenoCa
55345803-83d4-4fdb-b0ee-328753801da1	69	728.768	ColoRect-AdenoCa
5b180356-cf58-4fad-a3d4-00fc12b43fcc	41	305.244	ColoRect-AdenoCa
6051f40a-99e5-4461-9255-0e70d757b4d5	68	330.856	ColoRect-AdenoCa
66701395-5a53-41bb-866b-3bbf08bc33ab	78	538.601	ColoRect-AdenoCa
75ad15b9-8f9c-40c1-9ca6-1e8454fbd310	63	271.424	ColoRect-AdenoCa
786fc3e4-e2bf-4914-9251-41c800ebb2fa	78	452.331	ColoRect-AdenoCa
7d59205a-65ec-4341-9748-28639d82ed29	67	443.901	ColoRect-AdenoCa
81b1e78c-6032-4ff4-b52a-83456b9450ea	48	522.104	ColoRect-AdenoCa
85e29049-a5e8-49fa-a576-e113c7b2c2e3	69	289.673	ColoRect-AdenoCa
8a929c55-35a6-4645-bb70-4b85d281b139	68	322.08	ColoRect-AdenoCa
8da641e4-9b12-4163-bd1e-9d5af91e5186	87	528.116	ColoRect-AdenoCa
9e5f0a23-e184-4611-b42b-e882dcf23acd	78	448.103	ColoRect-AdenoCa
a0f94565-9169-49ee-8e6a-21bdc43d9de6	81	558.967	ColoRect-AdenoCa
a64000df-16e5-4b88-865f-5c680adf60eb	47	277.437	ColoRect-AdenoCa
aa06ae46-2336-4666-a3af-fc790daf8da4	85	333.515	ColoRect-AdenoCa
b6b6e1d3-c592-4836-bdad-d53af2dbcc9a	74	686.64	ColoRect-AdenoCa
b7f2e85a-3c6a-48b7-8a4f-2dec1d85359d	80	341.911	ColoRect-AdenoCa
bb6150f7-23e4-40f2-b466-6b6edd19c502	71	376.821	ColoRect-AdenoCa
cd3d7559-b583-4474-81df-4bf9232de3c2	68	244.041	ColoRect-AdenoCa
d0a0d845-32e2-4590-b909-29bd27b92900	51	371.639	ColoRect-AdenoCa
d3d65db3-36f9-41c7-8e5e-1683ce94dfcb	57	362.894	ColoRect-AdenoCa
d3daf373-1485-455e-a0a1-8e33d215d623	73	491.175	ColoRect-AdenoCa
d452293a-6148-4fcf-9fbc-446815016751	75	275.208	ColoRect-AdenoCa
d9690a27-bb02-498e-b15c-ee76e31d16ee	69	690.673	ColoRect-AdenoCa
e3ef5cad-4d6e-4f04-babb-a908ee02644b	64	425.706	ColoRect-AdenoCa
ecf4e05a-0912-4b93-ad66-323002f0c845	89	402.092	ColoRect-AdenoCa
f38b5d2e-5cab-45c7-bb0a-38b2efc5c156	53	253.137	ColoRect-AdenoCa
faff4626-615b-416a-b7a6-9d177dcc94a9	72	349.302	ColoRect-AdenoCa
fc453f67-6623-4e8c-b519-0bd79e4d4651	57	452.778	ColoRect-AdenoCa
d3aff5d3-23c0-43ae-9c01-8ddd776b530b	71	441.97	ColoRect-AdenoCa
09497b9b-6fca-48cb-af97-161a3e434a51	78	118.304	Eso-AdenoCa
0e872e0d-4711-4364-a5d0-6beeb6fd3ff2	74	170.403	Eso-AdenoCa
0ef92ff8-829f-425a-91d8-c594b6e22a2b	59	235.824	Eso-AdenoCa
15e7d981-8c27-4b2b-b4f8-626e22021895	77	224.37	Eso-AdenoCa
1bb2bdb7-8a89-4e7d-903d-03a6f8018efb	53	254.643	Eso-AdenoCa
1f967003-82d6-4932-a445-24fc25723594	79	199.987	Eso-AdenoCa
23fa90d5-b273-4e2c-9c88-68aa57b60e97	67	133.268	Eso-AdenoCa
25c99312-bf63-4654-a73a-03c3c1cd50b6	66	97.6582	Eso-AdenoCa
27b56bf2-7a9d-4061-98d4-61fe2761578c	81	436.601	Eso-AdenoCa
28e81540-4744-4865-b627-c7c9d8a3c2b8	51	160.928	Eso-AdenoCa
293a2f0a-4846-4c7c-b8b1-bb741c8d3275	66	223.738	Eso-AdenoCa
2e69c886-535b-4ff0-9236-abf6799acdbd	56	171.278	Eso-AdenoCa
31f3ff14-7d74-447c-a5da-9ad8336c3f3f	87	326.146	Eso-AdenoCa
33992441-4f34-42f2-ba87-6ddd227f2250	50	153.273	Eso-AdenoCa
35dc84c1-476c-4d48-ae23-622bf6e043ac	56	343.025	Eso-AdenoCa
35eb6ecf-9514-4416-94b1-02200c0a1571	75		Eso-AdenoCa
36680797-36de-413d-b2a1-8804ac1705e9	61	205.904	Eso-AdenoCa
371235d9-55b8-40a7-8cd6-baa7c2ad0493	58	341.721	Eso-AdenoCa
384ef419-ee94-4563-9237-236fddeb4b64	72	234.104	Eso-AdenoCa
3b590d75-ccfb-4da8-a2e9-10fb07e02cea	50	364.302	Eso-AdenoCa
3da169e8-844a-4eee-b794-a2eb81db779a	63	136.78	Eso-AdenoCa
3e6a17f9-c249-41b6-ba49-55aaa39d21c5	60	183.234	Eso-AdenoCa
42629ae0-9410-4fac-8df1-2c276467deb5	72	322.141	Eso-AdenoCa
4283773c-c04b-4f33-a398-f3566f6d293a	67	249.395	Eso-AdenoCa
48a0da38-8147-40fe-b683-3f070413a792	67	420.42	Eso-AdenoCa
569393c8-e2fe-4580-a45b-81f1b1e01135	65	228.901	Eso-AdenoCa
5fd632ea-085e-4e9b-8dcc-ec94e492d3bf	59	287.687	Eso-AdenoCa
60525b38-c34b-479b-86d3-013c7e567b8f	78	194.697	Eso-AdenoCa
64623aaa-a274-4baa-8b71-958d9c8df733	67	318.187	Eso-AdenoCa
69c3c88c-d51e-4e03-b96b-ec4f1a0faa2d	64	460.964	Eso-AdenoCa
6a0d0c42-1884-4c6a-936a-678a822c0936	64	375.459	Eso-AdenoCa
708e21ac-f529-4461-bc4f-d3a194a92b80	79	126.776	Eso-AdenoCa
77c022d3-2f29-49d3-a1df-cc2e9407fd7f	61	149.684	Eso-AdenoCa
7866dfb2-46b3-42b4-905b-12f80593d6bd	58	215.086	Eso-AdenoCa
7a4f6014-f7a2-459b-bc43-df164e73cbba	76	406.283	Eso-AdenoCa
7adcea71-1aed-450c-b0ff-b9d9820c6153	75	398.909	Eso-AdenoCa
7d2da7ba-f57c-4083-9572-6fa98008083b	73	453.225	Eso-AdenoCa
7f94d650-41b9-4664-bcde-dc8533e4602d	47	319.904	Eso-AdenoCa
8e48aa43-6cd1-4aef-83ce-2451b1b86e8e	59	261.662	Eso-AdenoCa
8ff9b1b6-a498-47fe-a970-ab7cfb64e653	75	237.862	Eso-AdenoCa
926a04de-ef57-4271-91db-e90de8aa8a1a	58	199.218	Eso-AdenoCa
96a2896c-1e32-4827-a526-6b7104832f9a	73	411.875	Eso-AdenoCa
9ae33a63-6b1a-43bf-9205-463c867bcbc4	72	328.722	Eso-AdenoCa
9ba6be6d-2032-444b-ab3c-dbee8023759d	68	237.556	Eso-AdenoCa
a1e3dc5b-b81f-4890-870c-ed3b8ac36dec	51	179.546	Eso-AdenoCa
a284fe9d-9afd-4472-8d70-243ca9be5c2c	81	585.725	Eso-AdenoCa
a37a825c-d74e-46cc-92ef-b65016857b4a	78	475.665	Eso-AdenoCa
a92023de-5c97-4bf2-aa3c-0e768d7c5ece	61	298.934	Eso-AdenoCa
abe290ed-67c8-42bb-84f7-0d32a5f8f3db	71	154.484	Eso-AdenoCa
ad4aa4dc-bea4-4f4a-8b1b-8f361112f84f	74	443.388	Eso-AdenoCa
b02b4bba-6e66-44fb-a48f-38c309aaaac5	70	550.245	Eso-AdenoCa
b53dcb4d-f894-47b8-8a4e-17c7998d8120	65	505.309	Eso-AdenoCa
b757a040-3c9e-45e7-a045-9cd08db11d62	79	241.425	Eso-AdenoCa
b8f3137e-5e92-4a56-90d4-884a4ed2ef9c	75	293.267	Eso-AdenoCa
b9bcba3a-c9be-4305-b5f4-c861282921e0	76	230.978	Eso-AdenoCa
ba096d4f-5a6c-4c31-ae03-e7483cf58c38	76	286.743	Eso-AdenoCa
c9f91ded-3b04-4cd1-8ea6-bbc635a8a4f0	74	570.678	Eso-AdenoCa
cb381d49-4546-400c-af02-f877083caa0a	77	510.831	Eso-AdenoCa
ce799e7b-30e7-44a5-a185-3e50d5e059ef	76	161.399	Eso-AdenoCa
d1842491-29ff-4801-8c8a-4d619f749dd1	70	315.531	Eso-AdenoCa
d4cf11be-3bd7-403b-9722-91d8e8761e4d	43	238.21	Eso-AdenoCa
da910f22-126e-41dc-be6b-47c8f69ad106	82	697.516	Eso-AdenoCa
dd7d623b-b9af-4147-9aa6-e09793691f10	65	314.594	Eso-AdenoCa
de581588-be15-4bf4-95d1-aa5478b53ab6	75	436.094	Eso-AdenoCa
ded8b673-53df-4038-a375-7cd0fd2a1b9f	83	277.666	Eso-AdenoCa
dfde4013-9062-42f5-a42b-626ef8334a41	73	779.078	Eso-AdenoCa
e91ab7da-79a6-4ea0-bc24-7aacb39f7614	57	317.686	Eso-AdenoCa
eb1531b0-8af1-4b2b-9192-644cb47101fc	71	362.942	Eso-AdenoCa
ec474dfa-527c-44f3-9224-bf1c858cabfc	68	331.231	Eso-AdenoCa
f0a33adc-ea90-46ef-a24a-a8d7e4e15db3	60	437.424	Eso-AdenoCa
f48c3c82-bebe-4b8e-909e-e1a51a7142ec	68	311.568	Eso-AdenoCa
02c6a893-49c5-49d1-8eb1-195021e70d52	38	91.17	Head-SCC
08227616-02a5-46e8-9db1-f2d1d691ab23	64	120.884	Head-SCC
0e6ca8dc-0f31-4675-95b1-5920576daeff	57	113.741	Head-SCC
0f9e70b3-24cf-4d76-af7b-84ace66ec5a7	50	129.019	Head-SCC
1727e88b-df0a-4af2-9191-8c6061d98ad0	34	139.537	Head-SCC
190eb791-383d-4e27-870d-e470630843e7	67	139.385	Head-SCC
1aff91a6-1b0f-4575-8f4b-4e064a50b886	32	110.914	Head-SCC
1db83e80-bdf7-4d8d-8008-bd8406d641fc	50	301.504	Head-SCC
1fdab6a6-7346-4229-aa8d-5dbd258f0c60	64	217.333	Head-SCC
1ff155dd-deb4-44e0-b3a2-e4875b618435	62	260.557	Head-SCC
1fff8b62-534b-4d71-a65f-e5f93b8b50ed	47	182.304	Head-SCC
21205681-a0c7-48d0-81d4-0b7ef31158cf	57	302.999	Head-SCC
29fc38aa-f367-46a3-a14d-a5f657ad0caa	71	86.0823	Head-SCC
3e604a1c-b95f-44ff-9723-e2fac845da3b	62	279.924	Head-SCC
46d35b82-e1b7-4d35-be5e-3a70fd47e421	76	380.505	Head-SCC
5046f1b4-9d95-4841-ba30-691fa44719a2	67	181.86	Head-SCC
5193a482-6ed9-4504-bd7c-c8b9e4103577	59	351.515	Head-SCC
54e78de0-d357-4125-a904-ab35e461572b	62	103.338	Head-SCC
6bbd66dd-efee-4d6e-b02f-f88e98526b82	42	83.8049	Head-SCC
7158c9fd-a633-4fef-aa23-bd285f2a87a8	62	106.203	Head-SCC
7625877a-7a2b-466f-944b-9e56689ad47b	42	176.786	Head-SCC
7e584ff6-0b81-4f85-81da-b8117afee326	62	154.383	Head-SCC
81598359-24d5-4a8b-a6e6-7a6f94289119	73	131.983	Head-SCC
8294a969-59a1-4d3b-895b-f07e96bf9f7a	58	237.662	Head-SCC
83eca7b5-45bb-44c0-8afe-36f8988d0078	53	260.099	Head-SCC
878a7fe7-20ff-4651-9587-b4d6fd42e929	19	86.3404	Head-SCC
9650640f-154d-4696-aa96-3611c6fcee7b	44	196.53	Head-SCC
9988eb07-01f6-4f83-8699-bb63e0525f08	68	222.317	Head-SCC
9fb6b7be-0084-48f7-a256-6d170e72e97f	39	108.763	Head-SCC
a0fe80e0-e3ac-485b-8a1a-4c80c101b874	38	77.0439	Head-SCC
a315b798-f037-48d5-91ed-e733e3bbd6ee	60	174.254	Head-SCC
a8041e86-071e-46cd-8fb5-7ecdc1ab0553	39	103.602	Head-SCC
ab923db7-54e8-4a50-b7fd-c2b4b300041e	56	170.169	Head-SCC
b537bc07-9998-49f4-bbbe-5b617152bfd9	57	89.6362	Head-SCC
b86e88e7-0d5f-4b32-a35f-dc97251ab990	49	229.538	Head-SCC
c0812962-a345-48b7-aec0-01336c2d1eed	35	103.606	Head-SCC
c2124bb2-30e1-4093-9a8a-3a188a6dc0a9	71	158.851	Head-SCC
c76f7fcc-2748-4b6d-805e-d21652dd5e3a	47	152.748	Head-SCC
ca137611-533a-4d20-a85d-8e4c3a1eab2d	26	138.723	Head-SCC
d3709eea-ca2a-49ac-b79c-871a5473d450	52	236.088	Head-SCC
d4b80307-abbd-48bb-b52c-6dcd409699a2	63	167	Head-SCC
dd67dec6-35dd-4efe-b913-ed4884855365	28	128.292	Head-SCC
de8ef60b-4dbe-4aa8-adef-6f58cdfada29	73	165.808	Head-SCC
dfa20d2d-1ba3-476a-b4b9-21d21470bee2	61	373.008	Head-SCC
e2b5c926-491d-430d-8d9c-5c73d7752d1b	39	242.317	Head-SCC
e2e6a409-b64d-463c-ac3b-e7987a3124f0	45	264.684	Head-SCC
e52ffa79-557a-4024-81f3-f3826c227ec5	53	153.884	Head-SCC
ee963667-56b1-49bd-8896-e07b536d3014	59	98.1341	Head-SCC
ef673d3d-2031-4036-ba25-4bc7ef04075b	53	99.7765	Head-SCC
f35f7712-d5c6-47f6-98ed-704edbbc1e19	51	245.859	Head-SCC
fb8b5ff5-4164-4276-b75b-b0ee6bda7329	44	199.009	Head-SCC
feccc27e-5c2e-4339-8746-0945fee93c1e	66	86.8257	Head-SCC
d25a4c65-9cb4-4611-909e-e68f93408d84	79	248.76	Head-SCC
005794f1-5a87-45b5-9811-83ddf6924568	62	35.1589	Kidney-CCRCC
00bf0350-8c7c-4b9e-8143-13ea2dc1122f	49	30.3376	Kidney-CCRCC
0168a2a6-c3af-4d58-a51c-d33f0fc7876d	78	93.862	Kidney-CCRCC
04db8bef-8777-48ac-bc2e-3c9acb103f48	73	62.3996	Kidney-CCRCC
063cfacf-9933-4a2d-8921-0aeb76e12779	49	31.8651	Kidney-CCRCC
0f53e757-1823-409f-a0ea-249270728e15	50	31.6843	Kidney-CCRCC
155873b2-e5de-405f-87f6-6de0d238b160	70	66.0586	Kidney-CCRCC
15a93657-0521-430a-a816-bf0842374b75	60	37.2993	Kidney-CCRCC
1e046ab9-fa4c-4c15-8d78-ed0048c80ebf	57	69.0716	Kidney-CCRCC
252a1c43-f954-44d7-8e31-6bcd0157a05c	83	46.0967	Kidney-CCRCC
267a9862-17bd-4056-ba4a-1f373736ffbb	58	47.9834	Kidney-CCRCC
29548b5f-c88a-4908-8c46-e86483e75067	54	54.5912	Kidney-CCRCC
2c581a74-7716-4c20-b366-a8e1d9a901f6	61	90.8438	Kidney-CCRCC
3232f77f-b745-4232-a802-6699b6356efd	61	66.3793	Kidney-CCRCC
39c55051-e1bc-4081-962a-17205645de45	61	32.2954	Kidney-CCRCC
3afae3fb-2d87-4724-a589-d31cce1f4c28	47	18.626	Kidney-CCRCC
3feac02a-c99f-4dd9-9eff-e4f5e87f7dc5	51	37.229	Kidney-CCRCC
45348eff-4b09-4776-825e-b18de9dba937	69	53.1071	Kidney-CCRCC
494701ce-05d4-440b-a65e-d925902b9d42	51	40.0815	Kidney-CCRCC
49ad3c8d-88cd-43cd-a273-1623fe2aec0b	60	42.6545	Kidney-CCRCC
50203cff-83f8-4884-8346-b91ef717d00e	61	21.8103	Kidney-CCRCC
50515723-b495-42a9-8750-e3da288bf6a3	57	33.4998	Kidney-CCRCC
50a5970d-a0cb-4251-8ab0-74ad0e94be9a	50	32.8069	Kidney-CCRCC
51206157-94cc-4702-8247-c98283b487aa	73	52.4475	Kidney-CCRCC
54842328-9432-4820-8976-7964bf9bf147	53	71.378	Kidney-CCRCC
5c156f63-6537-4d93-a6c2-4155618cf638	49	36.4534	Kidney-CCRCC
64446aec-c125-4c81-b9cc-62482cb1aaed	67	63.4858	Kidney-CCRCC
675a5a32-b405-4f03-bfcd-756343d1dfaf	77	74.5249	Kidney-CCRCC
6bd4bca3-e568-4d1b-8b42-401fdf13d751	65	65.5322	Kidney-CCRCC
6d3551d6-b5f4-4fd1-b8d7-8e5931096c19	57	68.5378	Kidney-CCRCC
72a27124-24b9-41f7-a065-774fdf5f7d19	49	45.9933	Kidney-CCRCC
79fa8423-2014-4536-a1f9-cb48aed3c45f	61	49.2683	Kidney-CCRCC
7bd3d112-d411-4ea8-a9a9-bd965f0fc943	40	41.3584	Kidney-CCRCC
85422a8e-2599-4dab-a257-150e380ecba8	38	20.3467	Kidney-CCRCC
85448d11-9f84-44b7-8ae3-a115f24bdb76	75	55.2897	Kidney-CCRCC
87e0b332-60f3-4d59-8c4e-691a820c9ee1	76	61.2202	Kidney-CCRCC
8fa0484b-5f95-4ec8-b3de-cea2e8f3c5ca	59	48.0975	Kidney-CCRCC
959efb81-1d56-4659-9b7a-09f2b62483f2	48	45.6653	Kidney-CCRCC
9a015939-8810-4808-9dfa-fb60a1173bc7	60	41.3669	Kidney-CCRCC
9ae0744a-9bc1-4cd7-b7cf-c6569ed9e4aa	44	31.4008	Kidney-CCRCC
9c181313-5b4c-41c5-9ad5-a5a86fe609aa	42	18.725	Kidney-CCRCC
a0eb2611-1ca6-44b7-897e-ce18399eb7bc	75	35.8109	Kidney-CCRCC
a2034620-e4b5-4d4f-ac05-7fc1c098eb40	59	54.9751	Kidney-CCRCC
a335b03d-41ac-4d41-a2a9-3134b5b0a0a7	59	59.9534	Kidney-CCRCC
a4f8305f-4409-4776-b34d-4878d18c8693	63	72.5326	Kidney-CCRCC
a54aac0e-4108-49cf-bf50-687031c7cda6	42	24.6754	Kidney-CCRCC
a56cd282-f6c5-4373-b3d8-676562894598	71	59.1939	Kidney-CCRCC
aad8c8d6-d828-4aac-9cfb-cee893e36850	40	47.6453	Kidney-CCRCC
b51fa117-2c0a-4e1d-8ec4-9f039073a486	63	37.3469	Kidney-CCRCC
b6365bdb-e6d5-4615-95b3-db12a0c2f3d9	61	56.6635	Kidney-CCRCC
b7fbd99c-dea0-4448-a430-7f94c611e702	58	44.9124	Kidney-CCRCC
b9d2e29e-8546-4310-aeea-e029f17c0516	54	48.5935	Kidney-CCRCC
bcf54c96-2b62-4e24-926f-d77576250dd1	67	43.7667	Kidney-CCRCC
c19a1388-95e6-4708-a24c-3738f1908071	50	75.9024	Kidney-CCRCC
c298ec82-8305-4c89-898f-268308f782b2	56	59.5787	Kidney-CCRCC
c2aafb9c-230a-43df-9a43-b34aa145a7bd	67	47.0934	Kidney-CCRCC
c8f64a71-e545-4eb6-9da3-2d43ae0c2627	65	59.2884	Kidney-CCRCC
c9ad6b1c-baa0-45a7-b7c4-733728505b8a	67	87.1195	Kidney-CCRCC
cbb788dd-964b-4cfd-80e1-979c7b5b3c52	67	62.8715	Kidney-CCRCC
d01710f9-efc8-4b5f-9e53-300b30f9219f	62	42.9269	Kidney-CCRCC
d2ab7fd4-d1c7-48ae-ba9a-78c5d811465e	68	51.5119	Kidney-CCRCC
d429c27a-5963-42fe-b3a0-7252c20669d8	62	64.9518	Kidney-CCRCC
d5c87d16-172f-4790-8867-949dcaa534d4	83	68.7043	Kidney-CCRCC
d926a39f-d057-4e78-8907-b74f52157d99	57	45.4322	Kidney-CCRCC
d991f23a-dc1b-427a-b798-bd4187d3aa02	75	48.7431	Kidney-CCRCC
dacd4cc2-fc2b-4fbd-adf6-c8a46ae69c91	60	79.243	Kidney-CCRCC
db4592fb-13c2-4d61-9dc3-a5d43def8d4b	62	42.8992	Kidney-CCRCC
de4c3f91-d164-47df-9971-feba840d247c	71	47.3953	Kidney-CCRCC
deb0de92-a46b-4e71-814c-2f6c5e97dbcd	39	37.1685	Kidney-CCRCC
e053d377-e4f2-4aee-af7d-e61605e0f4f5	78	69.2205	Kidney-CCRCC
e5c89fcf-cc57-4fad-a138-ea47ee9ea225	66	75.3256	Kidney-CCRCC
ebe80d6c-7513-4f5e-9919-669b6d1fa68c	45	35.843	Kidney-CCRCC
effb868c-f905-41a0-ace1-b5e508732534	70	69.6574	Kidney-CCRCC
f3c1a125-06e9-41c4-9558-275a3e346cc5	52	33.4632	Kidney-CCRCC
f4baf913-c4ac-46f3-83b6-306b9182207d	56	84.9699	Kidney-CCRCC
f64e9609-d75d-400c-a92d-d77fd54d6c29	64	67.6017	Kidney-CCRCC
f9a81200-5381-496a-8062-099f9e793618	64	102.251	Kidney-CCRCC
fa5e2900-95e7-4700-9707-a329cd0c77fd	60	45.118	Kidney-CCRCC
fb194ca3-10aa-4dc5-8d08-619ddbd6d1b6	47	26.2672	Kidney-CCRCC
fbf937f1-5f30-470c-8a77-46cd1c41e073	78	73.2592	Kidney-CCRCC
fd74de4d-6973-4597-a541-e8a13d80ad55	84	39.4363	Kidney-CCRCC
fec30898-f86b-4207-aa78-de77142c8f50	75	39.5228	Kidney-CCRCC
07e0e938-f61f-477a-92a2-5b7e74b78943	54	67.7749	Kidney-ChRCC
0b811c6a-8f05-44bd-ac33-fb720d189e71	67	17.4243	Kidney-ChRCC
148536ce-ee2a-4952-a19d-10d6f44146b9	45	71.8425	Kidney-ChRCC
1e8ae8dd-74c1-44d5-a74e-bfdce801c736	42	47.0602	Kidney-ChRCC
24f887e1-ce82-40f3-9674-11102bd076c0	65	52.5605	Kidney-ChRCC
2ccd028d-e7e0-4f77-a512-f658a31819a4	60	52.1033	Kidney-ChRCC
345a06d6-fa5c-4674-a847-88a6b537cf3c	42	16.5789	Kidney-ChRCC
34739bd6-b3be-441d-8cdb-e4233bf14080	72	27.9323	Kidney-ChRCC
3ace181a-23bd-424e-a87e-e0c01a2a2cb8	51	17.5071	Kidney-ChRCC
4729fe4b-c1ac-489b-a67e-91e5c5e3ff8c	69	13.7856	Kidney-ChRCC
4ecbfd89-393f-4126-aa1c-951a2c23ef89	56	18.0741	Kidney-ChRCC
58c7e9c3-1345-48c0-a758-0887358b8696	38	21.8319	Kidney-ChRCC
5bebc389-de0d-45b8-9d2f-6476988c358a	47	79.9504	Kidney-ChRCC
6400c324-2c94-477d-acb9-669d4ea46f1e	29	20.0689	Kidney-ChRCC
64f696a6-58b2-40a8-b848-fd775cd52529	42	24.6402	Kidney-ChRCC
7087a2b6-7fc4-45b0-8c48-248864f03deb	48	75.5806	Kidney-ChRCC
81bb13fc-f082-4c0b-8066-1729f11ef617	53	17.5953	Kidney-ChRCC
85ed2434-da94-4333-90ca-6ca4691cbdd3	86	55.672	Kidney-ChRCC
93b51c61-6eea-4228-a102-840a2e118522	35	33.8414	Kidney-ChRCC
94434272-4cbd-4b4d-bd98-44f18526dd69	37	38.264	Kidney-ChRCC
9a90f951-ad96-4883-b97f-ac43395dae5d	41	31.9156	Kidney-ChRCC
9d3b0b87-5fc5-4d09-9c63-4d5fc4bc46d0	30	14.8813	Kidney-ChRCC
9fc0e0e8-1b0f-400c-b4cf-126193283695	56	57.4119	Kidney-ChRCC
a3deafcb-b54f-4b7e-89ac-c92c16fb919f	50	63.2842	Kidney-ChRCC
a592e80a-3b1a-46aa-be30-bcd87d6bca6f	43	34.842	Kidney-ChRCC
ba686386-8113-4885-b20f-6ad09a295604	47	27.4009	Kidney-ChRCC
bd2ec47b-a120-4b3b-b10d-aee09805ab33	62	92.3855	Kidney-ChRCC
c00de7a0-0b09-4e07-988c-ef2a7f8e932a	57	61.3043	Kidney-ChRCC
c56505cb-e150-408d-9df6-3af4e608c376	69	15.4686	Kidney-ChRCC
c6d6f49e-6e95-4e41-8388-71f6fe017d80	55	28.7129	Kidney-ChRCC
d113ce88-04ab-4675-b363-92f80c28de34	34	22.4748	Kidney-ChRCC
d648c804-4eaf-4252-8b6f-13378158a07d	28	13.2099	Kidney-ChRCC
d72a7338-c144-4c62-a70e-2177a3b4b77e	46	20.3303	Kidney-ChRCC
e9032df3-8692-4146-a867-b9b64c9b310a	41	80.0563	Kidney-ChRCC
f38fc6ac-2af8-4d89-a514-4e2c5fdf08de	45	31.2233	Kidney-ChRCC
fae88d21-171c-4df4-b258-3c5948a1034b	57	86.5148	Kidney-ChRCC
9d29543e-8601-4fd0-8e76-3df3de465cab	41	33.1107	Kidney-ChRCC
0ed63d84-d3fe-4289-9255-35f4a03b703b	53	19.3386	Kidney-PapRCC
14dd86c1-dfb3-4124-a453-4d64223bc048	55	48.6478	Kidney-PapRCC
19d6cf34-1cd7-4242-a4d1-5d3e11f428aa	74	61.6222	Kidney-PapRCC
2425a532-f562-423a-88f5-228642f53875	50	29.7796	Kidney-PapRCC
2deb8f9a-9e0a-46d1-bcb5-902db3b5c8ac	59	92.7451	Kidney-PapRCC
2e8ad1cd-d5d5-4bb4-8bbd-e9bef45088da	66	33.4413	Kidney-PapRCC
33b7e799-ad10-498f-9948-8ce433311539	62	36.224	Kidney-PapRCC
42f88b95-fa12-47c7-93f1-cf72f207291c	52	31.4818	Kidney-PapRCC
483bb781-0179-42e1-bf9c-487b240769b8	71	30.105	Kidney-PapRCC
5ecc88f7-8391-4168-af11-07a6bf9b3652	84	32.6756	Kidney-PapRCC
63d0c49d-918d-41fb-808a-1f8001981917	57	21.5934	Kidney-PapRCC
642e1379-1061-40bc-9a4c-f7c191e84d9d	41	50.552	Kidney-PapRCC
6ba5f81a-b7a0-4c18-a112-2e11094eec85	48	20.9647	Kidney-PapRCC
7815397b-aa39-4b79-bcaa-6859a3f115f8	61	22.699	Kidney-PapRCC
88e35d25-d98d-4576-8ebe-1cd74010ecd8	70	65.1965	Kidney-PapRCC
8fb7fcac-6c1d-40c2-9309-b53821cbef30	79	51.2468	Kidney-PapRCC
a441697c-4ca0-4eab-9b01-b9cb50223ce2	51	34.3403	Kidney-PapRCC
a9dbd55c-5dcc-48db-8785-6baef3fdd7db	58	54.9761	Kidney-PapRCC
ad9455e9-7147-489e-9b1f-3540c457c260	60	37.6486	Kidney-PapRCC
b19ec4cd-2876-4a2b-bcb9-b3c8db54fc15	65	48.9978	Kidney-PapRCC
b4f515ce-5bee-4e40-a66a-01f41e92181e	54	66.5916	Kidney-PapRCC
bd2cc59d-f5ce-46ed-beb0-4c80b24cbe71	62	16.3856	Kidney-PapRCC
bef23192-57cd-4301-b7a7-5e82ca62482d	41	25.2265	Kidney-PapRCC
c14407ad-670e-4d1e-9417-2b76f4810fff	58	36.4779	Kidney-PapRCC
c504d5a9-29b0-4b7e-ac7b-5e543449a0f4	79	54.064	Kidney-PapRCC
ca2b9fe2-97e0-4d4f-afd7-a5acf638800f	54	24.1918	Kidney-PapRCC
cf5deb22-f7eb-409d-a0e4-882716199c39	62	29.6913	Kidney-PapRCC
d8415cf6-8e4d-4c54-811e-199da14237f1	49	33.6835	Kidney-PapRCC
dddea2e4-b8c3-4157-9d92-6de472e8375a	57	28.3537	Kidney-PapRCC
e1217ebe-1826-41a9-b6c4-702100a66f5e	49	23.8718	Kidney-PapRCC
e6801359-d1d7-4871-b2fb-180674a2e469	75	65.2683	Kidney-PapRCC
f03330dd-c616-4ad5-abc3-6d6b0445e9e9	64	28.9331	Kidney-PapRCC
0040b1b6-b07a-4b6e-90ef-133523eaf412	73	93.658	Liver-HCC
00c27940-c623-11e3-bf01-24c6515278c0	78	60.5473	Liver-HCC
01dc6872-c623-11e3-bf01-24c6515278c0	64	51.2048	Liver-HCC
030695f6-c623-11e3-bf01-24c6515278c0	59	57.6372	Liver-HCC
03c88506-d72e-4a44-a34e-a7f0564f1799	77	76.8502	Liver-HCC
041e3b42-c623-11e3-bf01-24c6515278c0	68	51.6187	Liver-HCC
062e96d4-c623-11e3-bf01-24c6515278c0	62	60.9118	Liver-HCC
072f4146-c623-11e3-bf01-24c6515278c0	62	46.2283	Liver-HCC
0831e45e-c623-11e3-bf01-24c6515278c0	72	74.1936	Liver-HCC
0a9c9db0-c623-11e3-bf01-24c6515278c0	74	72.5909	Liver-HCC
0be08326-c623-11e3-bf01-24c6515278c0	64	83.3158	Liver-HCC
0cdbabf2-c623-11e3-bf01-24c6515278c0	50	48.4222	Liver-HCC
0d259ac2-03d1-4814-9b0b-d05e3a6029b7	73	57.9241	Liver-HCC
0dd39eca-c623-11e3-bf01-24c6515278c0	58	64.5183	Liver-HCC
0eeafcd6-c623-11e3-bf01-24c6515278c0	71	72.6056	Liver-HCC
10cb8ac6-c622-11e3-bf01-24c6515278c0	56	90.826	Liver-HCC
10db2142-c623-11e3-bf01-24c6515278c0	73	75.9518	Liver-HCC
1127b561-ea40-4d5e-95df-daa0a5ebc1e4	61	64.7562	Liver-HCC
1295947c-c623-11e3-bf01-24c6515278c0	80	70.1266	Liver-HCC
13bd2b30-c623-11e3-bf01-24c6515278c0	62	50.0032	Liver-HCC
15895218-c623-11e3-bf01-24c6515278c0	58	48.1221	Liver-HCC
15fd8dc8-c622-11e3-bf01-24c6515278c0	62	68.0058	Liver-HCC
17de5b12-c623-11e3-bf01-24c6515278c0	73	67.1701	Liver-HCC
18f5e75e-c623-11e3-bf01-24c6515278c0	66	46.008	Liver-HCC
19085f7d-e6a6-406f-bd09-520a27e0283d	66	62.309	Liver-HCC
19fe27d8-c623-11e3-bf01-24c6515278c0	81	74.9678	Liver-HCC
1b06afe2-c623-11e3-bf01-24c6515278c0	74	51.4675	Liver-HCC
1c00925b-7328-4db0-b930-04aab2d80719	26	50.5055	Liver-HCC
1c10ab52-01a3-11e4-8395-af1f6b7ba88c	77	62.3558	Liver-HCC
1c1c6494-c623-11e3-bf01-24c6515278c0	73	61.6494	Liver-HCC
1cb25b72-3726-4f12-9e22-f5c7e4b05681	66	52.3777	Liver-HCC
1dbdbb2c-c623-11e3-bf01-24c6515278c0	73	73.0754	Liver-HCC
1df8939c-c622-11e3-bf01-24c6515278c0	71	72.0872	Liver-HCC
1fd69adc-c623-11e3-bf01-24c6515278c0	76	54.638	Liver-HCC
221d0290-c623-11e3-bf01-24c6515278c0	52	47.2114	Liver-HCC
2316ee90-c623-11e3-bf01-24c6515278c0	83	14.8933	Liver-HCC
23eb72d8-c622-11e3-bf01-24c6515278c0	76	67.9314	Liver-HCC
2468e58c-c623-11e3-bf01-24c6515278c0	64	63.5228	Liver-HCC
2572b0bc-c622-11e3-bf01-24c6515278c0	66	66.9209	Liver-HCC
27fcccdc-c622-11e3-bf01-24c6515278c0	69	72.2189	Liver-HCC
2828e5e6-c623-11e3-bf01-24c6515278c0	76	130.152	Liver-HCC
295aac88-c623-11e3-bf01-24c6515278c0	69	71.0354	Liver-HCC
29b92b51-7ba3-42a9-97d3-6a9b5e43f928	67	110.573	Liver-HCC
2b569b88-c622-11e3-bf01-24c6515278c0	69	65.6318	Liver-HCC
2bd56bba-c623-11e3-bf01-24c6515278c0	62	37.345	Liver-HCC
2bff30d5-be79-4686-8164-7a7d9619d3c0	75	63.6097	Liver-HCC
2d0e4b82-c623-11e3-bf01-24c6515278c0	68	65.082	Liver-HCC
2e0bbaf6-c623-11e3-bf01-24c6515278c0	55	49.8171	Liver-HCC
2ecd8358-c622-11e3-bf01-24c6515278c0	69	83.0268	Liver-HCC
2f149d78-c623-11e3-bf01-24c6515278c0	68	68.9285	Liver-HCC
30a8f292-c623-11e3-bf01-24c6515278c0	73	43.5148	Liver-HCC
31bcfd64-c622-11e3-bf01-24c6515278c0	46	41.5778	Liver-HCC
31c0c8f8-c623-11e3-bf01-24c6515278c0	70	61.5317	Liver-HCC
32be40fa-c623-11e3-bf01-24c6515278c0	55	44.5084	Liver-HCC
33a8693c-c623-11e3-bf01-24c6515278c0	70	45.0596	Liver-HCC
34030a28-c622-11e3-bf01-24c6515278c0	63	56.6833	Liver-HCC
343fcbc2-f30c-4ffa-a0b3-f5bb21e5e70b	75	76.3406	Liver-HCC
34c24482-c623-11e3-bf01-24c6515278c0	68	62.9503	Liver-HCC
352fbbb4-88a5-4354-b1fa-3a01da3fbfa7	58	28.842	Liver-HCC
35cca3b8-c623-11e3-bf01-24c6515278c0	75	55.2462	Liver-HCC
35e33a7a-c622-11e3-bf01-24c6515278c0	47	58.8704	Liver-HCC
35f82a33-bde2-47e2-8aba-ff1fd5920219	66	54.9374	Liver-HCC
36d9c1aa-c623-11e3-bf01-24c6515278c0	60	66.1653	Liver-HCC
36e1d9cc-32ec-4a0a-8fb1-c46f058a6fb8	79	67.5209	Liver-HCC
380593d8-c623-11e3-bf01-24c6515278c0	70	82.9591	Liver-HCC
38d8e626-c622-11e3-bf01-24c6515278c0	61	56.6204	Liver-HCC
3a49a936-c623-11e3-bf01-24c6515278c0	62	54.311	Liver-HCC
3b41cb48-c623-11e3-bf01-24c6515278c0	37	57.9677	Liver-HCC
3bacc189-01b8-46cc-a442-f393c0f428c6	61	87.0927	Liver-HCC
3c30b10e-c623-11e3-bf01-24c6515278c0	63	51.5147	Liver-HCC
3d400522-c623-11e3-bf01-24c6515278c0	73	67.9415	Liver-HCC
3e2a85d0-c622-11e3-bf01-24c6515278c0	63	30.6113	Liver-HCC
3e68233a-c623-11e3-bf01-24c6515278c0	79	69.1452	Liver-HCC
3f99ae0e-c623-11e3-bf01-24c6515278c0	76	83.3266	Liver-HCC
3faeb03e-c622-11e3-bf01-24c6515278c0	74	82.6672	Liver-HCC
40b1e928-c623-11e3-bf01-24c6515278c0	76	81.6287	Liver-HCC
41840dc1-5ea2-4f01-a0d4-8b65add641c8	45	46.2544	Liver-HCC
41de507a-c623-11e3-bf01-24c6515278c0	69	48.5585	Liver-HCC
42e92d78-c623-11e3-bf01-24c6515278c0	77	77.1339	Liver-HCC
43dadc68-c623-11e3-bf01-24c6515278c0	66	58.4469	Liver-HCC
446437de-c622-11e3-bf01-24c6515278c0	81	81.3229	Liver-HCC
44e4f08a-c623-11e3-bf01-24c6515278c0	74	65.6332	Liver-HCC
45aedf22-c622-11e3-bf01-24c6515278c0	73	87.0516	Liver-HCC
4624fd20-e2ad-4826-b606-a694b04e1076	68	61.0931	Liver-HCC
463bf060-8ba6-4a73-8173-172025f7b527	70	58.8903	Liver-HCC
468083cb-95c3-47c1-9d96-79bcf7bf3f26	70	91.4309	Liver-HCC
47050918-c623-11e3-bf01-24c6515278c0	49	66.6682	Liver-HCC
47e5ff56-9534-4fcf-a593-33027e877f93	67	73.7614	Liver-HCC
484a41c8-fcaf-488d-97dc-bfe6a4b88a95	52	87.3873	Liver-HCC
48624a82-c623-11e3-bf01-24c6515278c0	62	127.295	Liver-HCC
4904d56f-0fe7-4482-8f6d-9e54d261f399	80	80.0597	Liver-HCC
49795e42-c623-11e3-bf01-24c6515278c0	81	73.7216	Liver-HCC
4b8943be-c623-11e3-bf01-24c6515278c0	70	73.9221	Liver-HCC
4c183106-c622-11e3-bf01-24c6515278c0	61	49.271	Liver-HCC
4c3eda94-56f4-46d3-8c88-50d476e773f6	68	13.0443	Liver-HCC
4c8afa82-c623-11e3-bf01-24c6515278c0	67	67.2564	Liver-HCC
4cff8590-559e-4204-8635-96e11bfeda68	75	52.7557	Liver-HCC
4dac9498-c623-11e3-bf01-24c6515278c0	68	66.1335	Liver-HCC
4ed52e0c-c623-11e3-bf01-24c6515278c0	56	29.6643	Liver-HCC
4f6f48bc-c622-11e3-bf01-24c6515278c0	78	71.4099	Liver-HCC
4fdc8980-c623-11e3-bf01-24c6515278c0	62	73.153	Liver-HCC
50b61288-1412-4104-92e6-8b1a359ef399	58	51.4406	Liver-HCC
50eb58ba-c623-11e3-bf01-24c6515278c0	56	65.2656	Liver-HCC
50ee360c-e3df-4888-9999-ebb88e271d08	76	48.5455	Liver-HCC
51800588-c622-11e3-bf01-24c6515278c0	58	44.7308	Liver-HCC
520b8ab2-c623-11e3-bf01-24c6515278c0	83	70.8752	Liver-HCC
52d8ccfc-c623-11e3-bf01-24c6515278c0	83	77.0002	Liver-HCC
532259b8-c622-11e3-bf01-24c6515278c0	73	107.061	Liver-HCC
53df19a8-c623-11e3-bf01-24c6515278c0	62	74.3715	Liver-HCC
54354d24-c622-11e3-bf01-24c6515278c0	79	87.8486	Liver-HCC
54cfd4b0-c623-11e3-bf01-24c6515278c0	63	64.9842	Liver-HCC
55e5497a-c623-11e3-bf01-24c6515278c0	75	92.1574	Liver-HCC
56d4ea48-c623-11e3-bf01-24c6515278c0	65	75.4195	Liver-HCC
5808f774-c623-11e3-bf01-24c6515278c0	72	49.6572	Liver-HCC
58f4ff52-c623-11e3-bf01-24c6515278c0	66	59.3348	Liver-HCC
59632e7e-c622-11e3-bf01-24c6515278c0	60	58.6385	Liver-HCC
5b178f44-c622-11e3-bf01-24c6515278c0	53	48.2289	Liver-HCC
5bb37ffc-c623-11e3-bf01-24c6515278c0	70	71.2972	Liver-HCC
5cf21488-c622-11e3-bf01-24c6515278c0	64	63.6411	Liver-HCC
5d58b984-e0b8-4237-a576-0e9d4079599e	25	20.7618	Liver-HCC
5dce221a-c623-11e3-bf01-24c6515278c0	48	51.8404	Liver-HCC
5df489bc-6178-49e4-8a42-506f70300dff	76	80.5102	Liver-HCC
5e9c69d2-c622-11e3-bf01-24c6515278c0	77	67.7291	Liver-HCC
5eddfb26-c623-11e3-bf01-24c6515278c0	78	82.0621	Liver-HCC
6172ca02-c622-11e3-bf01-24c6515278c0	38	49.4197	Liver-HCC
627823ec-c623-11e3-bf01-24c6515278c0	73	63.877	Liver-HCC
632f3eb0-c623-11e3-bf01-24c6515278c0	63	76.4542	Liver-HCC
63adc09c-e1b1-40dd-9c35-2f8276b656fc	70	70.038	Liver-HCC
63fef3fe-c622-11e3-bf01-24c6515278c0	63	71.7867	Liver-HCC
6527aa5a-c622-11e3-bf01-24c6515278c0	73	51.8295	Liver-HCC
65f702b8-c623-11e3-bf01-24c6515278c0	53	24.1994	Liver-HCC
6622f932-c622-11e3-bf01-24c6515278c0	69	57.9781	Liver-HCC
670f971f-a525-4ef8-91ba-610cfbaeb914	58	62.0542	Liver-HCC
67189cd8-c623-11e3-bf01-24c6515278c0	47	31.0234	Liver-HCC
674819dc-c622-11e3-bf01-24c6515278c0	80	54.318	Liver-HCC
68054218-c623-11e3-bf01-24c6515278c0	49	49.2807	Liver-HCC
690e481c-c623-11e3-bf01-24c6515278c0	75	101.436	Liver-HCC
69f37546-c622-11e3-bf01-24c6515278c0	78	83.7041	Liver-HCC
6a129b50-c623-11e3-bf01-24c6515278c0	75	82.3633	Liver-HCC
6b25a78f-20dc-4ccc-b4c0-f9885d16725d	50	69.9216	Liver-HCC
6b50391f-d890-4ca0-b942-beab0f8bf1c9	52	49.5219	Liver-HCC
6baee028-c622-11e3-bf01-24c6515278c0	57	64.2276	Liver-HCC
6c306cbe-c623-11e3-bf01-24c6515278c0	75	105.054	Liver-HCC
6ce66be0-c623-11e3-bf01-24c6515278c0	75	52.2848	Liver-HCC
6d9d7ffc-c622-11e3-bf01-24c6515278c0	60	54.7043	Liver-HCC
6e26f98e-c623-11e3-bf01-24c6515278c0	72	47.5032	Liver-HCC
6e6ad1a2-f1eb-44d1-9852-f5752afcf5eb	84	97.4447	Liver-HCC
6ec4456e-c622-11e3-bf01-24c6515278c0	70	75.3757	Liver-HCC
70422e6d-cb1f-4284-8be9-1d4517ffad60	70	62.5593	Liver-HCC
70c2f91e-c622-11e3-bf01-24c6515278c0	64	54.6609	Liver-HCC
7260f57c-c623-11e3-bf01-24c6515278c0	74	60.4395	Liver-HCC
72c22a8c-c622-11e3-bf01-24c6515278c0	64	56.5786	Liver-HCC
73afad06-c623-11e3-bf01-24c6515278c0	80	88.4747	Liver-HCC
74ec279a-c622-11e3-bf01-24c6515278c0	77	77.3448	Liver-HCC
764ded9e-c622-11e3-bf01-24c6515278c0	69	60.1309	Liver-HCC
78bc4dfa-c622-11e3-bf01-24c6515278c0	62	29.4745	Liver-HCC
7ae510f8-c622-11e3-bf01-24c6515278c0	65	52.7923	Liver-HCC
7c405ca0-c622-11e3-bf01-24c6515278c0	74	82.2488	Liver-HCC
7cd7fe38-c623-11e3-bf01-24c6515278c0	47	95.3548	Liver-HCC
7d38018a-c622-11e3-bf01-24c6515278c0	76	67.88	Liver-HCC
7df3a542-c623-11e3-bf01-24c6515278c0	72	60.1091	Liver-HCC
7eac4710-c622-11e3-bf01-24c6515278c0	76	88.2532	Liver-HCC
7f795952-c623-11e3-bf01-24c6515278c0	77	77.5881	Liver-HCC
7fba5aac-c622-11e3-bf01-24c6515278c0	75	49.1957	Liver-HCC
7fc7b316-f3d3-4e71-9417-423fe334e6bc	47	57.412	Liver-HCC
80ab6c08-c622-11e3-bf01-24c6515278c0	67	30.8551	Liver-HCC
80ebcecc-4a7a-40dd-914c-f0648a58095f	41	43.9134	Liver-HCC
819b4304-c622-11e3-bf01-24c6515278c0	74	82.2996	Liver-HCC
81a8b064-e735-455f-b2db-af7ae11daac4	50	74.3812	Liver-HCC
82aefe8e-c622-11e3-bf01-24c6515278c0	64	57.0264	Liver-HCC
83d57c5c-c622-11e3-bf01-24c6515278c0	56	58.8353	Liver-HCC
84fe77b4-f6cc-49bf-a6b9-1621ec9394f8	51	69.5502	Liver-HCC
850389d4-c622-11e3-bf01-24c6515278c0	81	72.0048	Liver-HCC
8659a35e-c622-11e3-bf01-24c6515278c0	71	83.6569	Liver-HCC
87671312-c622-11e3-bf01-24c6515278c0	63	63.5798	Liver-HCC
88d82a42-c622-11e3-bf01-24c6515278c0	74	48.1481	Liver-HCC
8a6d6b2e-c622-11e3-bf01-24c6515278c0	81	57.9943	Liver-HCC
8c5f9574-c622-11e3-bf01-24c6515278c0	78	64.6601	Liver-HCC
8d7592e2-c622-11e3-bf01-24c6515278c0	84	82.7485	Liver-HCC
8eb90ea4-c622-11e3-bf01-24c6515278c0	72	71.9806	Liver-HCC
8fd5e62c-c622-11e3-bf01-24c6515278c0	89	85.3054	Liver-HCC
90611290-e44c-438e-91aa-f3b83dae3b71	72	81.9185	Liver-HCC
917564e4-c622-11e3-bf01-24c6515278c0	32	36.8805	Liver-HCC
9321341c-c622-11e3-bf01-24c6515278c0	85	102.456	Liver-HCC
93a49462-4bd3-4efa-87a5-69006abba5a0	66	63.6452	Liver-HCC
94431626-c622-11e3-bf01-24c6515278c0	80	83.5127	Liver-HCC
9563a264-c622-11e3-bf01-24c6515278c0	61	42.9463	Liver-HCC
96517058-18d2-4847-8085-768ca8aa1565	64	182.806	Liver-HCC
96abdbc8-c622-11e3-bf01-24c6515278c0	68	61.7402	Liver-HCC
98d27916-c622-11e3-bf01-24c6515278c0	69	76.5746	Liver-HCC
992d9566-b1da-421a-bf36-d23382b115fa	81	55.1531	Liver-HCC
99bdc3da-c622-11e3-bf01-24c6515278c0	62	65.1795	Liver-HCC
9aac83e4-c622-11e3-bf01-24c6515278c0	67	65.251	Liver-HCC
9ba2c970-c622-11e3-bf01-24c6515278c0	58	75.6852	Liver-HCC
9c681cd9-25fb-42ac-aa6b-bb962882fa22	71	63.0967	Liver-HCC
9cb80280-c622-11e3-bf01-24c6515278c0	51	57.384	Liver-HCC
9db994a0-c622-11e3-bf01-24c6515278c0	86	69.2111	Liver-HCC
9ec31146-c622-11e3-bf01-24c6515278c0	72	77.6891	Liver-HCC
9fba5db6-c622-11e3-bf01-24c6515278c0	49	59.9395	Liver-HCC
a1a75f66-c622-11e3-bf01-24c6515278c0	71	68.8641	Liver-HCC
a2a67c8a-c622-11e3-bf01-24c6515278c0	67	58.6815	Liver-HCC
a2f143d6-ba07-4ff0-960d-b29c3c716665	44	63.5573	Liver-HCC
a3914a6c-c622-11e3-bf01-24c6515278c0	65	65.7369	Liver-HCC
a4ca18dc-c622-11e3-bf01-24c6515278c0	68	69.9095	Liver-HCC
a612b654-c622-11e3-bf01-24c6515278c0	59	63.6174	Liver-HCC
a7314730-c622-11e3-bf01-24c6515278c0	63	75.5345	Liver-HCC
a846f5e8-c622-11e3-bf01-24c6515278c0	70	58.2024	Liver-HCC
a94d63fa-c622-11e3-bf01-24c6515278c0	82	80.9283	Liver-HCC
aabddb20-c622-11e3-bf01-24c6515278c0	76	176.383	Liver-HCC
abbbe65c-c622-11e3-bf01-24c6515278c0	58	65.4582	Liver-HCC
adfbba82-c622-11e3-bf01-24c6515278c0	71	61.956	Liver-HCC
af2cbdb6-c622-11e3-bf01-24c6515278c0	65	33.2952	Liver-HCC
b070af2a-c622-11e3-bf01-24c6515278c0	69	92.8488	Liver-HCC
b1f19de6-c622-11e3-bf01-24c6515278c0	78	68.3941	Liver-HCC
b32449c0-c622-11e3-bf01-24c6515278c0	75	75.3523	Liver-HCC
b421b9ca-c622-11e3-bf01-24c6515278c0	71	78.4263	Liver-HCC
b67208c4-c622-11e3-bf01-24c6515278c0	67	41.3689	Liver-HCC
b77543e4-c622-11e3-bf01-24c6515278c0	72	61.5721	Liver-HCC
b86655a4-c622-11e3-bf01-24c6515278c0	45	53.6517	Liver-HCC
b9098b7c-eab0-4ef5-b968-8d3024bf32f7	75	60.7354	Liver-HCC
b994762c-c622-11e3-bf01-24c6515278c0	69	69.199	Liver-HCC
b9f03936-1de5-4330-8b0f-6d0ab533876e	23	50.3218	Liver-HCC
ba940092-c622-11e3-bf01-24c6515278c0	57	95.2522	Liver-HCC
bba106ce-c622-11e3-bf01-24c6515278c0	74	65.8211	Liver-HCC
bdeeb1a6-c622-11e3-bf01-24c6515278c0	72	39.7229	Liver-HCC
bef21282-c622-11e3-bf01-24c6515278c0	57	55.1535	Liver-HCC
c016d025-3c92-41c5-b846-493b1fcce79e	46	37.7366	Liver-HCC
c021b61c-c622-11e3-bf01-24c6515278c0	83	55.3068	Liver-HCC
c05adc19-2e01-4712-a35a-69eee4d40998	64	69.3319	Liver-HCC
c1d9ed06-7498-4c6c-a0de-dbf28e868109	62	55.6909	Liver-HCC
c271b7d2-c622-11e3-bf01-24c6515278c0	68	53.5114	Liver-HCC
c285c2fa-24b4-47a1-874d-86e74b002b05	38	40.8623	Liver-HCC
c36213e4-c057-46f5-ada5-f1f921855bb4	78	43.1445	Liver-HCC
c488a170-c622-11e3-bf01-24c6515278c0	71	46.3797	Liver-HCC
c5ad7238-c622-11e3-bf01-24c6515278c0	61	59.2307	Liver-HCC
c7d798b8-c622-11e3-bf01-24c6515278c0	60	52.7103	Liver-HCC
c906a13e-c622-11e3-bf01-24c6515278c0	71	33.5665	Liver-HCC
ca5ded1c-c622-11e3-bf01-24c6515278c0	75	84.8829	Liver-HCC
cb86fbb6-c622-11e3-bf01-24c6515278c0	73	50.9099	Liver-HCC
cc792058-c622-11e3-bf01-24c6515278c0	67	55.4152	Liver-HCC
cdcc04fc-c622-11e3-bf01-24c6515278c0	56	61.9072	Liver-HCC
cf2d34c4-c622-11e3-bf01-24c6515278c0	58	81.9774	Liver-HCC
cf777ef1-765f-4828-b789-f5aa6722eb35	58	52.9229	Liver-HCC
d02597f8-3ac7-4165-a65f-0e134e5d215b	52	60.1748	Liver-HCC
d0469256-c622-11e3-bf01-24c6515278c0	79	102.032	Liver-HCC
d182b67c-c622-11e3-bf01-24c6515278c0	42	55.1284	Liver-HCC
d252f328-4583-4e97-9a71-bb2885f06f73	23	53.9404	Liver-HCC
d2b7bb0a-c622-11e3-bf01-24c6515278c0	67	59.877	Liver-HCC
d3ad5b5a-c622-11e3-bf01-24c6515278c0	49	52.6491	Liver-HCC
d4c9e5c6-c622-11e3-bf01-24c6515278c0	77	69.2247	Liver-HCC
d60f880a-c622-11e3-bf01-24c6515278c0	73	80.0767	Liver-HCC
d6ccfd6f-2ea9-499d-a25d-4ba9d4a9258e	54	48.3911	Liver-HCC
d7578910-c622-11e3-bf01-24c6515278c0	63	53.4633	Liver-HCC
d9c5493e-f969-4c04-a646-9a3134011021	56	46.5976	Liver-HCC
dbfa4e8a-c622-11e3-bf01-24c6515278c0	71	66.2642	Liver-HCC
dcf45005-7e6d-4c26-9994-f973da7e814f	80	68.6719	Liver-HCC
dd2e7b3c-c622-11e3-bf01-24c6515278c0	65	67.1551	Liver-HCC
de4f520c-c622-11e3-bf01-24c6515278c0	31	45.0834	Liver-HCC
e127e9e4-c622-11e3-bf01-24c6515278c0	66	67.1038	Liver-HCC
e23c591e-c622-11e3-bf01-24c6515278c0	77	51.8556	Liver-HCC
e30c64d5-e796-4cfc-8dc8-6e62bf97822f	63	66.1622	Liver-HCC
e34bcc5e-c622-11e3-bf01-24c6515278c0	63	64.3609	Liver-HCC
e64e9f76-c622-11e3-bf01-24c6515278c0	50	74.4026	Liver-HCC
e75fbf08-c622-11e3-bf01-24c6515278c0	81	45.9915	Liver-HCC
e88397a6-c622-11e3-bf01-24c6515278c0	71	19.2589	Liver-HCC
e9445993-854d-44fc-a063-eacf70222fdf	58	53.7331	Liver-HCC
e99ccc0c-c622-11e3-bf01-24c6515278c0	67	68.566	Liver-HCC
eb588266-c622-11e3-bf01-24c6515278c0	67	71.3268	Liver-HCC
ec23a354-e339-4466-9a1b-8e886ef627e6	56	78.9065	Liver-HCC
ec5e2990-c622-11e3-bf01-24c6515278c0	63	57.0377	Liver-HCC
ed52e836-c622-11e3-bf01-24c6515278c0	74	23.1059	Liver-HCC
ee7b8074-c622-11e3-bf01-24c6515278c0	71	47.7807	Liver-HCC
f064f762-c622-11e3-bf01-24c6515278c0	74	91.4696	Liver-HCC
f0768c67-f38c-40a8-8f27-81a927fb5dca	63	57.6889	Liver-HCC
f181848a-c622-11e3-bf01-24c6515278c0	46	66.6897	Liver-HCC
f1a4f60a-5228-47cd-883f-ff8d2dfe1633	58	54.5898	Liver-HCC
f4025b40-a249-487f-8e93-7a140bcf57c1	73	76.8888	Liver-HCC
f410b432-c622-11e3-bf01-24c6515278c0	77	69.4724	Liver-HCC
f4f48342-c622-11e3-bf01-24c6515278c0	64	75.6352	Liver-HCC
f61e794e-c622-11e3-bf01-24c6515278c0	69	52.9366	Liver-HCC
f7e9eed5-7a0b-4b2d-bea3-fd8c42a3b90e	72	69.0225	Liver-HCC
f9718c44-c622-11e3-bf01-24c6515278c0	73	65.3639	Liver-HCC
fabf1f6c-c622-11e3-bf01-24c6515278c0	73	116.689	Liver-HCC
fbd899a0-c622-11e3-bf01-24c6515278c0	73	71.782	Liver-HCC
fdf9a814-c622-11e3-bf01-24c6515278c0	78	47.2614	Liver-HCC
84a0bc36-9f29-4b23-aee1-bf5ff71f697b	70	58.6211	Liver-HCC
cb573c96-f6d4-4897-8919-9827f623b6a7	74	53.1772	Liver-HCC
ef78f09c-c622-11e3-bf01-24c6515278c0	78	71.814	Liver-HCC
0176cf1d-0760-4769-a493-277f4bb7585e	76	183.191	Lung-AdenoCa
020fab36-c7de-4933-b2bf-dc7b019a1326	62	133.387	Lung-AdenoCa
09bc8542-4ea1-4599-91b3-d606425b37e2	59	114.884	Lung-AdenoCa
0b19bee7-5281-4915-9d98-c20eb3e84ecf	65	321.269	Lung-AdenoCa
14bf9bfb-14d6-4cac-a556-828f680e8a15	70	174.381	Lung-AdenoCa
15e097e3-e468-466c-8e57-b59fba90bbf2	61	66.5651	Lung-AdenoCa
199bbb0f-996c-40c1-b06d-2066f04be778	59	137.74	Lung-AdenoCa
23d77176-dfed-4bee-ac96-9934377d8d81	47	262.283	Lung-AdenoCa
23d86395-9e20-4cf9-bf7e-f76544a1f772	72	66.5883	Lung-AdenoCa
2bde43e2-fd4e-413e-adc7-c50bca75d358	65	189.197	Lung-AdenoCa
309f5324-5608-4f62-b744-5ab268b70927	71	75.7048	Lung-AdenoCa
37d0cf1b-1743-4852-8073-372b16b5c17d	60	150.238	Lung-AdenoCa
46693a2b-5105-4770-a9e1-031dfedeb694	72	129.897	Lung-AdenoCa
49dec0c2-8e75-4f44-a253-82b2ea605890	70	167.974	Lung-AdenoCa
52910a60-bb15-4ba5-9d09-50d8ee6a445b			Lung-AdenoCa
53bb7112-3e38-45fe-a9c4-1b0871babf4a	70	186.557	Lung-AdenoCa
53d32d8b-5649-42b0-8c52-2c39af2a961b	66	119.097	Lung-AdenoCa
5a7f3c88-ef02-4e97-8009-5622245b6a09	74	42.3	Lung-AdenoCa
6726c157-f688-491d-8b56-35628645df89	75	70.6055	Lung-AdenoCa
68c2a355-862c-4657-b296-5776ed8447b0	52	56.6882	Lung-AdenoCa
9c7b3ac8-1352-49cd-8a8c-df6b19f6fd64	60	12.2491	Lung-AdenoCa
9ffcb7fa-424c-4f93-87a7-ce5e9053c613	52	187.18	Lung-AdenoCa
b7f11036-7ac4-41bc-a9a4-64162725fdfc	79	193.757	Lung-AdenoCa
bce88385-4a1b-4a8c-920c-060f6a2675d4	76	211.395	Lung-AdenoCa
bf7462a2-394f-4838-bcb6-4d0126fa48b1	63	86.7581	Lung-AdenoCa
c437535b-2acc-4236-beae-94e2c1336830	65	108.146	Lung-AdenoCa
cd0aeed5-93a1-4287-8a88-fe6b7b5e3983	79	101.519	Lung-AdenoCa
d5443922-fea5-4ff0-bd6e-8ce04e1951d8	70	188.539	Lung-AdenoCa
d9cd7f95-07d3-4b87-be83-87340b08d249			Lung-AdenoCa
dd09c7aa-744a-413d-839f-e75e1825f9f9	63	71.2871	Lung-AdenoCa
de614a3e-1c0d-49c7-a2f1-28bc58e6e5c7	41	102.842	Lung-AdenoCa
fa2c3620-7e82-4b12-b135-87986f0f2890	81	121.728	Lung-AdenoCa
fa6a60f5-8949-4e01-9435-d3117601627f	69	89.7296	Lung-AdenoCa
fa8844f8-c4b6-487a-8187-e30c12a7a453	45	118.235	Lung-AdenoCa
0bbc7ede-5022-4084-925c-d65baaf7abc2	58	180.512	Lung-SCC
0e6654c9-cd5e-4f94-a6d4-54f2bb16de1f	58	205.917	Lung-SCC
1c3df485-8e75-4378-87f6-c6463a520624	61	189.482	Lung-SCC
2045c788-9ea8-4ea5-a5e3-65fc16a62adb	62	503.427	Lung-SCC
24badf07-8615-48a3-8d6e-45c3d783f18d	77	99.8112	Lung-SCC
25224aa0-cfdd-48ec-92e5-8f3992a3e574	68	233.153	Lung-SCC
2fe2433b-9a55-431f-a869-2b5a63e8e8fc	68	164.556	Lung-SCC
34881c6b-f59f-42c0-9f29-9c5c47262ae6	77	172.194	Lung-SCC
369c06f2-8904-49cb-99d1-dd297ed0cd0c	70	140.009	Lung-SCC
387c6519-6529-4074-a5ab-00f8052a5732	47	188.022	Lung-SCC
43aa4123-0fe2-4071-8a81-cbdd0410b917	53	114.174	Lung-SCC
448af8b4-e071-48b0-a65b-b4ad17afdc0c	58	155.586	Lung-SCC
45e16b70-c3ec-493e-86d1-505ffdf5056c	54	259.492	Lung-SCC
48f68f73-3ac0-44ac-ba12-b8889fcb7f38	56	161.009	Lung-SCC
4c2ad4a0-5d57-4e27-9f35-058b2f205f50	68	207.209	Lung-SCC
4c3840df-9824-40db-879e-6d24adc8c155	73	178.68	Lung-SCC
504d4cb0-d2dd-420d-82e6-9ec14434a0fc	54	187.222	Lung-SCC
649f2c20-5b50-40a8-a6fd-9a51f3d5b9df	70	231.337	Lung-SCC
6962bc97-fbb8-4220-a600-e3c251e245cb	61	159.041	Lung-SCC
706868b5-4920-433a-bea3-92e9bf83059b	71	209.576	Lung-SCC
71a2b4a2-88dd-4911-a67e-70b3309c4a12	66	195.353	Lung-SCC
7731ef7f-25bd-42f5-9a20-be249306a711	80	116.072	Lung-SCC
79eb7bba-f0d8-462c-add7-20a2fb7843e1	64	164.89	Lung-SCC
7ac0b303-d685-4fa5-bfec-34d2ba1dbc8e	66	537.621	Lung-SCC
7dc5f8ba-0080-43d3-8426-bd527a970761	68	179.033	Lung-SCC
84e601b7-dfa5-4cd5-9fef-07f03967a0d4	60	223.802	Lung-SCC
89c48e53-c8a9-4518-b3b8-509cdcaff52b	83	208.107	Lung-SCC
8cf9b32d-3d6f-4898-8c7a-89511b754021	77	79.2775	Lung-SCC
935b113e-f5ed-4a07-8e1d-1603daba7f40	65	207.912	Lung-SCC
9623d295-c23d-4f2f-827c-69f767a26f1f	73	235.947	Lung-SCC
96dc785c-8417-4813-8d15-c32b22d78b74	66	213.436	Lung-SCC
a762dd44-a8ac-4269-8163-bbf6d0f8d4b3	71	206.739	Lung-SCC
abc94013-71f5-4ac6-88a4-01b4ef9f9d2f	73	154.38	Lung-SCC
ad41f1f3-e38e-4418-9c16-52bca5719f39	56	139.465	Lung-SCC
b7a7d93b-38a7-4fc3-a433-3bb0a8cb7c42	73	128.588	Lung-SCC
b88f014e-bc0f-4775-8228-39e0b471c3b0	57	265.728	Lung-SCC
c48d7f4a-e98a-4077-a749-eb9f56f05b84	68	206.193	Lung-SCC
d18c6e64-9598-488a-8ab3-3652072f9277	68	251.483	Lung-SCC
d2ab2555-7288-47a4-a80c-bf62d65b67b8	74	165.575	Lung-SCC
d54ca81c-1bcc-41ea-b17a-9f7249ebe9c1	64	95.6299	Lung-SCC
e7ebc6fb-0926-4c8a-a67b-0c6b9c1ffaba	65	216.403	Lung-SCC
e9cb8877-8e83-46c0-93f0-ea20530c9400	76	234.106	Lung-SCC
ee6cc68e-8d2a-41ee-82c6-0fecdf7e6259	83	269.978	Lung-SCC
efe4d5dd-fffb-41df-ab86-be06cc16646f	52	187.307	Lung-SCC
fab3d6f4-de1c-4d6c-bdea-ac39a7884657	74	149.683	Lung-SCC
fb0c6353-a90c-45e2-9355-7cd16cf756ff	75	360.665	Lung-SCC
692dfa4f-45e5-4183-b5da-6650a1fbcabd	70	188.634	Lung-SCC
02917220-6a7a-46a1-8656-907e96bef88e	73	153.344	Lymph-BNHL
03ad38a6-0902-4aaa-84a3-91ea88fa9883	62	115.8	Lymph-BNHL
05616329-e7ba-4efd-87b1-d79cd0f7af3d	58	143.258	Lymph-BNHL
068f4f69-d2fe-4f25-912e-ca7d4623efb6	76	136.051	Lymph-BNHL
07835447-5d7e-4828-80fd-89b063989c9a	72	198.412	Lymph-BNHL
0d569bd5-418d-4d72-87ca-8e14668c2119	74	182.387	Lymph-BNHL
0e7f46ca-6f5c-4538-b6d6-00af65d57fcf	53	237.506	Lymph-BNHL
124d5b04-4588-44c3-9c00-61e064cf1bdb	62	151.992	Lymph-BNHL
140d5fa9-afbe-444e-a7e7-6a4cb4ab2923	64	195.296	Lymph-BNHL
1494bb16-f1f0-42a4-b10e-c383574cbc8b	56	97.2034	Lymph-BNHL
15678c3d-ce61-454d-849e-1d4ca358909b	62	163.729	Lymph-BNHL
15dd024e-c0da-461a-84db-d01e60a22210	10	43.6022	Lymph-BNHL
1a4633c4-72a0-4e30-8c4c-345e04337627	46	266.464	Lymph-BNHL
1b1780d5-06da-40ee-9e15-02631a68027b	38	241.233	Lymph-BNHL
1d1eeba2-4d7b-4380-b0b6-26d246bc4158	74	70.8387	Lymph-BNHL
232b7754-b3c3-4530-9d24-3af40d9b2816	60	124.815	Lymph-BNHL
2439ec74-1713-4d47-a5d9-886f69dddcb6	72	231.458	Lymph-BNHL
282b45ee-4af2-4c61-9acc-286eaf8d661a	65	153.261	Lymph-BNHL
2b02e3ad-4423-491e-993a-561e80dc7bcf	15	76.7668	Lymph-BNHL
2b36ac4b-eed3-4591-8b4f-b44049dfc5ed	17	42.9145	Lymph-BNHL
2c3ada8b-9650-4859-9857-43209c0f7cea	57	147.194	Lymph-BNHL
2f0a660c-ba3c-49bb-90f7-39b0034cea82	8	41.0012	Lymph-BNHL
3b55c58d-f95a-4a1d-9aa1-8d2c026656a9	74	111.008	Lymph-BNHL
3e7ccab5-5b1d-4147-b907-77cab8f0837e	75	181.2	Lymph-BNHL
3e94aa64-7dd3-4d63-a5de-b4050d3dfafa	47	83.6387	Lymph-BNHL
41dba8d1-8aad-474c-a82b-20b28ab818bd	73	152.914	Lymph-BNHL
461df2ae-fcf1-4b93-be0a-c14954fe7c42	55	311.002	Lymph-BNHL
4a4309b0-2aca-4d6a-ac50-039b28406bba	70	168.054	Lymph-BNHL
4adc846a-42cb-4ebd-a954-e31eb29d7572	46	270.935	Lymph-BNHL
4d1a4587-adb4-4a65-943e-f19efe8de142	10	42.3913	Lymph-BNHL
4d72d06d-b6af-4294-9eef-6e61e067761f	67	155.709	Lymph-BNHL
4e7cdeda-6dc1-4f17-b853-72a68e5aa7e1	79	419.724	Lymph-BNHL
4e7e6e1f-c648-446f-bdf6-0b1fcc6dfa83	62	109.792	Lymph-BNHL
56e57223-264e-489d-bc9a-a07789065c40	72	120.972	Lymph-BNHL
578ba169-1d2f-4187-b174-082bbc6a5bd2	13	67.1758	Lymph-BNHL
5bcf473f-417d-47a5-9745-ac7faf830b1f	70	90.3987	Lymph-BNHL
5f18b334-6616-406f-8f33-0592b56c14e6	52	61.1527	Lymph-BNHL
626c9788-d70c-449b-b9dc-5e3f6fc00991	50	143.784	Lymph-BNHL
650fe009-da01-4717-89df-9c95fafe3d7e	74	114.274	Lymph-BNHL
687baf0b-aed9-4ab2-adb6-556a1d177a24	55	74.0008	Lymph-BNHL
71982a1b-52a4-440f-bd5d-62a0e6cc7fd9	40	99.0886	Lymph-BNHL
76788f17-257d-47c7-ad85-ac5f959216b5	6	46.2489	Lymph-BNHL
78bd2aa8-e5f6-4b4b-96f0-d406fbdbcee8	52	86.5599	Lymph-BNHL
79e81ab3-5466-4324-9387-2de00d62315c	10	45.0309	Lymph-BNHL
81b4dd02-34ec-4ddc-8818-ed888a60ad88	43	74.3812	Lymph-BNHL
81cc0f39-6677-4f2e-9a75-d30152b188f3	54	132.02	Lymph-BNHL
82b8cda8-fbff-455e-b0db-7ff6528bd6c8	74	66.4451	Lymph-BNHL
858631eb-4e91-4aad-809c-c3948519313d	84	165.011	Lymph-BNHL
866ecfe7-caa6-4565-9418-6b9d6c8a3b43	43	75.9751	Lymph-BNHL
874f64e9-8a0d-4f88-92c4-7e831842b1d1	18	47.3072	Lymph-BNHL
890e840c-1d1d-4874-a8eb-f9d9a2b50a1c	85	224.855	Lymph-BNHL
897a4500-6fb8-4e81-aa07-021a26d632fb	57	285.004	Lymph-BNHL
8ddcf0d9-312f-4055-8984-55d463face34	60	52.5431	Lymph-BNHL
8fc11cb6-9d79-41c3-bb45-0dadda890e8d	42	133.369	Lymph-BNHL
929f2216-6ab3-414f-a814-49b69d4b49d9	75	334.692	Lymph-BNHL
995a1ad2-faca-4a37-a59d-e62455985afb	70	320.011	Lymph-BNHL
9b3e7a03-cf8c-4da8-bc36-20129d7783ba	76	129.874	Lymph-BNHL
9c27fedd-b1b3-4af0-9e9b-20271854db08	78	203.153	Lymph-BNHL
9e842227-2bc6-4185-bedb-abeb03836b51	46	90.1984	Lymph-BNHL
a29278af-7ecf-403e-b6a9-623ea7879d05	42	130.76	Lymph-BNHL
a31b6123-c1b7-4cd0-86d8-b2e640cce9da	16	48.052	Lymph-BNHL
aa20b9ab-dba9-4002-ad45-cafa2f85cef7	12	59.9096	Lymph-BNHL
aa847c3d-d3a7-46aa-a81b-db5099a458fb	51	110.939	Lymph-BNHL
abedd46c-47b8-4242-adb6-12835400cb3f	73	253.08	Lymph-BNHL
ac2c8928-33a2-4aa0-8bc1-cdfa1ca0b56a	68	88.7132	Lymph-BNHL
b2190e26-1809-4aba-9f45-07c2edb3b4a4	44	75.1011	Lymph-BNHL
b9dbc78e-44ce-427c-bbeb-de8d097bde2c	61	158.589	Lymph-BNHL
baa02e74-9cae-4996-858e-17d9f52d924b	74	152.281	Lymph-BNHL
bc1d5327-2e76-4e0e-b749-72a559469d0d	15	115.732	Lymph-BNHL
bd403458-5154-488b-931a-a7e737a6bf8c	60	177.803	Lymph-BNHL
bd6bd940-ef06-433a-80d9-dca5683e9cd2	48	118.409	Lymph-BNHL
bdbcffb0-c7da-4e7d-8002-9feffe48533c	71	67.296	Lymph-BNHL
cc7bba1d-8990-4557-a565-9cff1085f023	70	40.4356	Lymph-BNHL
ce85ccf3-6621-4976-b187-2f28d45dd4d9	59	224.71	Lymph-BNHL
d31cce9d-1b38-44fd-9378-0d128e12a011	74	87.0711	Lymph-BNHL
d6ee68e5-ceb3-4a63-b3bd-e64fe5398102	72	70.049	Lymph-BNHL
d733cf1a-4c42-4def-b6cb-5ef2c6a27fcd	62	309.922	Lymph-BNHL
db9ce6c6-529c-4da6-92c4-f4f3fc3fe109	64	53.7777	Lymph-BNHL
dc4bc4c4-2cc1-4a2e-a9f2-613088af17bf	16	91.1314	Lymph-BNHL
df814571-57f1-4e55-bc1a-c892c568c4ba	14	70.0282	Lymph-BNHL
e2b09705-c5c8-48ee-a90e-19648a7bf2cb	69	123.09	Lymph-BNHL
e6168db0-d12f-4218-8ab9-bd704201cb2b	49	251.299	Lymph-BNHL
e84e0649-a2e8-4873-9cb6-1aa65601ae3a	57	178.693	Lymph-BNHL
e89e9c69-ffcd-4a4c-818d-1dee43ddc76a	70	192.488	Lymph-BNHL
e98e4e23-a139-4fff-b017-35f3f976eddd	56	53.0055	Lymph-BNHL
ebe0ed67-2d3f-45cd-8f9b-4912595b16a0	68	181.531	Lymph-BNHL
f047cb85-8f88-45d5-83c3-0416c9f3fff7	67	108.135	Lymph-BNHL
f04aecf0-eb12-4ab9-928e-7bcf201b0b40	40	79.3597	Lymph-BNHL
f075dcdb-4b6a-4186-bfc5-c1787c4a14ac	8	50.8284	Lymph-BNHL
f2c08ac1-4755-4c36-a11d-338d8df9fa0d	41	58.7771	Lymph-BNHL
f9837a56-7244-4846-a63d-266e6a92f168	66	89.6096	Lymph-BNHL
fce8d8c6-f2a0-43a8-9a7a-b9c519a6686c	75	302.374	Lymph-BNHL
fdf7dfb7-9285-46b3-be60-672164507705	75	178.485	Lymph-BNHL
04b570c2-3224-4e9b-81cc-089b4a7ff07a	70	54.9119	Lymph-CLL
1157a548-6770-4c89-a84c-bcf6f0e96ea8	59	22.4088	Lymph-CLL
14cbcbb1-028b-471a-bb4f-8b29cfa5e4eb	63	44.8741	Lymph-CLL
1de83d45-8492-4b83-9055-a9f43b823f91	69	42.9479	Lymph-CLL
278b2498-1d64-493b-ac43-3489ec86f313	59	83.7862	Lymph-CLL
2df17728-33e8-45ab-833b-ef68a5482daa	84	25.578	Lymph-CLL
367fdef3-d7af-4996-932f-cc5087e843dc	68	49.3278	Lymph-CLL
3de261ea-6478-4f96-8ca1-30be130e945f	52	37.4333	Lymph-CLL
3f72f750-5666-44e7-acaf-a912d89475be	64	61.9491	Lymph-CLL
43d630aa-3890-401c-bf56-e3a9f325734f	57	41.8683	Lymph-CLL
4808f9e1-452d-45eb-9b87-2f87c67d3452	68	80.3503	Lymph-CLL
4b7a704b-e516-4275-be11-45cc935237e2	46	26.0924	Lymph-CLL
4b8c6b0c-0d0c-4834-a2f3-691e0919b902	49	51.0747	Lymph-CLL
513bafce-375c-49b0-ae75-6c607abd05d8	78	47.4182	Lymph-CLL
55c82198-5be6-4cc5-b5b3-b707af234107	58	32.9106	Lymph-CLL
5f53bcda-2fd3-4574-9cc2-5efe353372b2	86	31.2473	Lymph-CLL
616ff577-c5c3-432e-a857-f29901de119c	60	31.5655	Lymph-CLL
631eedb3-dbd1-4606-90e1-ea91b9a77a5a	62	51.2823	Lymph-CLL
7b296706-b535-45a0-9a8e-4a34a8c33bb5	55	38.9286	Lymph-CLL
7f7e007e-4b06-4328-b116-6dcdb2ad8181	62	45.2918	Lymph-CLL
8fa9575b-b2c9-4bd7-8da1-3c2cdf0e39f6	47	45.5772	Lymph-CLL
915cbb43-9e00-433d-818f-531011bea57e	71	70.683	Lymph-CLL
9c730cfb-3fd6-428a-a0a4-c061ca5db06c	66	20.3008	Lymph-CLL
a1724132-f95c-4622-8987-fe3183b9dce3	86	28.0317	Lymph-CLL
a9d055c6-6c53-4e85-8270-34883a1342a9	78	45.5519	Lymph-CLL
bcd52bcb-6e35-4220-9775-96dabff926b4	68	20.9104	Lymph-CLL
c00d925a-ca4d-4561-a8f2-d4542f218086	80	50.1367	Lymph-CLL
c13d7ee5-2bf0-43e4-9cd3-9326ed9355cf	71	50.3278	Lymph-CLL
d88296ac-bb0d-47ab-9051-6c358f0af780	73	24.0454	Lymph-CLL
dc505248-ed04-4f77-a7c6-3fefbc5df27b	44	50.1232	Lymph-CLL
de99a4de-e916-4572-ac9e-73e341827229	56	35.7376	Lymph-CLL
e1f0c565-6ed3-4e42-bc3e-c7b0003e837a	45	35.1405	Lymph-CLL
ea4a5ca7-86f9-47c7-81be-0c2c669a999f	45	27.9655	Lymph-CLL
f266899a-1dab-4226-a965-bc1327c64080	61	40.1984	Lymph-CLL
fa9996c3-b874-4424-a5a6-f1c7c0f42b9b	50	22.3877	Lymph-CLL
4ceeb025-2f16-4f80-b9b4-0151346349c6	46	34.947	Myeloid-AML
f8f7f274-dd98-3bb0-e040-11ac0c483fcd	50	26.9663	Myeloid-MPN
f9020478-c741-6776-e040-11ac0d481228	53	40.1446	Myeloid-MPN
f903cfe2-c082-1bf6-e040-11ac0d4809f7	50	19.7591	Myeloid-MPN
f90cab09-6797-eccb-e040-11ac0d486aa3	53	40.2928	Myeloid-MPN
f90d51f8-3bc4-2e66-e040-11ac0d484d19	50	23.0066	Myeloid-MPN
f91661d6-a2b5-fac2-e040-11ac0d4852fd	45	21.5984	Myeloid-MPN
f91bde65-233d-2218-e040-11ac0c480a33	59	27.3758	Myeloid-MPN
f920200e-f349-3730-e040-11ac0d4825cc	45	19.2639	Myeloid-MPN
f925f24b-bffd-89ab-e040-11ac0d48682f	59	45.2742	Myeloid-MPN
0009b464-b376-4fbc-8a56-da538269a02f	54	80.5318	Ovary-AdenoCa
01df36af-3617-40fc-9892-f54ce433cf71	66	66.3424	Ovary-AdenoCa
052665d1-ab75-4f40-be5a-b88154c8beed	71	96.8816	Ovary-AdenoCa
09508a0d-ebe0-4fa1-b7b2-1710814181cd	73	97.1706	Ovary-AdenoCa
0ae2193f-0d68-485a-b8c2-7568cbcce33e	49	35.6786	Ovary-AdenoCa
0d0793c1-df1b-4db1-ba36-adcb960cc0f5	39	66.6475	Ovary-AdenoCa
123c9d1c-72ba-4d82-8e57-d5caa52a40ba	60	83.672	Ovary-AdenoCa
127b0f7d-d24e-48b7-ac25-d3f14a43952d	57	56.657	Ovary-AdenoCa
12874085-a596-41ae-b4cd-817cb1ebb278	62	76.2243	Ovary-AdenoCa
1292e13b-d7c6-447b-a227-9a8113215580	42	78.3035	Ovary-AdenoCa
129de5b2-d9b0-4762-9ef8-72d98231fb50	55	100.228	Ovary-AdenoCa
14ed7388-41ed-43d4-afb2-04cd6410d5d2	77	84.1874	Ovary-AdenoCa
1659bae5-3140-4d05-891c-81b48277b2fc	78	99.552	Ovary-AdenoCa
16df7888-2480-4394-8856-d57a6ef371d2	71	69.9271	Ovary-AdenoCa
17ed8831-a261-42d9-8ff3-cf75a6cb2a24	63	80.1055	Ovary-AdenoCa
1be8fa2c-8fea-4e8c-90db-c04d9fcdbf49	77	72.5783	Ovary-AdenoCa
1dc9e7fd-fc62-4b32-9619-4e02a266a385	81	97.9325	Ovary-AdenoCa
25f73b03-4ba8-47ba-ad80-6ccb82105c98	77	111.442	Ovary-AdenoCa
2a8d63eb-0174-4213-9214-413f391f512c	54	100.622	Ovary-AdenoCa
2b40a733-7a63-4bb8-a953-95a4ee28f962	74	83.3779	Ovary-AdenoCa
2b4feb84-89e4-4c38-8561-5ffab02c8132	46	55.8423	Ovary-AdenoCa
2c9dc04b-e9ec-4cf1-ab2c-a18edb30dd37	50	55.5539	Ovary-AdenoCa
2f2eaecc-6509-423f-b63a-8c3bea1ba4a4	62	78.4814	Ovary-AdenoCa
33ea81f2-db2c-4567-bd7b-4cb9aadfef88	45	67.8195	Ovary-AdenoCa
35ceba07-0759-4fbe-b076-af821a528cf0	50	114.293	Ovary-AdenoCa
3a5eaed6-fcfd-437a-b61c-fd3725c64717	75	79.8885	Ovary-AdenoCa
3a6bce45-0431-49d8-82df-b1d9a738e5a6	75	96.3598	Ovary-AdenoCa
3c2b1509-1eb9-4b79-9569-57810f291499	66	129.952	Ovary-AdenoCa
42465bbd-289b-4e96-98fe-76809c5e1520	73	94.1422	Ovary-AdenoCa
42af8f74-fd4b-486d-bc11-db53cc471d62	50	91.4899	Ovary-AdenoCa
44eebc04-c027-45ae-beca-c4012b494f29	74	75.6932	Ovary-AdenoCa
4679f37a-4f09-449b-a1d8-1f02847996da	52	60.0332	Ovary-AdenoCa
46f19b5c-3eba-4b23-a1ab-9748090ca4e5	72	86.8868	Ovary-AdenoCa
4e913899-eeb8-4630-ba9d-41a81ced8069	54	87.3384	Ovary-AdenoCa
504cdfc5-6721-43ef-b31e-fdf52f0cd9cd	62	126.735	Ovary-AdenoCa
51b25b37-f75c-4380-a0f6-5273e0b7ee33	51	74.9221	Ovary-AdenoCa
53bcbb68-addd-47fc-9910-cd1d3f38197d	69	78.3725	Ovary-AdenoCa
5533240d-8fed-440d-b781-6092785a77ce	69	68.7389	Ovary-AdenoCa
58faf969-bf37-4180-8807-2f44f2cc8eda	57	60.551	Ovary-AdenoCa
5b560f4c-d2a3-43fa-b394-abef78bdefc1	56	94.6687	Ovary-AdenoCa
5cc7c966-499e-49e3-b509-4eeb00ee03d4	57	77.9609	Ovary-AdenoCa
5d922e48-aa70-454d-9417-c9af686feebc	45	78.0667	Ovary-AdenoCa
669f0e01-28f6-4ed8-bdb5-73f84ea28f78	58	76.4944	Ovary-AdenoCa
6797443c-eb4a-4654-b957-c0056e5a4206	50	52.238	Ovary-AdenoCa
6821446e-8e76-46fe-b0b9-47feb46d2585	60	106.875	Ovary-AdenoCa
6c31d730-1734-44ac-92b3-760981528723	68	91.4055	Ovary-AdenoCa
6ce42746-88aa-485f-a1c4-1759aad95914	66	85.7129	Ovary-AdenoCa
6f981023-4269-4e8e-a4ab-2c92bb27273c	58	107.66	Ovary-AdenoCa
6fffe0cf-bb38-4e77-88ab-a256bd7fbbce	65	101.909	Ovary-AdenoCa
745b8756-0eab-423f-8cde-e0ff1aaa6596	72	88.7371	Ovary-AdenoCa
7a921087-8e62-4a93-a757-fd8cdbe1eb8f	65	120.428	Ovary-AdenoCa
7fdd07a4-4a27-40c3-af92-a0074e6391f5	77	80.8287	Ovary-AdenoCa
8093649a-74d6-4832-9154-8cc0182fa381	80	114.075	Ovary-AdenoCa
80f02aec-c07a-4bcb-b547-e60f8c33a7b1	48	59.0228	Ovary-AdenoCa
84ca6ab0-9edc-4636-9d27-55cdba334d7d	74	95.8027	Ovary-AdenoCa
8658f4f5-9a50-4195-8ea3-227951977647	56	75.3493	Ovary-AdenoCa
86f23897-dba0-4e89-8381-d174eaa6fcc1	60	82.1974	Ovary-AdenoCa
8888e808-594b-4c76-b2e4-62aa56736f7c	55	87.6429	Ovary-AdenoCa
89dad92e-5b3f-479a-a6da-a94ee7df7f8a	74	93.3188	Ovary-AdenoCa
8a69f3ca-4e17-4daa-8722-a36316e345ba	44	69.7351	Ovary-AdenoCa
8b28f6d2-4b7d-493b-826e-b119a4fb0cb4	64	157.116	Ovary-AdenoCa
9020b6a5-8325-4b0d-84d9-04371c857910	73	105.859	Ovary-AdenoCa
941fcb56-e059-403d-aab1-0692a3ecc45e	58	86.9448	Ovary-AdenoCa
95fc38ac-2b36-4c46-abbf-8d2d52ff9626	58	80.6002	Ovary-AdenoCa
9a5bb831-8cb8-4de0-b94b-088cb38def1a	62	95.8057	Ovary-AdenoCa
9aecfc8f-62ea-4acf-aa00-d1f0fe6c6556	55	45.6679	Ovary-AdenoCa
9e6806c4-d331-4025-abee-2f576e3bf182	69	131.368	Ovary-AdenoCa
a0bbb3b1-e774-4c75-9301-ba43fb803f20	52	124.451	Ovary-AdenoCa
a1fc7064-abf5-477d-983e-576a784e1d40	57	108.596	Ovary-AdenoCa
a3135834-3af0-4e98-bc6f-ad8ddf33db80	67	70.8906	Ovary-AdenoCa
a330a96e-9897-4605-b5f1-5b5ef45cd365	54	64.1523	Ovary-AdenoCa
acd510de-b732-4a1a-8b72-6d22e763540b	70	92.4919	Ovary-AdenoCa
ae82fead-2671-4335-a342-67bb69935ad9	74	80.5861	Ovary-AdenoCa
b75b2663-dcc6-411c-bfcc-574aa33cf388	49	67.3293	Ovary-AdenoCa
b97941dd-9844-4db2-9e25-42c725f47d70	45	38.4632	Ovary-AdenoCa
bbb2cf2f-8f32-43d4-846c-d1020e6329ec	59	81.0632	Ovary-AdenoCa
bc9b66f5-fcb8-4545-ab2d-438bb810edc0	57	90.1049	Ovary-AdenoCa
bff518fb-6da7-4dfc-ae4c-bd3f641028e2	49	76.2659	Ovary-AdenoCa
c2ec7f57-8510-4bbf-a2e9-dbd9ce8dcad1	58	82.0451	Ovary-AdenoCa
c691d6b3-8e70-4951-8551-2ee4e4d0d10b	45	75.8301	Ovary-AdenoCa
c767254e-b289-4904-a80f-050cf01ff8ba	59	100.121	Ovary-AdenoCa
c9959f68-c385-4c1f-9188-8203844d288e	78	95.7237	Ovary-AdenoCa
cd9efdef-a7fb-49e5-9515-63606ae8bbfc	61	69.699	Ovary-AdenoCa
cf6c7066-6611-43ec-aef1-295a976cce5b	65	98.8115	Ovary-AdenoCa
d2e4dc23-992d-4e44-add4-2972718083cb	48	47.5468	Ovary-AdenoCa
d392ded3-afc8-4c79-b278-40245f18f2f8	66	104.466	Ovary-AdenoCa
d4bf6034-aeae-48a6-907b-10e2cc904015	61	87.1597	Ovary-AdenoCa
d67cad13-e849-48b0-926c-10b6046ba0b9	76	105.632	Ovary-AdenoCa
d8c2b4b2-e12b-43d2-bafc-87b29f027797	47	106.457	Ovary-AdenoCa
da43386c-47f8-4e03-b6ca-8b94e13792e7	62	95.6689	Ovary-AdenoCa
dbbd54db-4470-4df6-b5be-3e175c7133b0	49	74.8286	Ovary-AdenoCa
dce54d09-9827-4fe2-abe1-c5b7d528ba7f	55	62.996	Ovary-AdenoCa
e45f3391-2e74-4767-817a-280cebac7c57	52	68.3172	Ovary-AdenoCa
e4aaca83-3ae9-47f6-a975-c144767ad705	60	101.081	Ovary-AdenoCa
e6f7344b-951f-4f3f-b140-7bf53164c462	70	117.146	Ovary-AdenoCa
e84debc4-b47d-48ed-a0d0-2859f0ebf987	65	82.1067	Ovary-AdenoCa
e9d98643-01ee-40c3-a617-e004559625cd	67	74.9281	Ovary-AdenoCa
efbec43c-0c16-4006-abe8-c3ec2ec42c05	62	81.7437	Ovary-AdenoCa
efec3225-de07-4559-9a90-95223495cc61	52	79.8801	Ovary-AdenoCa
f1504811-8363-41e6-b43c-62452b1262d3	61	99.7574	Ovary-AdenoCa
f26b1f44-12de-43ba-85bb-bc61741a5a88	45	62.8361	Ovary-AdenoCa
f6189828-eeaa-4d21-b163-53bf3d47a640	52	69.5825	Ovary-AdenoCa
f6c811ff-f22e-490b-9b23-b527d20e6e6d	54	61.0098	Ovary-AdenoCa
f858d813-f3c5-4ad9-8c20-9f231d6624d8	71	111.357	Ovary-AdenoCa
f988e698-9b34-45ce-ba4c-74e06e9cae4a	57	60.7492	Ovary-AdenoCa
fea5827b-251d-474b-8713-fc76db995fe7	56	78.8486	Ovary-AdenoCa
ff3fe4a3-7d19-4d4d-81b6-aaa41ba5bf39	68	64.753	Ovary-AdenoCa
0ead45d8-d785-4404-8319-2ef951e02e03	46	111.38	Ovary-AdenoCa
37522f18-77b2-4414-8df8-3c2c8048adba	64	104.487	Ovary-AdenoCa
01b0848c-ae36-4ade-a3da-d297b003c99f	52	208.015	Panc-AdenoCa
02c97e2b-914e-4afc-bf50-78f0cfbfa67b	75	136.68	Panc-AdenoCa
02e5c36f-5bec-45e2-a048-875653b85ca1	68	141.435	Panc-AdenoCa
03c3c692-8a86-4843-85ae-e045f0fa6f88	49	228.626	Panc-AdenoCa
046d7386-95c8-4501-9e55-c85bec272a7a	82	164.557	Panc-AdenoCa
05070acd-3ec1-44bb-9c32-26d3a483a72a	57	243.765	Panc-AdenoCa
0554ffe5-31f7-43f5-8372-2b73c9cf3527	64	71.9685	Panc-AdenoCa
079bcb09-a075-4313-9a3e-dd67734a8c5d	56	175.78	Panc-AdenoCa
09cb8bc5-13ac-44ac-9b7d-6de143373570	79	219.245	Panc-AdenoCa
09e1fe3e-bfd8-4175-ac42-0e1bf0ba5523	69	161.595	Panc-AdenoCa
0b29c893-03bf-4131-b192-c14a2788d411	58	387.913	Panc-AdenoCa
0cf9bbc2-cbd5-4b64-8d90-cfa416307b39	61	130.381	Panc-AdenoCa
0efee3f3-313b-44eb-b3b0-af975a1ded82	57	63.8417	Panc-AdenoCa
0fbd94b1-bb34-4620-841b-861a0b5e0c12	68	121.364	Panc-AdenoCa
0fc63b79-7fff-441d-88fc-922d53c787ab	84	177.35	Panc-AdenoCa
1168944c-5451-4a18-8758-88bf5723bdd9	75	129.41	Panc-AdenoCa
129459c1-38be-45da-bb87-18848c97c544	82	144.125	Panc-AdenoCa
12f038e1-00af-4c64-a2e0-9e63323492ef			Panc-AdenoCa
1327bbd4-a466-4e26-905f-cf91315f1cc8	74	133.176	Panc-AdenoCa
1447c8cb-25d4-4092-8919-4df08f898d2d	61	144.94	Panc-AdenoCa
170ad241-9e24-469b-b7ca-3fd783a89b21	81	216.356	Panc-AdenoCa
1776f326-b12f-4355-8107-80fa6fcd2159	85	122.847	Panc-AdenoCa
1a0ef226-41a5-4b56-9078-4b7834f0c976	42	117.808	Panc-AdenoCa
1a841850-fca0-48ab-8c78-db0bd5a64435	70	332.123	Panc-AdenoCa
1ac54c6e-a1e4-4f3b-b4a5-cdb327e0dca6	72	151.828	Panc-AdenoCa
1b0fe1d5-b286-4f49-ae92-94d9c6db9657	52	169.842	Panc-AdenoCa
1c28e44a-6e6c-44ed-b58a-e3262c0e6759	69	166.849	Panc-AdenoCa
1c9fbe26-1447-4335-aaab-06d6bb3e2741	79	170.157	Panc-AdenoCa
1e181878-c640-4e91-a620-3fc4b08a4de1	56	90.4029	Panc-AdenoCa
1f81a1b0-8089-44ef-87b5-b3359a407ad2	72	86.1389	Panc-AdenoCa
20d1b88b-3ff6-4201-a748-6a993500c652	66	100.502	Panc-AdenoCa
2102558b-87b0-447b-bb9a-e4ae9df8b75e	64	249.71	Panc-AdenoCa
21b1a37f-e91e-4ce1-83cf-bb89b8d0fb35	58	62.4485	Panc-AdenoCa
241abdfd-e6de-4830-a233-4bbc5f622725	74	385.22	Panc-AdenoCa
2564a262-03e8-467b-9ea2-f3ab38d75ae1	53	232.423	Panc-AdenoCa
25c32aca-6738-43ef-a103-243f2f9a3b43	57	170.812	Panc-AdenoCa
25cf7449-8c5b-403e-aa75-e2af158598e8	59	161.975	Panc-AdenoCa
28f41a20-b6d6-4ecc-888f-72f779ad9af7	57	60.6617	Panc-AdenoCa
29a00d78-b9bb-4c6b-b142-d5b8bfa63455	69	151.273	Panc-AdenoCa
2b3837b3-ee29-4a08-848e-1206404da986	68	160.133	Panc-AdenoCa
2b6d4d66-7f0b-4bc0-b3d6-171956a937c5	40	146.856	Panc-AdenoCa
2bf5b018-9f19-4fbd-9e1f-7d958aabe5d1	60	127.071	Panc-AdenoCa
2c48eefe-2a08-47bf-8e4d-cbaab6777150	53	75.9249	Panc-AdenoCa
2e43e0ca-54ea-482e-acf2-0048d9187a5c	82	188.927	Panc-AdenoCa
2fdfb06c-0d2f-4e1d-9756-bcb08a7f90af	61	173.886	Panc-AdenoCa
31c75873-abb4-4d88-9e2f-07497a6c892d	68	209.855	Panc-AdenoCa
32fa6457-c8bd-4d26-8106-925baf13df68	66	140.49	Panc-AdenoCa
33061bf5-9b99-4735-a810-f2d5eeef6873	70	124.907	Panc-AdenoCa
33070975-0f35-4518-9ffb-4c6170c32534	78	264.119	Panc-AdenoCa
39c6c3b3-4683-4d11-984c-ed589188da65	86	261.29	Panc-AdenoCa
39d38c06-3779-4ca4-b103-1d096f93dae8	59	192.208	Panc-AdenoCa
3b526846-72d6-4e10-b7cd-8cdb45a92a1c	78	107.249	Panc-AdenoCa
3bfbc33d-804b-4bb3-97ac-97563d77b13d	62	206.208	Panc-AdenoCa
3c86ba21-7b11-4ec7-9d20-a2325197c676	76		Panc-AdenoCa
3e4d0e50-8cf4-4eb0-a00a-ccf0484ecc2f	64	152.56	Panc-AdenoCa
3ed783cf-2248-44a1-a2a2-d6b6519b91ef	66	183.304	Panc-AdenoCa
3fba4880-cb7b-4ac5-ab5f-728614faa1ea	79	224.357	Panc-AdenoCa
40378b7a-a65d-4510-aaba-a34c4058fac7	84	181.672	Panc-AdenoCa
441d2f21-b448-4fc8-8c54-9b85aca56237	55	202.149	Panc-AdenoCa
4652ae03-b096-42d0-bdfa-3f6281d4f023	58	208.089	Panc-AdenoCa
4a88981e-e409-440f-9bf0-71ca1bab8b4e	79	217.85	Panc-AdenoCa
4c027164-12de-456f-b933-6bc91f70b46f	81	232.81	Panc-AdenoCa
4cbe411b-b05e-46bd-bea8-126289a0866c	77	224.469	Panc-AdenoCa
4db9e471-0068-4ec6-9bcb-33ef5fdec33e	73	217.719	Panc-AdenoCa
51458c86-0fdd-470e-b059-1ffbffc92a7f	83	161.496	Panc-AdenoCa
5255d645-d3d2-422e-8449-046cd21f4935	74	180.12	Panc-AdenoCa
52f43b72-15ea-40a0-a3b4-4bf22bc0bf25	69	148.587	Panc-AdenoCa
53534b3c-cd15-4d68-a9b1-6902bb234c45	70	293.06	Panc-AdenoCa
53e6a756-bdcc-4217-afe7-27d776159544	65	88.1581	Panc-AdenoCa
5650dc4e-8bce-4716-9199-cd5750d7a888	63	138.901	Panc-AdenoCa
5b41e033-6df8-411e-a13b-59eeb8afbf9b	68	393.062	Panc-AdenoCa
5f94cb62-4019-47ff-bf6a-eeda8e9e033c	50	119.093	Panc-AdenoCa
60aff7a0-4960-4ed1-922b-3233ccbfdba1	70	160.572	Panc-AdenoCa
60c33e32-7e19-4e71-b075-a63fcf27e660	74	145.939	Panc-AdenoCa
60e78c80-41a5-456a-9a81-9007d18fd72c	67	150.97	Panc-AdenoCa
6297aa77-37a0-4f46-987b-32bd8653c0c2	78	233.763	Panc-AdenoCa
644c669b-937b-4adc-81b9-6a1811cba9da	67	172.291	Panc-AdenoCa
654dba9f-cfe5-4121-97c7-868613cdef53	76	97.6928	Panc-AdenoCa
65d2dbc3-a163-4696-b246-47a430e66572	61	152.871	Panc-AdenoCa
66290cc6-1f1f-4a0b-83d1-423952da4840	64	228.576	Panc-AdenoCa
6867811f-ac89-47da-b5dc-1270033c36e7	74	141.822	Panc-AdenoCa
68ba1105-569a-4209-9b45-0e2d64931806	88	219.281	Panc-AdenoCa
6ad44218-d34e-4126-bf56-1be2140cd3fb	63	203.849	Panc-AdenoCa
6b20f942-7b89-497c-8a2e-ccce74d20ca9	74	236.073	Panc-AdenoCa
6bdf00f6-670f-466e-87fb-e853e41f000e	37	88.3347	Panc-AdenoCa
6fc0cb07-9713-4355-8543-f85d1c5505c2	87	246.214	Panc-AdenoCa
70dd8453-11d3-4105-a8d0-6a755c52495d	69	252.327	Panc-AdenoCa
71ef8379-03a0-4b81-92c9-1ba666fe4d7a	77	248.172	Panc-AdenoCa
7266ec7b-4824-4b88-910e-e9bfb848d55f	65	255.37	Panc-AdenoCa
72a5e569-99d4-47bc-be1b-6296a5025080	80	214.862	Panc-AdenoCa
7410c00d-ed0b-48dc-a4bf-eb76ac613980	76	196.759	Panc-AdenoCa
748d3ff3-8699-4519-8e0f-26b6a0581bff	74	201.357	Panc-AdenoCa
754d26af-f184-497c-856a-cd1ea7a5115c	73	185.465	Panc-AdenoCa
75cd90ef-e884-4812-bbf3-5a524d95147e	59	160.263	Panc-AdenoCa
75fac59c-3346-4c5a-bb9f-fb67fec8d13b	63	95.4555	Panc-AdenoCa
78100212-65aa-4365-8b64-4b33f77732d5	46	200.821	Panc-AdenoCa
78103d9b-0b8a-431e-bb58-5c99fbea12e4	63	304.243	Panc-AdenoCa
7b318282-5df4-42bc-b1e0-0e4a66ba9204	68	96.9987	Panc-AdenoCa
7c43c006-d917-4915-b304-65995b6c0d46	50	158.689	Panc-AdenoCa
7cb71498-6ada-43c6-912b-bad4f93cf580	64	232.598	Panc-AdenoCa
7ccb9a4d-6f48-41c2-a630-27fde8c67d60	75	184.315	Panc-AdenoCa
7ccee959-1e87-4a39-b6b3-840ddcb94995	43	95.21	Panc-AdenoCa
7f42e118-aab6-438a-9e84-e7451fe12d7e	80	148.932	Panc-AdenoCa
7f5fd36f-6e30-45ca-92a5-d8a8a8ee1bc2	69	145.864	Panc-AdenoCa
7fcd8af9-4d73-4c97-95cc-b30b09f21bb2	61	177.632	Panc-AdenoCa
81bc7f0c-865d-4801-a935-2ab04170df53	76	214.837	Panc-AdenoCa
8282283d-247a-431d-9421-0fcc52f0a897	75	142.969	Panc-AdenoCa
88bc38ba-ad1d-431e-a67e-0a5a23678386	77	106.261	Panc-AdenoCa
88d5a8b2-daba-45ce-90bf-480fac85bf1d	58	285.058	Panc-AdenoCa
89195d56-1ef2-41df-b200-9f18e38f574a	73	130.968	Panc-AdenoCa
8be6b14d-286a-471b-a282-ab98bc6050c3	62	143.225	Panc-AdenoCa
8d67c121-37d0-4fc0-a349-2c9452589d65	56	192.057	Panc-AdenoCa
9011cf17-0783-4f9d-b355-4f0fc1a2e78b	53	150.857	Panc-AdenoCa
90b3c237-29a4-48b3-90b3-9f2c0ccb5928	60	219.155	Panc-AdenoCa
95cc9620-7686-4805-a96c-cf8e659847c3	73	96.4265	Panc-AdenoCa
96ba50eb-3c12-41ad-ac7b-d23b2001fe44	80	288.108	Panc-AdenoCa
9c399826-087f-44b9-98c0-bd881646b0f4	75	158.741	Panc-AdenoCa
9c857452-c81d-4b9e-87a8-5b41f4394f7c	72	100.504	Panc-AdenoCa
9df57388-7de1-4c90-910e-ef63a246dff1	60	245.171	Panc-AdenoCa
9ebac79d-8b38-4469-837e-b834725fe6d5	49	150.375	Panc-AdenoCa
9ffe694e-b488-489e-bdbe-0800e505eec4	64	248.256	Panc-AdenoCa
a2238b5f-0513-487a-9b1b-7bef85ebf336	69	152.721	Panc-AdenoCa
a3edc9cc-f54a-4459-a5d0-097879c811e5	65	192.814	Panc-AdenoCa
a492a32b-bf2f-4f8c-b06e-794a4baa2fe7	49	109.461	Panc-AdenoCa
a5346247-3f30-470a-b4ab-732180786291	57	176.255	Panc-AdenoCa
a5d5c238-0447-47fa-9a81-3b823cbdcea6	86	197.908	Panc-AdenoCa
aa4a868a-df23-4eef-a618-e945aa2ce98a	79	453.846	Panc-AdenoCa
ac02c38e-5fca-4995-b0cc-39b6189976a3	69	230.22	Panc-AdenoCa
af9cfac8-7fbe-49cb-aeca-8d68aea57994	59	281.137	Panc-AdenoCa
b37d6283-6f95-4975-a794-f3d5c4bbc7b3	65	92.6906	Panc-AdenoCa
b47aa163-eec9-4225-940b-4373e78152e2	90	177.343	Panc-AdenoCa
b54b9433-ec10-4cb5-a860-4555da64917b	76	210.602	Panc-AdenoCa
b5cabba2-30a4-458e-897c-00ec3fefa6d2	60	292.539	Panc-AdenoCa
b5dd0bc9-6c1c-4272-b920-744de37d0aee	52	65.546	Panc-AdenoCa
b7008a98-5aa0-4cc9-9bee-af2a422266db	71		Panc-AdenoCa
b710b214-5666-4054-97ef-3b9ac2bd90ac	74	195.668	Panc-AdenoCa
b80ca528-2c5f-400c-8df3-9c47869a64c2	79	224.162	Panc-AdenoCa
bb8176a7-ea7c-42d7-a85a-cec1ca386f2e	61	118.484	Panc-AdenoCa
bbbc531a-dd41-40b7-ae59-e35508aea0c7	34	115.137	Panc-AdenoCa
bbdd7393-024b-4073-b5bc-ef7a68c15b8a	63	148.027	Panc-AdenoCa
bbff7954-95ec-455c-b0bc-92f67a09ee77	70	173.056	Panc-AdenoCa
c3679262-63d7-463e-9501-6ab3f177aee8	70	257.146	Panc-AdenoCa
c741fb12-8160-43a7-bc70-2c545ea0031d	69	268.712	Panc-AdenoCa
c9e7c629-7b57-4ede-b315-0cea8c97c48e	74	146.995	Panc-AdenoCa
ca284012-bd06-47a3-8a9d-c6b185d87d85	67	165.752	Panc-AdenoCa
cafe9603-a804-48fb-9217-e2d1c3c346c5	78	310.588	Panc-AdenoCa
cb4608a7-6aec-4cba-b20f-489e214c9dbd	66	130.79	Panc-AdenoCa
cba4de91-cce7-4edc-8450-d0a52c959586	63	61.1559	Panc-AdenoCa
cf072bfe-3191-4a71-9e0b-decaa28365e1	77	165.489	Panc-AdenoCa
cfe0bf13-2ff4-4164-9b6a-cd3615bf3ddc	54	99.3702	Panc-AdenoCa
d05ea63c-86a3-463a-a790-2edaa74b4da7	76	218.377	Panc-AdenoCa
d333b55b-8bac-4a99-9d23-3cc0c25057bf	69	98.2573	Panc-AdenoCa
d4907a1b-8b06-47c5-8bca-c781d9cddaf8	56	194.838	Panc-AdenoCa
d5796835-d6cd-427e-a398-5fbef88b0648	55	208.059	Panc-AdenoCa
d91f487e-0895-44ef-aeb1-a62bd576f8b0	50	200.257	Panc-AdenoCa
da1ed4b9-f428-48aa-834d-1d9673999044	83	174.541	Panc-AdenoCa
db2a1df8-487d-4dad-a347-5c5ed539d5ad	48	182.134	Panc-AdenoCa
dc856038-f5f7-4dfc-a0a4-3e3a6b8d160f	77	223.963	Panc-AdenoCa
ded2689b-8e37-480c-b37c-acc538e54ddf	61	166.036	Panc-AdenoCa
e0aa815f-668a-4de9-bb32-3f215bb7f843	67	215.609	Panc-AdenoCa
e5193d7e-e8b7-4098-bf98-8b3a62781d13	66	155.597	Panc-AdenoCa
e56b0990-ff67-47c1-b9ad-87ef1d4aa2ae	81	242.764	Panc-AdenoCa
e7048a93-a1ed-4cdc-a1ab-fa507408ca77	41	148.986	Panc-AdenoCa
e7603fc8-9b73-4c17-86f9-46ca1bceeb1d	70	157.548	Panc-AdenoCa
e97ea3d7-9fcd-4df1-9ea8-587cb3be75ec	51	106.757	Panc-AdenoCa
ec646623-6d33-4fbd-888e-89f55d82eb11	70	210.786	Panc-AdenoCa
ecfe388a-99f5-44b9-9226-a6ae6d892538	49	177.991	Panc-AdenoCa
edac1323-2497-45e6-9148-e9c955292ba2	70	173.207	Panc-AdenoCa
ee5d5e7d-78cf-4a29-a9ee-56aa3da877dd	69	146.332	Panc-AdenoCa
ee8ba991-8c96-476e-b096-49f3aaaffc2f	60	308.156	Panc-AdenoCa
ef002c3d-358f-4fc0-98f3-2f8b89de4374	42	120.564	Panc-AdenoCa
ef3a0ccd-85bc-4e5f-a8c6-5a2e2d9e6717	60	237.47	Panc-AdenoCa
efacd7d6-56cf-4f6a-87f0-1a7ab6b1a643	67	197.836	Panc-AdenoCa
efc39172-083c-4297-b922-3f58df781332	70	233.283	Panc-AdenoCa
f1d9124e-dfa2-415e-b8b8-dd872fd3e2cb	68	158.327	Panc-AdenoCa
f283ed80-8302-4f26-99ed-ea20d101289d	64	230.566	Panc-AdenoCa
f4ada7a2-c4ac-4f89-ada7-4645861002cb	43	128.288	Panc-AdenoCa
f4e673a9-5b85-46e7-bcac-2ce6e1026896	47	273.997	Panc-AdenoCa
f4e926fd-006e-4c85-b71c-1433c325acb0	67	152.465	Panc-AdenoCa
f5bb7ae4-4bb4-4e87-b83c-bc8620584989	58	172.141	Panc-AdenoCa
f7702c0c-9636-4700-a8ae-7a58afd9fa71	83	271.531	Panc-AdenoCa
fa54205f-7e51-4e5a-9f0a-5e8a2e40235f	58	126.059	Panc-AdenoCa
fe96d91c-3686-4125-af71-b8703a011ad4	78	153.249	Panc-AdenoCa
ffe4bb51-e98a-41a7-a4e1-c3970386889c	46	129.136	Panc-AdenoCa
541f91bd-7e9d-4348-9e78-45b948d8967e	71	102.685	Panc-AdenoCa
92dc0e0c-842f-40de-9c39-486b491ea80a	77	202.816	Panc-AdenoCa
dd4fdb6a-8067-4b64-ab74-bbb0fec34ca9	60	209.644	Panc-AdenoCa
ec77847e-48fd-4ba5-bc3e-3cd1b149b552	58	327.669	Panc-AdenoCa
00508f2b-36bf-44fc-b66b-97e1f3e40bfa	59	40.1326	Panc-Endocrine
01c8e465-2b4e-4519-bdef-c3ac06b43eeb	59	21.3228	Panc-Endocrine
0363fe2c-d765-450e-8b1a-d13a23d9af2a	56	7.59805	Panc-Endocrine
051cb117-16fd-459e-81e5-002eca2b7eea	26	4.6855	Panc-Endocrine
05c487aa-72d8-42e6-aa2b-b9b5ce273f5c	71	14.4384	Panc-Endocrine
074fd614-5d9c-4bcc-96ad-351aa14387e3	71	30.652	Panc-Endocrine
0bafd9ae-64b3-492d-a6fd-12aa8edefcbe	42	49.7655	Panc-Endocrine
0e7ac212-0469-4f17-9432-205ab1831257	66	23.5255	Panc-Endocrine
16c6f975-48fd-4cda-946a-777cb922949d	78	92.749	Panc-Endocrine
1a5bf97e-3d49-4d3f-b385-ffa7a295be9c	69	7.73676	Panc-Endocrine
1b7838c9-c685-41c3-b184-a2e40c7c4dc7	74	35.4413	Panc-Endocrine
1eb1bc62-18f6-4bcb-a16d-aa6a91914031	66	40.7073	Panc-Endocrine
2660825c-68f0-4631-948e-6da158edbe9e	64	34.541	Panc-Endocrine
274723ac-2bc1-4e2c-b31a-1907217b9f84	17	4.69426	Panc-Endocrine
29127cde-548f-4c42-96cf-6f0020c3db9a	62	26.3551	Panc-Endocrine
3728982b-4547-4249-bd42-72a91d3fda8c	45	9.14703	Panc-Endocrine
3ad44032-01fb-4f84-b880-f01bb13a4359	44	16.8267	Panc-Endocrine
3ae3ce4a-54ec-4c3b-83f2-845696ea0fa1	36	7.40258	Panc-Endocrine
3bb25b72-ceb1-4169-891e-339f22cb0f03	64	48.6311	Panc-Endocrine
44406493-37f4-48c7-961b-8714be50773a	56	12.3786	Panc-Endocrine
48b15122-b1e9-4c30-8fc5-70a07686779a	53	22.4405	Panc-Endocrine
4b5d9d8c-ff95-45f4-9287-2804e8a98ade	61	58.3742	Panc-Endocrine
5174f450-0bf7-4237-a53e-844064f0e701	38	21.477	Panc-Endocrine
559c30f2-8ae7-43c8-819c-800261065e06	59	45.3255	Panc-Endocrine
56425c2e-6bbf-4b20-ba07-79a526dd4603	39	6.11161	Panc-Endocrine
5702affd-eafe-42a4-8f56-c1f22f8f184d	68	15.8471	Panc-Endocrine
589e0aea-9057-4b8c-8af1-74c74fe46a38	75	34.3364	Panc-Endocrine
59e2d6d1-debd-4796-ab0c-6a5673a990fc	59	18.2037	Panc-Endocrine
5f13e9b8-6c8e-4fd7-aef1-da4e5d5e2a5e	79	18.5534	Panc-Endocrine
606d7f5e-ff98-4245-a9ac-281f5074f97a	50	38.0123	Panc-Endocrine
63a907ff-1042-4f9c-a385-55a32b3e103b	53	20.9566	Panc-Endocrine
69fe982d-6ab8-49b7-9efa-8349d60eb076	65	4.54979	Panc-Endocrine
6dc43234-4f07-4c53-8b07-8d78d9dbad3b	71	34.0254	Panc-Endocrine
79353875-9d86-4063-a8ea-1d998acb1e81	61	22.807	Panc-Endocrine
7ae3671f-bf98-4693-8f35-3b762c9121d4	77	31.8847	Panc-Endocrine
857a8354-9589-424e-98f4-98b9bfd6dcb0	46	24.8231	Panc-Endocrine
8c443bd0-7987-44de-b312-5b859e6d13a9	30	16.5947	Panc-Endocrine
8c4ebff2-8318-4046-98f5-da8f6b1a9e3b	41	16.7612	Panc-Endocrine
8cbd1752-7eea-46d3-8623-09e96dfb1fdf	46	21.977	Panc-Endocrine
958d4d1d-25e2-43f2-a18b-59b2c66f0c05	64	2.49435	Panc-Endocrine
96e99cf0-707e-49f3-9ec6-cb4f90ecf7e4	64	10.6806	Panc-Endocrine
9cfa4e8f-ea4d-433b-8c2c-54f66ecb7e43	76	38.8924	Panc-Endocrine
a4beedc3-0e96-4e1c-90b4-3674dfc01786	67	22.9256	Panc-Endocrine
aa215f18-ae1f-4f0e-89dd-ac59ee8c8c44	69	30.5106	Panc-Endocrine
acb5e263-111b-43d8-9bd1-adb9a54e0fc0	34	16.3232	Panc-Endocrine
b24feafa-f2e9-4498-8471-a9e42c80cc9f	48	15.7178	Panc-Endocrine
b27b569a-2c79-4453-8a2d-41fd0b4dd28d	79	25.5122	Panc-Endocrine
b4860b5f-0a80-4fb2-81e1-4bafeb525b1c	35	14.7521	Panc-Endocrine
b499032c-6cb8-4646-a95b-10af2a21a289	70	24.9549	Panc-Endocrine
b4e5626b-44fe-4cdb-a7d5-42028e0dbc4d	74	33.8435	Panc-Endocrine
b5cc4a6d-93a9-497c-a7bb-a5db82edc176	63	13.2269	Panc-Endocrine
b8068cbb-4523-4ac9-ab17-edd4eb0e2975	64	7.36619	Panc-Endocrine
bf91afc4-aa2b-4365-80c5-b98c9d118e10	59	12.1891	Panc-Endocrine
cef1fb1c-18fa-453a-b87f-295d3b0bc12b	44	5.774	Panc-Endocrine
d515c7d2-2314-46bf-9736-ff3f3d2ab599	40	18.9035	Panc-Endocrine
dc57c2e7-4c5b-4e2b-93c6-f032fcebc2fa	66	25.3763	Panc-Endocrine
dc7faf84-4438-447b-abcf-a3af87043654	69	39.9639	Panc-Endocrine
df2d41c4-7e79-4a46-aa4a-2a11c051ac40	58	42.6105	Panc-Endocrine
e07affb1-b6b2-40a4-9c54-0e72f5ea5045	60	24.8868	Panc-Endocrine
e3eb5217-50e4-49e2-a6fa-f847d091f3c9	62	31.7153	Panc-Endocrine
ed4b53cb-5473-4bc1-9d84-0b0ad93cbd57	71	10.1546	Panc-Endocrine
ee368301-b2f7-428f-9330-67c054c1a09d	57	15.1599	Panc-Endocrine
f89ef95e-6e39-420b-a3c2-ccebcc69ce3b	59	47.6425	Panc-Endocrine
fbea74b5-b1a8-4767-af7c-e179ce8da071	52	30.5238	Panc-Endocrine
fe63d42b-d471-45b6-9bdf-1a3b55465d37	50	31.0465	Panc-Endocrine
4d2204f1-be84-4f58-b7e7-61ae9fbf6d25	71	33.4278	Panc-Endocrine
94b5dc5a-701a-45e3-8f63-8231031a055a	38	17.1938	Panc-Endocrine
c307688c-b1fa-47f6-a9e2-1ea41f7645b6	75	9.04285	Panc-Endocrine
005e85a3-3571-462d-8dc9-2babfc7ace21	50	40.8395	Prost-AdenoCa
0192d529-7340-45d8-a5f0-249cbb11ca19	46	83.6642	Prost-AdenoCa
08e1d976-6c39-428e-a4c2-f655b675683e	71	48.9093	Prost-AdenoCa
0c9a5dbc-f7f3-43e7-83d1-77b9fb4b8b54	73	61.7482	Prost-AdenoCa
0cb4356c-b5d6-4541-b048-ff6d4b3a5d26	62	70.2663	Prost-AdenoCa
0ed2e2e1-2fe3-43eb-8cad-34f3f21a7169	60	80.1716	Prost-AdenoCa
126ee433-d345-4cac-882a-c91831a24690	52	98.0363	Prost-AdenoCa
131332b2-ff51-4bd7-a626-aff2ecea6135	48	50.204	Prost-AdenoCa
186cacaf-4f20-4ad2-a07a-a7dc942a70b0	66	65.4305	Prost-AdenoCa
1bbfe6f2-ad19-4d29-895b-973f5a91c707	61	97.6122	Prost-AdenoCa
1be81ade-7ad6-4e7e-90d0-f986b3fb0a25	48	47.0376	Prost-AdenoCa
1f04210a-0c2e-4bb8-ac8e-86198e5f1d34	48	67.422	Prost-AdenoCa
1f5e70c1-c5de-49e7-941a-46e11a4f4416	68		Prost-AdenoCa
304c3e10-583c-421d-ab01-15c937d5014a	61	83.1395	Prost-AdenoCa
306ef5bc-97d0-4312-ae0e-343c4e31d869	69	113.363	Prost-AdenoCa
39aee9fc-fa27-4b71-b9e8-43ff34bd3930	75	71.1866	Prost-AdenoCa
39e32615-0160-4f13-b330-50748f5d87ed	50	62.1039	Prost-AdenoCa
3c92c0e9-68e0-4354-8ed1-b6506878145d	49	48.4203	Prost-AdenoCa
3e7a30e6-2202-40bd-bfc1-0383604050da	49	38.7167	Prost-AdenoCa
41c565a9-d44a-447f-85c0-98f23bfee1b3	48	103.249	Prost-AdenoCa
4508ce0a-5a2e-4502-98e9-2fd76c4eebef	40	51.8649	Prost-AdenoCa
45d0ccb2-641f-4348-b3a8-61f4113cd85b	56	91.7796	Prost-AdenoCa
4b44b313-6f74-4233-bec4-7e41c91c77f1	51	85.5039	Prost-AdenoCa
4c5228b5-bf31-4abd-a47c-d088e16dba13	66	64.4986	Prost-AdenoCa
51adf6cf-f422-4d7e-aa46-cc9bf0ef8693	48	102.014	Prost-AdenoCa
54319e3d-c28f-4ba1-9c87-299d303e4de3	47	48.4877	Prost-AdenoCa
551d5082-ab6a-4674-af0d-ce408f589949	71	49.0646	Prost-AdenoCa
59c18694-8a43-41dd-a6f6-52a20bc8dd54	57	84.2769	Prost-AdenoCa
5c8da06c-7964-4ad1-ac9e-d1b5507105d2	72	104.741	Prost-AdenoCa
5d6ad982-bb01-4233-b8fa-d129460eec79	67	84.3937	Prost-AdenoCa
61973578-4c0d-4a3f-b9c4-f96ceab24629	66	76.4423	Prost-AdenoCa
61a48c69-4f7d-4dc6-aff7-88a6c33137df	68	87.2688	Prost-AdenoCa
61d941f1-87df-43af-8a29-b6809c809275	65	62.0429	Prost-AdenoCa
6763f295-f2bf-4975-bea5-c1a490d9a1fa	41	34.5539	Prost-AdenoCa
69dbe6ef-f5de-4c1f-b2f2-963dcb6ccd3e	51	78.4653	Prost-AdenoCa
6fe135ef-54b4-4941-9bb9-872dc4d18d9f	46	62.4303	Prost-AdenoCa
7303f9fe-88bb-48ba-b9b4-ebf9e4770c1c	59	66.9781	Prost-AdenoCa
734a8251-9ecc-47f5-835f-846b67693ca6	62	75.4098	Prost-AdenoCa
73f7718b-f9b1-4a63-a561-0c9cc2abeb9f	50	32.1775	Prost-AdenoCa
74db46a8-a499-4951-af33-1d53b7d1c9b4	40	32.2499	Prost-AdenoCa
769e2ac9-a121-4b2a-a0fd-5f755b579811	71	84.6442	Prost-AdenoCa
783579bd-e29d-457c-8236-1a80b557600c	71	50.9685	Prost-AdenoCa
79914ce9-04d8-4b0d-9f16-2e528044966e	66	100.751	Prost-AdenoCa
7ae9b843-488f-459c-8c0d-c81dcae57f99	61	98.3766	Prost-AdenoCa
7e4d570e-f26b-41fb-84c5-2a6f7d668bb5	69	204.663	Prost-AdenoCa
836ec5a5-e385-4236-83e7-2641ee35db7f	63	135.674	Prost-AdenoCa
84ae4dd8-f661-46aa-9892-69742e2f3542	58	78.606	Prost-AdenoCa
86874a67-aa86-45f1-be32-3b2722ebedec	64	105.506	Prost-AdenoCa
87e1ffee-a8cd-4d75-937e-ed415cf43546	63	106.773	Prost-AdenoCa
8930735a-4eb4-4489-8513-d4b600c316ab	43	34.7769	Prost-AdenoCa
8bbe4006-be0a-4cd5-91f6-529100d4f06e	55	51.4472	Prost-AdenoCa
8c850df7-d48e-4386-b3a5-cac5da865ea5	58	31.8697	Prost-AdenoCa
8e7fe8bb-6b3d-428f-a232-97e6042a0f39	58	95.2468	Prost-AdenoCa
90fd404b-f734-41ed-a601-0f30e43625fc	52	47.1825	Prost-AdenoCa
96b67289-9c42-402b-8e30-9efb4d512bef	48	44.2098	Prost-AdenoCa
98f54445-b151-4aeb-b8cf-91d743ba066e	60	83.2725	Prost-AdenoCa
9e272bea-9193-4c10-a802-f7e18b2937a3	69	58.587	Prost-AdenoCa
9ed8f0b9-d615-44c4-9ec9-e07ecd744922	59	64.2767	Prost-AdenoCa
a971ac23-0664-405d-9f5c-9ca892af003e	47	23.4656	Prost-AdenoCa
ab318624-db9d-41d8-b7b8-34712434f28f	57	83.0666	Prost-AdenoCa
ab8a55ed-ff47-4cad-ad91-52b9dc25aca7	60	57.1461	Prost-AdenoCa
acb9750e-7e17-4cef-bee1-5d710f9bf3a7	70	76.5343	Prost-AdenoCa
ad007b59-46f6-48b9-958a-2b9d28cca3b7	46	163.367	Prost-AdenoCa
b33b7c8f-0b0d-4009-88a7-48e9d9cae6cb	56	78.1474	Prost-AdenoCa
b3f1d232-4392-4258-9256-d38ff4b59f94	48	91.6097	Prost-AdenoCa
b4aea804-fc6e-4d58-906f-f3a932ca9dc5	46	64.6695	Prost-AdenoCa
bb02202f-d140-4bec-95ce-5c2b117a2167	58	82.1478	Prost-AdenoCa
bd3028c7-1fde-401d-a6b2-5f8e61eb4aa1	38	77.0634	Prost-AdenoCa
c08f65a0-bf4c-462e-9d07-ad56b3adcac8	53	79.3986	Prost-AdenoCa
c3cb64b3-842b-4b42-8c42-020a0206eb06	49	48.5095	Prost-AdenoCa
c6a28615-1b92-4085-956e-eeedb2573c03	55	79.603	Prost-AdenoCa
cd29af7e-d670-4d8e-83e2-da6e52abda71	49	44.9705	Prost-AdenoCa
d0f4dd92-a63b-4766-8889-5327fca1bd91	57	71.928	Prost-AdenoCa
d277e679-9fdd-44cd-9f2c-f9927e44d721	61	42.5198	Prost-AdenoCa
d32f41fb-0744-4a62-81f6-0260c4920049	67	44.8804	Prost-AdenoCa
d709d214-02ee-46c1-a73a-e7074cb2623e	63	62.9143	Prost-AdenoCa
d74be531-b0fd-42c3-954e-4a4f7eef922a	48	47.6612	Prost-AdenoCa
dbfdb5c6-f52e-48f3-87e7-fb922df9e7a9	63	89.7328	Prost-AdenoCa
dc85552c-2488-48d9-9da1-67a380945b85	52	75.478	Prost-AdenoCa
dd5ed858-0623-4387-b1bf-109175c32ef4	44	45.9073	Prost-AdenoCa
ddc422e4-87e2-4fc0-b56b-ddc2d6a92f58	63	59.465	Prost-AdenoCa
de4faf55-1bcf-427f-b019-829bb4b64ff1	49	80.3889	Prost-AdenoCa
e1b169c3-44e0-43e5-9ee3-2df7a678a5ea	72	89.6679	Prost-AdenoCa
e1fc4226-40ce-43b7-b92e-aa7cecd0cf4d	55	86.92	Prost-AdenoCa
e6772001-dffc-4fb4-86e9-6c395edd176d	50	45.8187	Prost-AdenoCa
ec16d1f5-f8a9-4c19-8cce-92f6ea9eb3f7	48	108.334	Prost-AdenoCa
edeea137-080d-42d3-a0ce-5cfe0d4a68e7	45	71.022	Prost-AdenoCa
f5378545-17d4-4a64-a57e-f6c91ef4cb3a	66	90.1788	Prost-AdenoCa
f54442d1-80fa-4678-ac94-c3ad03bc37fb	49	45.1977	Prost-AdenoCa
f640d377-98e9-41d3-8761-61eb33072c65	57	57.9134	Prost-AdenoCa
f9c0a08b-d1e5-4c18-e040-11ac0c4864df	57	98.5997	Prost-AdenoCa
f9c0a0d9-5af6-4476-e040-11ac0d4830d3	66	69.731	Prost-AdenoCa
f9c0a12c-2651-d9ea-e040-11ac0d483201	72	50.3978	Prost-AdenoCa
f9c1df10-25b8-c8ae-e040-11ac0d486375	59	98.7373	Prost-AdenoCa
f9c23ce8-7f1c-9417-e040-11ac0d482562	60	135.227	Prost-AdenoCa
f9c39eb7-39a9-6626-e040-11ac0d4870c2	61	100.359	Prost-AdenoCa
f9c3bc8e-dbc4-1ed0-e040-11ac0d4803a9	61	88.4088	Prost-AdenoCa
f9c3e4e3-1b95-b71a-e040-11ac0d4819e7	54	64.2056	Prost-AdenoCa
f9c3eaad-a0d9-8bf8-e040-11ac0d481d8e	65	48.5151	Prost-AdenoCa
f9c4e06c-e8a6-613b-e040-11ac0d4828ba	49	55.9633	Prost-AdenoCa
f9c51617-3fcb-91c5-e040-11ac0d484abf	66	54.7611	Prost-AdenoCa
f9c650e7-9053-78eb-e040-11ac0d4874bb	66	54.3158	Prost-AdenoCa
f9c65e3d-f3f7-dd5f-e040-11ac0d487b1f	64	48.7328	Prost-AdenoCa
fc9d5fc6-7f7d-1313-e040-11ac0d485f85	71	120.174	Prost-AdenoCa
fc9d704c-0cfb-0407-e040-11ac0d486980	71	132.683	Prost-AdenoCa
fc9f998b-cc72-f6ea-e040-11ac0c482425	71	76.864	Prost-AdenoCa
fca04929-586a-0594-e040-11ac0c48099d	71	140.601	Prost-AdenoCa
33de44a2-bec1-402d-872c-d78c1f2d52b3	51	107.315	Prost-AdenoCa
db198301-6c69-4d56-88d1-c650406423dd	55	60.3011	Prost-AdenoCa
f9c52414-385d-8cc7-e040-11ac0d485037	63	85.0678	Prost-AdenoCa
04aa6b77-8074-480c-872e-a1a47afa5314	45	84.0241	Skin-Melanoma
04c09376-8756-41d9-bbca-f464170a8cfb	60	33.9351	Skin-Melanoma
08b5d0e4-4661-460e-a9f7-f2e687414711	57	27.1527	Skin-Melanoma
0ab4d782-9a50-48b9-96e4-6ce42b2ea034	69	59.1813	Skin-Melanoma
0dd0718d-5ddf-4c59-8c47-0f51303daeb5	48	67.2531	Skin-Melanoma
10bb1a92-901e-4a14-80f4-5e88f997754b	67	44.0653	Skin-Melanoma
13c62975-9f5e-4d40-a461-dceab08a31ec	49	19.3807	Skin-Melanoma
14630c19-9ee0-4ab3-9d8b-8c3309d1e7d0	45	67.3156	Skin-Melanoma
15daadb0-6b24-4248-9225-470dc08f1552	53	22.9305	Skin-Melanoma
16d5519e-ecb9-4fc8-81f1-e0e4adf722a8	71	50.2567	Skin-Melanoma
1ac15380-04a2-42dd-8ade-28556a570e80	79	44.9658	Skin-Melanoma
1d4a091d-fe65-49c0-8810-5a95243b108a	63	48.3	Skin-Melanoma
1daefc49-5248-4948-87ce-0ec19a248ef9	47	43.497	Skin-Melanoma
20e02396-e676-412d-9724-44a428919cdb	71	50.9043	Skin-Melanoma
22d67778-61fc-4f15-95b8-7e7c6cc7112b	56	59.3432	Skin-Melanoma
22edd867-dcd6-42b5-92bb-025ceb84b106	63	42.0263	Skin-Melanoma
2399ab13-abfa-480e-9fda-7947edc420be	47	34.5854	Skin-Melanoma
25103371-28ac-4f43-b0e2-2d376d0dcb84	52	74.5387	Skin-Melanoma
25e20393-752b-4796-9001-0e22ee04c586	30	60.0454	Skin-Melanoma
2790b964-63e3-49aa-bf8c-9a00d3448c25	83	90.7467	Skin-Melanoma
30600994-c1ec-44c9-a620-3f6c617eb928	64	86.395	Skin-Melanoma
3433b1f3-59d1-4ac2-9bbf-e0c4042b4ddc	53	43.9862	Skin-Melanoma
351db483-a70e-496d-b70a-7449875121ee	80	39.8639	Skin-Melanoma
35a74e53-16ff-4764-8397-6a9b02dfe733	58	55.3393	Skin-Melanoma
3869ff3f-21b9-4817-8ff4-83c6fc75ab11	49	86.6097	Skin-Melanoma
39c476fd-273b-4136-874c-53352f1be008	23	39.2307	Skin-Melanoma
3f2ecbcd-5c9e-4d57-8aa5-962e2e86a83c	77	47.4922	Skin-Melanoma
3f98d326-5676-4257-9af8-0a5f5d3c2527	51	45.1958	Skin-Melanoma
41a7b031-d928-4a1f-891b-82fb3f6d548f	68	66.0717	Skin-Melanoma
450e8eba-a3a9-4dcb-b423-e33dfcd5c34e	60	50.7511	Skin-Melanoma
4e8396f7-9506-4401-96b6-bb2e89557d59	63	51.5436	Skin-Melanoma
507620ef-f0fc-4ac3-a7c0-ea2e36c40f77	52	43.3075	Skin-Melanoma
524bbd14-1e1f-479b-9a71-d27fce32d8bc	61	32.5482	Skin-Melanoma
5310f698-d31a-4628-84b4-dc9ac29722a5	77	70.4772	Skin-Melanoma
54a77010-2f16-4da9-8ca0-746a51801a00	36	79.3337	Skin-Melanoma
56ddcb96-e90b-4fce-aa4c-c677bbfee488	51	30.5713	Skin-Melanoma
58d3e932-b4a3-4cac-a6ac-73160e354a15	64	41.7375	Skin-Melanoma
5912d4b3-2d5d-4b98-b967-1b4ff177097a	38	18.3693	Skin-Melanoma
63762458-902a-4329-a823-703b54cb5f9d	70	92.9559	Skin-Melanoma
64dd81e1-35fa-4579-8a4c-f7486adbb949	63	31.8772	Skin-Melanoma
6507e084-c038-4ba6-a431-fb9a53190d5f	43	59.402	Skin-Melanoma
66d312fc-809d-428b-98e3-a29d211db35c	52	43.1858	Skin-Melanoma
6c884037-49f9-41c3-b0e5-9cbcd545aeb7	72	42.1526	Skin-Melanoma
72108583-5320-46ec-945f-5ff173d7dc15	59	49.0634	Skin-Melanoma
74e5905f-6350-498a-9454-9ea0593d2f56	69	20.8495	Skin-Melanoma
75ba6722-1148-4a52-a9ed-68d890238205	75	60.4359	Skin-Melanoma
7ba70717-d65e-4a45-af79-60a976770526	43	48.3081	Skin-Melanoma
7e22401d-f4cd-44c5-8a01-b08a439e5a31	85	37.232	Skin-Melanoma
7edc42d3-d08e-4360-a3e1-aeb57cfc6640	87	72.1309	Skin-Melanoma
7f031d71-3cb7-4744-86bd-a3beecfe166e	41	21.9497	Skin-Melanoma
88f2c496-3eb4-4c03-b3a5-8d5a55803aaf	42	37.0636	Skin-Melanoma
897ba508-d74b-46bf-8554-1210a66a36d1	61	48.3218	Skin-Melanoma
8d5ffe62-6dd9-4764-b0b7-5e3010eefe6d	35	26.7463	Skin-Melanoma
8ea666b7-2b6e-4df8-9a9d-b8265b9749b4	63	39.9064	Skin-Melanoma
978ae91e-6ebe-4efa-97ff-cfad511ae7b3	39	67.3067	Skin-Melanoma
9e0009d1-c993-4247-9706-88ee84591dec	67	45.0822	Skin-Melanoma
a0583407-712d-46f3-8c4e-4eeaa0149087	79	41.6296	Skin-Melanoma
a6e24c2a-26b9-409c-bbcd-a8fcdd1e437c	53	22.3723	Skin-Melanoma
a84915de-6562-4836-86f9-f2a05598296e	49	57.4472	Skin-Melanoma
affa4ef4-02ec-40f1-b6a2-739f8bf2afa9	47	32.5636	Skin-Melanoma
b07bad52-d44c-4b27-900a-960985bfadec	71	104.26	Skin-Melanoma
b35d9a68-29f4-49ab-b83e-b5151679e3af	75	83.307	Skin-Melanoma
b42d183c-bc9c-4652-9e56-10c54c5ee96e	19	46.0461	Skin-Melanoma
bcefbf6a-80ff-4825-9d3a-492e2dceb35d	67	77.0616	Skin-Melanoma
bcf76f1a-7109-422d-94c9-5e8364895fa0	48	54.8745	Skin-Melanoma
c21a5d55-9790-429f-a4e6-420293c07b53	46	54.219	Skin-Melanoma
c95a2b1b-726c-4608-9fff-d57b6f1aa75a	50	33.4503	Skin-Melanoma
ca8fa9f5-3190-440d-9879-22e33d05ca6c	38	40.0293	Skin-Melanoma
d053f88f-09e6-472e-a691-bb293c461399	54	67.4243	Skin-Melanoma
d056645f-4dd3-49f3-b0a4-2293e2b4d82c	55	34.2827	Skin-Melanoma
d0e033bc-8e97-4322-b3b1-8626f1e2449b	63	42.8413	Skin-Melanoma
d432e99a-67fb-4609-b90f-99438eee7cae	45	42.3361	Skin-Melanoma
e04bcdff-3206-4c25-bae9-09f0222b074a	84	47.3383	Skin-Melanoma
e2774050-1257-4c29-b201-d79ce70fe17e	77	71.6521	Skin-Melanoma
e2b2357c-da6f-4ca3-9c07-a22f0423e8fe	76	61.2086	Skin-Melanoma
ead1bc2e-42c3-46d9-8f6f-8cb16ba9d2c3	81	34.496	Skin-Melanoma
eb9a8f12-6451-43cc-95b3-2e86cf704c96	75	53.1889	Skin-Melanoma
f24688a9-7952-49d8-ba80-2bbad472379c	70	50.8141	Skin-Melanoma
f81693ba-09ee-4201-a389-0ceeda8a4636	39	77.7262	Skin-Melanoma
fa4d35e3-fc38-4e26-a9e0-521a648acec1	67	51.9034	Skin-Melanoma
fc249113-83d4-4abe-8c80-a4f7305dcd91	37	35.0956	Skin-Melanoma
fe8c62a6-c113-46e8-ab91-fdb90bb6a59f	70	48.0556	Skin-Melanoma
03ced0ce-186a-4349-8d98-572c2bc90382	76.3012	90.0228	SoftTissue-Leiomyo
408ed640-75f6-4346-bdd0-3b93c51adae5	54.4914	26.5362	SoftTissue-Leiomyo
4d4eff82-ede0-47f1-b49a-ada025952114	58.6338	60.2613	SoftTissue-Leiomyo
522dc834-8367-4f49-b93b-fcba91a2de7e	67.5236	42.7281	SoftTissue-Leiomyo
56681386-d407-4f53-ae4f-6c04437652f7	54.2505	61.8505	SoftTissue-Leiomyo
6aa00162-6294-4ce7-b6b7-0c3452e24cd6	48.5175	39.8191	SoftTissue-Leiomyo
729229fe-92b9-439b-acd2-b49159116a41	43.1239	87.8785	SoftTissue-Leiomyo
7a5d3b6b-be5a-4e55-9255-32a069b8af3d	75.9233	54.7085	SoftTissue-Leiomyo
9e7b51fb-2249-451a-bf23-bb2a3d935928	67.6879	48.811	SoftTissue-Leiomyo
afee5b10-3dff-4e50-9575-bc9fe20c5dea	63.0308	83.8222	SoftTissue-Leiomyo
cb5e1546-cda6-4991-911c-f3dd9f1a475a	56.8268	34.1738	SoftTissue-Leiomyo
cdbbd701-9c05-4f9e-923d-06039dd8a04d	65.0431	95.9504	SoftTissue-Leiomyo
d53c2680-89ac-4f87-a7ba-f4c669546b76	80.6817	80.9024	SoftTissue-Leiomyo
d8f0becd-fda8-41f4-a424-e082f9eae22c	73.306	63.1307	SoftTissue-Leiomyo
075fc96d-6742-4ef3-9369-482592ad3a2f	78.4367	79.7194	SoftTissue-Liposarc
18ec066e-8510-4921-9e35-45d85fb01e38	60.8898	46.5732	SoftTissue-Liposarc
1c188bf5-2c99-4eb4-a774-59c75d53e643	58.6831	73.958	SoftTissue-Liposarc
35c797fd-ca81-4cef-b6c4-7e3776f661b3	55.9671	38.5433	SoftTissue-Liposarc
3c963890-6e79-4b16-a4aa-bac04938b4d7	52.2601	61.8612	SoftTissue-Liposarc
3db6e6cc-1a06-49b9-834e-b6611cde4c4b	51.2553	34.2347	SoftTissue-Liposarc
4c59fb2d-21b6-4b09-8174-6102de736e4d	78.5544	111.118	SoftTissue-Liposarc
63db50d6-5ef2-44d0-9906-26eae74ecf44	67.4798	50.1059	SoftTissue-Liposarc
67bb70b2-b6f8-4aa9-80ce-48829f9fec56	60.9035	42.793	SoftTissue-Liposarc
72f0a49a-aec8-47e5-846a-956c4da1507c	79.2115	65.906	SoftTissue-Liposarc
7d332cb1-ba25-47e4-8bf8-d25e14f40d59	61.3881	110.177	SoftTissue-Liposarc
7d734d06-f2b1-4924-a201-620ac8084c49	60	41.5394	SoftTissue-Liposarc
968929b0-6bfb-4a2c-bd4d-570bfcdb8a6a	60.5914	44.9597	SoftTissue-Liposarc
9d691fa3-5c32-4b98-85c4-f6e0fd4c37e0	43.7207	38.5425	SoftTissue-Liposarc
a2f02ff7-8433-4cb5-9324-34f13edeaca1	62.5243	58.5724	SoftTissue-Liposarc
c556f81b-8a6c-4bbb-876f-2e2ce570c185	82.2834	68.6937	SoftTissue-Liposarc
cb783f8b-d092-4104-b809-3f90b19df7df	61.243	61.0096	SoftTissue-Liposarc
db650eff-4e2c-4ce3-9124-7697b6e03359	63.499	13.9531	SoftTissue-Liposarc
df4366c4-170f-4233-b577-a8ea277b069c	66.1629	60.5683	SoftTissue-Liposarc
0cd60b96-eb2d-4687-9709-d1455ec45de7	76	273.14	Stomach-AdenoCa
0e54cea2-d568-4a33-b9db-b698844e6ad9	55	109.952	Stomach-AdenoCa
0fa9cfba-0f49-47d0-ab54-9dd2144e0a73	62	189.093	Stomach-AdenoCa
1021b60d-f7b2-43b0-b2cc-f282d619d533	77	388.326	Stomach-AdenoCa
153a64ee-6322-4f2e-b3df-77ef7d3a4cf0	70	377.158	Stomach-AdenoCa
172c9864-c26d-4e9b-947a-e8ce761e996d	77	275.361	Stomach-AdenoCa
1a391468-fbf3-451a-b88e-a257a26d047f	46	264.931	Stomach-AdenoCa
1b8fe07d-859c-4d91-ade1-6b2bcb5774ce	74	273.43	Stomach-AdenoCa
1d2d355a-8409-4c8a-9f07-ac62885e228d	47	232.668	Stomach-AdenoCa
1f2a8889-4374-4037-bb56-0f20733380e3	65	301.836	Stomach-AdenoCa
25f07374-313a-4100-9a60-3d21d2988fca	71	335.56	Stomach-AdenoCa
2c316b7e-6a82-4ba1-9f34-d8bfcf82d41e	39	261.593	Stomach-AdenoCa
2e66eb75-097c-4ad8-b2b3-9f5849dfd02f	46	134.061	Stomach-AdenoCa
30b9ab02-60f2-4974-85a9-874f247ae932	59	420.622	Stomach-AdenoCa
34a445c2-1eb4-4a9f-8838-cddc2f82aae4	58	289.244	Stomach-AdenoCa
3db3b7b1-da1d-4b9c-a92a-c60fecf4328c	74	340.46	Stomach-AdenoCa
4dc9b032-7f7b-486d-a12b-8461af89501d	59	49.9998	Stomach-AdenoCa
576a1741-8c65-40da-9f0f-b2ca805d70f3	50	249.471	Stomach-AdenoCa
5c4b369c-51a3-4ca7-8b9d-2a8e49c0dde7	67	299.139	Stomach-AdenoCa
61cad26a-cbc6-4977-83b9-dc61e49f2861	72	236.019	Stomach-AdenoCa
622eaa04-b8f9-471b-98b0-7befd119f14c			Stomach-AdenoCa
65be412d-46c3-4cbf-9b46-b35351e53065	73	343.039	Stomach-AdenoCa
6a7cdaf6-211e-4eb8-a70e-1153d69c45e4	90	178.181	Stomach-AdenoCa
6dac8ca0-f776-4ea2-85c4-aefba4966be7	59	421.492	Stomach-AdenoCa
7116cc90-f465-4e7e-aa27-48a83ed258e9	72	672.147	Stomach-AdenoCa
7eb0f792-858f-45d1-a908-125b02ea1506	65	317.942	Stomach-AdenoCa
8867bdef-3a8d-433e-b10f-d752e2cbb022	66	300.97	Stomach-AdenoCa
931b24da-5d6d-4c2d-8de9-ef32d6eb8565	65	298.403	Stomach-AdenoCa
9536f736-63bc-4099-bd54-740f5910f4a8	70	339.412	Stomach-AdenoCa
a2e67393-50d7-4bcc-9bbd-c695086a936a	64	156.175	Stomach-AdenoCa
a2ee5dde-4342-4e78-88c5-3c9a8e10cbf5	70	239.006	Stomach-AdenoCa
a4c838df-6ac4-455a-8096-8ec680064374	63	294.949	Stomach-AdenoCa
b49d5310-3cc5-4386-9444-cf0d61b52376	58	313.129	Stomach-AdenoCa
bc0dee07-de20-44d6-be65-05af7e63ac96	61	236.47	Stomach-AdenoCa
c1b44966-0f72-4c4f-8783-ab3ffe7f17b2	58	116.188	Stomach-AdenoCa
c612570a-881d-421f-98b9-0e4563133744	74	128.634	Stomach-AdenoCa
c79ce3d3-4758-4f52-9da1-38f994c99f4e	74	204.93	Stomach-AdenoCa
d6738c83-7b52-4224-846a-67bd085aaab8	51	219.684	Stomach-AdenoCa
d7f8e1f3-a9a7-4929-92df-1283bac815d2	80	56.4579	Stomach-AdenoCa
d8d5585d-32cd-4ac4-b410-a4122a17a558	68	123.658	Stomach-AdenoCa
dc537fcf-d910-4c4b-8af9-e7da429f2633	62	238.975	Stomach-AdenoCa
ea1cac20-88c1-4257-9cdb-d2890eb2e123	79	378.701	Stomach-AdenoCa
ea2055d1-7b8b-4aaf-9a70-8802f4deef9b	52	463.048	Stomach-AdenoCa
eb18e71d-2a27-4eae-aa27-4b2c0716d2ba	61	160.362	Stomach-AdenoCa
eb59b79f-bd36-4bf4-83e3-2af73bd1d30a	45	134.026	Stomach-AdenoCa
edc8839f-fa6b-41e0-ad49-f688073730bd	54	297.214	Stomach-AdenoCa
feccee20-a62d-4152-b832-b9fdaca87a61	86	160.553	Stomach-AdenoCa
c73f3f82-3091-46dd-b667-e96a1d8c501c	64	125.872	Stomach-AdenoCa
dd9d2e9e-02dc-40fc-842b-c5b9707fca56	52	208.475	Stomach-AdenoCa
007aab66-2f07-459d-8952-3041d6ea24a8	44	7.82099	Thy-AdenoCa
0567d3e6-6278-4d0a-81ae-c084d73c6dd3	47	16.824	Thy-AdenoCa
0c18a8b7-bad1-4aa4-a6df-472f89d9761c	45	14.445	Thy-AdenoCa
13642cf8-9840-4a7d-a26a-95f65b2c70c3	75	26.1905	Thy-AdenoCa
178d0486-cb0d-4979-8bdf-bb3fe99149bd	51	12.6731	Thy-AdenoCa
1bbb522d-e224-4b3f-9e10-3a47d06b2b05	63	18.4469	Thy-AdenoCa
248fd0ed-f14c-40b8-9f14-e9c7adf16e22	45	17.45	Thy-AdenoCa
29578759-9ccb-4a24-b5b8-c45ebd4339d9	61	14.3467	Thy-AdenoCa
2dd5eea1-42a1-4e8b-99ac-20399cc7e15c	57	28.5304	Thy-AdenoCa
2dfe70fd-2650-49c0-b6eb-67df585d063b	64	23.277	Thy-AdenoCa
3f039593-91d1-43cb-a06b-41e92f7e8d20	50	21.5098	Thy-AdenoCa
473fe833-fcc6-485e-93d2-95e662c3ef53	18	4.77178	Thy-AdenoCa
4bae2f08-da75-4991-acb8-5ba9912f9131	55	18.4198	Thy-AdenoCa
54426b1a-e0d3-4d8e-9e81-2d8e6b153b22	45	11.3327	Thy-AdenoCa
546b97b0-ab82-42a1-bbd2-241523278ec3	49	8.69229	Thy-AdenoCa
5bdca282-c671-48ff-b32b-2380996016c0	17	8.56936	Thy-AdenoCa
5c02d399-07af-4573-a568-bc1b256bc8f8	62	24.0211	Thy-AdenoCa
5deeaa45-4c1b-4ab2-a487-93c548838f68	68	21.7812	Thy-AdenoCa
62fceb56-8c6e-4d20-9d2f-5b7042854d23	66	29.7738	Thy-AdenoCa
63ea274b-d42b-4787-9c54-8ee95ea376ec	75	37.7049	Thy-AdenoCa
64a17d5b-8f40-4ccf-8f2f-e68c5fe6b1ff	32	15.0555	Thy-AdenoCa
64c2e6a0-2341-49c4-a6dd-656e7bb505dd	49	32.5063	Thy-AdenoCa
66eb4833-1b87-4fd9-a53d-26dc7ad6de29	75	78.9142	Thy-AdenoCa
77ebe6d2-6537-49d3-849d-fe93e2cf52af	33	13.3848	Thy-AdenoCa
79169c46-7049-4576-9885-63973db76ab9	70	20.9421	Thy-AdenoCa
7dfcfe29-3900-4d7b-8067-60c51584b0b1	60	10.7735	Thy-AdenoCa
8845fce6-e2b4-4929-942b-57096b0bbafc	61	30.0751	Thy-AdenoCa
90883300-d4b6-45d7-af9a-4e4ce4104500	31	12.2348	Thy-AdenoCa
a9c29edd-2ef1-46ef-93c6-796cf0332a2b	81	37.9068	Thy-AdenoCa
ad874249-9964-4e48-aa3f-7e828ea28f3f	37	13.3994	Thy-AdenoCa
b8cd6882-be27-4742-bc63-3227d31bf704	26	8.66181	Thy-AdenoCa
d0a33fd2-085c-488b-b843-2ca97c85a5cb	22	8.97848	Thy-AdenoCa
dbacc1ad-c88a-4bcf-a45f-e9c83c762164	85	15.1862	Thy-AdenoCa
e7335a24-e5fc-4558-9eba-511c5a802320	61	14.8116	Thy-AdenoCa
fa837b4d-55a7-4dcf-9fdf-cf9c13644df7	47	8.46661	Thy-AdenoCa
fc812906-d3b6-4210-a842-96f095280cbf	44	15.9446	Thy-AdenoCa
00db4dc2-3ec7-4ff9-9233-d69c8c8a607f	77	115.779	Uterus-AdenoCa
0c39c03a-ec84-42c6-be69-8e98bc7a9f5a	71	157.819	Uterus-AdenoCa
105a51c4-cc7e-4d0f-9cf8-e4d64a31d14d	74	129.931	Uterus-AdenoCa
15d597de-d26c-4ce1-b0cb-077e39b55f30	70	107.944	Uterus-AdenoCa
19c1c97f-a3ec-44a8-8a20-6f97caed1a4f	60	110.751	Uterus-AdenoCa
23cc70c4-b744-4fa0-a0de-b25c0fdf212f	38	97.1765	Uterus-AdenoCa
460f7427-ebcf-404b-9e9e-e0278d0bca95	82	209.057	Uterus-AdenoCa
493e7008-551c-4c0e-b567-a0f31868629e	62	103.778	Uterus-AdenoCa
554b9439-7e11-43ec-8bc3-448c59100b9e	71	104.045	Uterus-AdenoCa
55ada396-0878-4724-8ebe-00da367eed3d	72	127.715	Uterus-AdenoCa
65f9a820-f026-4a10-8bb7-1fbc3b38321e	74	142.042	Uterus-AdenoCa
6e599fcc-d79a-4e0f-b451-c20768c989f9	72	102.65	Uterus-AdenoCa
82be6087-a491-42d4-9b48-6a10d1bace18	59	98.3808	Uterus-AdenoCa
82d2ea5f-ebdc-4907-a287-fe837fd6b59c	67	99.6169	Uterus-AdenoCa
8d4cb709-c95c-4bdc-844b-c0bfa2a3028e	68	114.217	Uterus-AdenoCa
8dd14f0e-8601-4aa1-864c-3c49e768cdd1	84	148.262	Uterus-AdenoCa
[truncated: 14 more rows]

## Sheet: ExtendedDataFigure8c
	a.mean	b.mean	a.se_mean	b.se_mean	a.sd	b.sd	a.2.5%	b.2.5%	a.25%	b.25%	a.50%	b.50%	a.75%	b.75%	a.97.5%	b.97.5%	a.n_eff	b.n_eff	a.Rhat	b.Rhat
Biliary-AdenoCa	53.2852	0.87075	1.0261	0.0158312	32.4482	0.500626	0.707504	0.0682998	25.6327	0.451865	54.3978	0.831369	80.0747	1.26895	109.525	1.79866	1000	1000	0.999664	0.999411
Bladder-TCC	71.9287	1.93535	1.75785	0.0280516	41.7126	0.679133	1.90892	0.641512	39.9543	1.42109	69.7695	1.95559	103.216	2.48218	152.371	3.09826	563.081	586.129	0.999674	0.999298
Bone-Benign	7.81435	0.726868	0.363827	0.0141833	7.66173	0.448516	0.00706703	0.0632918	1.58069	0.374527	5.42848	0.660369	12.3161	1.01184	27.6365	1.69645	443.47	1000	0.99913	1.0002
Bone-Epith	24.0447	0.863908	0.765709	0.0159212	24.2139	0.503473	0.0111531	0.0734175	4.8757	0.461677	16.9985	0.803782	36.4876	1.20655	87.23	1.94471	1000	1000	0.999522	0.999163
Bone-Osteosarc	21.8772	0.641573	0.181202	0.00981335	4.85377	0.273524	11.8353	0.170012	18.4546	0.452947	21.8758	0.619945	25.1209	0.822891	31.3772	1.19473	717.515	776.882	1.00985	1.00792
Breast-AdenoCa	24.0523	0.98593	0.510405	0.00985131	13.0291	0.258524	1.95865	0.460285	14.3539	0.811766	23.19	1.00067	32.9695	1.17776	50.3066	1.43935	651.627	688.674	1.00209	1.00156
Cervix-SCC	33.1901	2.29863	0.963373	0.0268657	22.3509	0.647958	0.186866	0.923464	15.5357	1.85813	32.5866	2.32536	47.0573	2.80504	82.1394	3.36379	538.272	581.696	1.00587	1.00583
CNS-GBM	5.55457	4.97615	0.283212	0.00589405	6.44498	0.186386	0.0114035	4.57788	1.00899	4.86452	3.44821	4.99029	7.48826	5.10358	24.5092	5.29488	517.87	1000	1.00169	0.999343
CNS-Medullo	2.58009	3.1783	0.0930302	0.00816505	1.80893	0.19454	0.0231669	2.75517	1.10818	3.05297	2.38955	3.19205	3.78253	3.31425	6.6243	3.52316	378.089	567.674	0.999129	0.999108
CNS-Oligo	9.56812	1.27361	0.472193	0.0142508	9.57728	0.337606	0.0261069	0.556569	1.79613	1.06781	6.56739	1.3039	14.9086	1.5142	34.4991	1.8554	411.382	561.231	1.0076	1.00263
CNS-PiloAstro	3.71725	0.555347	0.168994	0.0152796	3.0248	0.301178	0.00774762	0.0277857	1.04985	0.318419	3.21185	0.553043	5.88518	0.765121	10.1588	1.13231	320.371	388.529	0.999013	0.999283
ColoRect-AdenoCa	194.962	3.31582	1.72402	0.0276744	47.7989	0.749096	97.485	1.80806	163.685	2.83267	194.595	3.32834	225.587	3.79715	290.203	4.82243	768.686	732.685	0.99944	0.999959
Eso-AdenoCa	44.3703	3.89275	1.74854	0.0266114	35.2815	0.540706	0.05338	2.6342	15.1342	3.59117	39.2944	3.97972	64.7761	4.32564	127.577	4.62095	407.136	412.847	0.99938	0.999444
Head-SCC	55.4955	2.28743	0.757952	0.0155471	18.8842	0.402273	16.4461	1.47632	42.6732	2.02682	55.7361	2.2878	68.1286	2.55479	92.3568	3.08231	620.747	669.492	0.999116	0.999025
Kidney-CCRCC	12.1019	0.649183	0.629667	0.0118625	11.6481	0.21792	0.0159036	0.126506	2.25853	0.518655	8.72202	0.687621	18.494	0.813002	40.7133	0.967813	342.207	337.477	0.999446	0.999114
Kidney-ChRCC	11.208	0.588	0.355107	0.00949825	9.74269	0.237086	0.0206873	0.0806958	2.7385	0.439438	9.32749	0.616753	17.2794	0.761931	34.1442	0.985069	752.73	623.051	0.999917	1.00126
Kidney-PapRCC	11.5989	0.469856	0.492771	0.00957426	10.9621	0.225803	0.0296961	0.0525462	2.72183	0.312443	8.14375	0.474119	18.3969	0.62902	37.6629	0.916159	494.88	556.222	0.999	0.999867
Liver-HCC	25.2562	0.595043	0.637506	0.00973316	12.8603	0.206397	1.98787	0.195032	15.6865	0.451695	24.8915	0.592933	34.4646	0.756462	49.9386	0.978057	406.943	449.676	1.00403	1.00207
Lung-AdenoCa	67.8222	1.00161	1.55398	0.025101	34.7678	0.551642	3.50192	0.12119	41.7415	0.546883	68.9027	0.970894	95.2424	1.41584	125.243	2.03943	500.57	482.984	1.00204	1.00203
Lung-SCC	121.09	1.23782	2.45359	0.039089	48.1404	0.7334	9.68209	0.11379	91.5003	0.680591	127.111	1.14546	158.509	1.65687	195.774	2.88564	384.959	352.024	0.999	0.999021
Lymph-BNHL	34.3987	1.93677	0.145137	0.00455159	4.58965	0.143934	25.6099	1.64885	31.433	1.84258	34.2291	1.93518	37.1435	2.03009	43.5929	2.21159	1000	1000	0.999002	0.999002
Lymph-CLL	14.268	0.465568	0.468591	0.00940462	12.9735	0.229707	0.0758489	0.0388058	3.29139	0.300167	10.6737	0.471583	22.6359	0.632745	44.8286	0.871682	766.522	596.575	0.999018	0.999839
Myeloid-AML	18.0666	0.775789	0.620877	0.0162897	19.6338	0.515126	0.0668466	0.0541149	3.25301	0.386874	10.9036	0.693807	25.5972	1.07559	70.8666	1.97115	1000	1000	0.999236	0.999517
Myeloid-MPN	10.8918	0.452302	0.401102	0.00846267	10.8698	0.267613	0.0443115	0.0352068	2.16862	0.248092	6.97218	0.431171	16.4604	0.623702	38.4717	1.03365	734.395	1000	0.999028	0.999479
Ovary-AdenoCa	26.4548	0.966357	1.50894	0.0259147	21.0477	0.367841	0.104783	0.164944	8.05445	0.716208	22.4474	1.02738	41.2304	1.27675	71.8542	1.49285	194.564	201.478	1.00102	1.00159
Panc-AdenoCa	76.5328	1.58992	0.834967	0.0130423	22.7336	0.357854	29.8937	0.895858	61.9504	1.35258	76.9104	1.5853	91.4857	1.81805	120.064	2.35751	741.307	752.835	1.00308	1.00296
Panc-Endocrine	6.01313	0.324402	0.182202	0.00438607	5.76174	0.1387	0.0145951	0.0510938	1.23075	0.228691	4.22989	0.329619	9.28211	0.425563	20.0802	0.573287	1000	1000	0.999001	0.99914
Prost-AdenoCa	18.7049	0.968977	0.849415	0.0156852	15.7692	0.295198	0.0348813	0.255583	5.70019	0.790428	15.0243	1.02665	28.0173	1.19607	58.8489	1.37338	344.653	354.199	1.00302	1.00109
Skin-Melanoma	27.2832	0.430088	0.574207	0.0105412	12.8945	0.238408	0.767203	0.0468353	18.471	0.250568	28.5744	0.405692	36.6767	0.586454	49.3483	0.935693	504.283	511.517	0.999449	0.999082
SoftTissue-Leiomyo	20.2828	0.674374	0.745292	0.0142232	17.7058	0.320508	0.0620466	0.0619896	5.04534	0.433072	16.3144	0.689353	30.8179	0.911491	62.5262	1.23369	564.386	507.788	0.999863	1.00249
SoftTissue-Liposarc	16.1061	0.648861	0.582342	0.0117697	15.1399	0.298634	0.0244728	0.073585	3.6598	0.431964	11.5316	0.663076	25.5285	0.859342	52.7771	1.20267	675.91	643.798	0.99918	0.99985
Stomach-AdenoCa	145.929	1.76446	2.2951	0.0371654	43.7252	0.711843	53.9886	0.504626	119.669	1.27103	146.735	1.743	176.545	2.18449	222.987	3.25577	362.963	366.852	0.999041	0.999036
Thy-AdenoCa	5.16917	0.298249	0.210574	0.00701849	4.92712	0.149997	0.00265394	0.0290109	1.05878	0.184839	3.77039	0.296909	8.07568	0.398432	17.271	0.610728	547.493	456.748	0.999933	0.999044
Uterus-AdenoCa	40.5544	1.24338	1.26337	0.0193386	30.2068	0.477688	1.10189	0.238958	14.7376	0.91928	36.4916	1.30965	62.0083	1.62573	106.682	1.97538	571.677	610.15	1.0057	1.0062

## Sheet: ExtendedDataFigure8d
	50%.cancer	2.5%.cancer	97.5%.cancer	50%.normal	2.5%.normal	97.5%.normal
Myeloid-MPN	0.431171	0.0352068	1.03365	0.419492	0.326201	0.5
Skin-Melanoma	0.405692	0.0468353	0.935693	0.571907
Uterus-AdenoCa	1.30965	0.238958	1.97538	1.18303	0.578046	2.1286
ColoRect-AdenoCa	3.32834	1.80806	4.82243	2.44608	1.27778	3.7977

## Sheet: ExtendedDataFigure8e
	0.025	0.25	0.5	0.75	0.975
Biliary-AdenoCa	4.0026	27.2907	49.871	76.2575	99.3781
Bladder-TCC	21.6336	46.8048	64.5165	80.0275	98.9495
Bone-Benign	7.02197	39.0252	68.8579	90.3107	99.9521
Bone-Epith	9.04065	47.0248	73.419	92.3906	99.9877
Bone-Osteosarc	12.8223	30.265	39.1454	48.5824	64.7592
Breast-AdenoCa	33.0448	57.5759	69.7656	81.0151	97.4858
Cervix-SCC	30.8293	59.2989	72.7354	86.7723	99.8462
CNS-GBM	91.2956	97.3164	98.7657	99.6322	99.9958
CNS-Medullo	78.2578	86.8399	91.1993	95.7726	99.9084
CNS-Oligo	41.6601	73.0387	88.1714	96.7726	99.9514
CNS-PiloAstro	4.41663	39.7443	63.9903	87.2813	99.8853
ColoRect-AdenoCa	28.9905	45.627	53.296	60.5304	76.264
Eso-AdenoCa	58.5511	78.7343	87.1919	94.9907	99.9825
Head-SCC	45.3176	60.2833	67.3805	75.0375	90.3991
Kidney-CCRCC	16.6795	62.5289	82.3565	95.3536	99.9692
Kidney-ChRCC	10.8892	54.735	76.8628	92.5047	99.9423
Kidney-PapRCC	8.86031	52.5289	78.0227	92.4099	99.9007
Liver-HCC	20.7855	46.1654	60.5606	75.5362	96.8206
Lung-AdenoCa	6.03132	27.7373	47.2049	68.3204	97.2977
Lung-SCC	3.88844	22.0567	37.1411	54.5074	95.0558
Lymph-BNHL	63.877	69.1603	71.3732	73.7179	77.938
Lymph-CLL	6.30365	47.2104	72.7773	92.0527	99.8321
Myeloid-AML	6.26131	47.3485	73.8994	92.1672	99.8791
Myeloid-MPN	6.56373	48.153	75.7206	91.9457	99.8117
Ovary-AdenoCa	11.3964	51.2762	73.6951	90.2203	99.8704
Panc-AdenoCa	33.1704	49.1532	57.4438	65.5238	83.6777
Panc-Endocrine	13.389	58.7364	81.2773	94.549	99.9474
Prost-AdenoCa	20.1235	61.7912	79.1598	92.2226	99.9512
Skin-Melanoma	5.6403	27.9999	44.926	62.7916	98.4382
SoftTissue-Leiomyo	7.00545	48.5892	73.3215	91.502	99.8897
SoftTissue-Liposarc	9.02707	53.3684	79.3327	93.4821	99.9611
Stomach-AdenoCa	12.8488	31.5099	42.8612	53.688	78.7352
Thy-AdenoCa	10.465	56.4848	78.7968	93.8358	99.9842
Uterus-AdenoCa	13.6733	49.9584	71.2425	88.0895	99.1037

## Sheet: ExtendedDataFigure8f
	t_mrca	t_primary	t_relapse	b_mrca	b_primary	b_relapse	type	ID
1	47.4965	52	56.3723	73.9583	10.4167	51.875	Ovarian	DO46329
2	39.1994	46	47.1499	53.1481	10	22.5926	Ovarian	DO46344
3	62.0788	65	70.5003	79.4118	7.2549	59.8039	Ovarian	DO46366
4	52.6663	57	64.4251	50.5263	7.7193	58.5965	Ovarian	DO46368
5	63.2974	69	72.7509	68.4771	8.1982	27.3874	Ovarian	DO46374
6	35.0595	51	54.1786	54.8148	27.4074	45.1852	Ovarian	DO46380
7	52.6884	67	70.5619	54.2041	16.5556	33	Ovarian	DO46342
8	55.5667	58	61.7262	76.0784	5.88235	41.9608	Ovarian	DO46376
9	38.0995	62	64.5188	51.3178	33.8889	58.5556	Ovarian	DO46493

## Sheet: ExtendedDataFigure8g
	t_mrca	t_primary	t_relapse	b_mrca	b_primary	b_relapse	type	ID
14	59.8291	74.9487	79.2608	67.2732	19.4251	36.7661	Breast	PD11460
15	43.0304	43.9699	46.1136	39.177	1.74897	6.65946	Breast	PD11461
16	40.4469	42.9706	55.9617	36.7588	4.89235	13.7936	Breast	PD13596
17	32.3962	36.0329	38.2615	68.1837	9.99929	34.8238	Breast	PD4243
18	32.3457	32.9774	36.1369	37.7946	1.50576	23.6636	Breast	PD9193
19	71.1039	73.9493	75.822	51.1133	2.71853	10.4968	Breast	PD9195
20	49.7023	51.9644	54.4285	71.7881	5.0468	38.3063	Breast	PD9771

## Sheet: ExtendedDataFigure8h
	ID	Ttype	Acc_CpG	Acc_max	Acc_min	Primary.purity	Relapse.purity	Primary_CpG_muts	Relapse_CpG_muts	shared	Primary_age	Relapse_time	Primary_ploidy	Relapse_ploidy	Primary_effGenome
1	DO46329	Ovarian	5.84368	7.3046	5.47845			405	604	0.876543	52	4.37235	1.6		1.52731
2	DO46344	Ovarian	7.97725	8.86361	7.97725			341	409	0.841642	46	1.1499	1.8		1.793
3	DO46366	Ovarian	7.16533	8.4298	7.16533			442	710	0.91629	65	5.50034	1.7		1.78866
4	DO46368	Ovarian	6.70556	7.05849	5.64679			332	622	0.86747	57	7.42505	1.9		1.6631
5	DO46374	Ovarian	5.21745	5.21745	2.82024			751	964	0.878828	69	3.75086	3.7		3.21275
6	DO46380	Ovarian	3.4691	3.85455	3.27637			444	540	0.666667	51	3.17864	1.8		1.69321
7	DO46342	Ovarian	5.01599	5.01599	3.34399			555	703	0.731532	67	3.56194	3		2.49674
8	DO46376	Ovarian	6.85175	8.06088	6.85175			418	602	0.92823	58	3.72621	1.7		1.75113
9	DO46493	Ovarian	7.70727	7.70727	5.13818			709	931	0.569817	62	2.51882	3		2.62417
10	UPN400220	AML	3.33085	3.33085	3.33085			76	81	0.986842	34	0.689938
11	UPN426980	AML	0.356159	0.356159	0.356159			89	90	0.865169	68	2.20397
12	UPN573988	AML	7.38016	7.38016	7.38016			28	31	1	67	0.999316
13	UPN758168	AML	2.35634	2.35634	2.35634			87	108	1	25	2.63107
14	PD11460	Breast	3.91126	4.18109	1.97342	0.5617	0.506	791	969	0.707965	74.9487	4.31211	3.96394	3.70812
15	PD11461	Breast	2.6296	2.75946	2.50314	0.8191	0.605	234	264	0.957265	43.9699	2.14374	1.90588	2.00216
16	PD13596	Breast	0.724542	0.864258	0.574819	0.5994	0.1451	315	384	0.88254	42.9706	12.9911	2.52094	2.56157
17	PD4243	Breast	6.40958	6.78762	3.96441	0.4616	0.6251	560	782	0.826786	36.0329	2.22861	3.23356	3.05347
18	PD9193	Breast	5.63871	5.8685	5.09432	0.3999	0.9266	261	402	0.961686	32.9774	3.15948	2.21372	2.12704
19	PD9195	Breast	5.66689	7.21609	2.98173	0.5079	0.5194	439	502	0.929385	73.9493	1.87269	3.80108	2.98503
20	PD9771	Breast	11.3556	12.4915	4.91222	0.21	0.3938	767	1180	0.908735	51.9644	2.46407	4.62339	4.20297
21	TCGA-DD-AACA	LIHC	9.5748	9.5748	9.5748	0.85	0.76	28	37	0.892857	65	2.18207
22	TCGA-ZS-A9CF	LIHC	8.35334	8.35334	8.35334	0.84	0.76	22	27	0.818182	64	1.74127
23	M003	MCL	5.59221	5.59221	5.59221			433	546	0.884527	75	3.5
24	TCGA-50-5946	LUAD	2.89001	2.89001	2.89001			234	258	0.410256	62.5654	2.2204
25	TCGA-DU-6397	LGG	5.09837	5.09837	5.09837	0.65	0.8	223	280	0.408072	45.7084	2.29158
26	TCGA-DU-5872	LGG	11.0555	11.0555	11.0555	0.64	0.29	251	297	0.494024	43.7673	0.72553
27	TCGA-DH-A669	LGG	5.46415	5.46415	5.46415	0.83	0.78	218	230	0.43578	70.6612	0.711841
28	TCGA-FG-5963	LGG	6.41629	6.41629	6.41629	0.74	0.43	186	241	0.408602	23.4661	1.08145
29	MB-REC-02	MB	0.816816	0.816816	0.816816			82	117	0.512195	3.03	1.58333
30	MB-REC-09	MB	1.49068	1.49068	1.49068			175	275	0.548571	5	1.91667
